# Supplementary material for: Arachnid Fauna (Araneae and Opiliones) from the Castro Verde Special Protection Area, southern Portugal
Source: Biodivers Data J. 2023 Dec 6;11:e110415. doi: 10.3897/BDJ.11.e110415 (PMC10719938; doi:10.3897/BDJ.11.e110415)
Supplement: Supplementary material 1 — GBIF event dataset: Raw data on sampling sites and Arachnida specimens collected [file bdj-11-e110415-s001.zip]

Archive with 4 entries (3 files):
- GBIF_Arachnida_Castro_Verde_2023/
- GBIF_Arachnida_Castro_Verde_2023/GBIF_Arachnida_Castro_Verde_2023_EVENT.txt
- GBIF_Arachnida_Castro_Verde_2023/GBIF_Arachnida_Castro_Verde_2023_extendedmeasurementorfact.txt
- GBIF_Arachnida_Castro_Verde_2023/GBIF_Arachnida_Castro_Verde_2023_OCCURRENCE.txt
