# Supplementary material for: Arachnid Fauna (Araneae and Opiliones) from the Castro Verde Special Protection Area, southern Portugal
Source: Biodivers Data J. 2023 Dec 6;11:e110415. doi: 10.3897/BDJ.11.e110415 (PMC10719938; doi:10.3897/BDJ.11.e110415)
Supplement: Supplementary material 1 — GBIF event dataset: Raw data on sampling sites and Arachnida specimens collected [file bdj-11-e110415-s001.zip › GBIF_Arachnida_Castro_Verde_2023/GBIF_Arachnida_Castro_Verde_2023_EVENT.txt]

eventID	locationID	continent	country	countryCode	stateProvince	county	locality	decimalLatitude	decimalLongitude	geodeticDatum	coordinateUncertaintyInMeters	eventDate	Year	Month	Day	habitat	samplingProtocol	sampleSizeValue	sampleSizeUnit	samplingEffort
CIBIO:CVerde:Loc:Plot:102:10	102-10	Europe	Portugal	PT	Beja	Castro Verde	Monte da Fonte	37.75558	-7.99093	WGS84	3	2012-04-15	2012	04	15	semi-natural grassland	Vortis suction sampler	1.94	square metre	150 seconds
CIBIO:CVerde:Loc:Plot:104:10	104-10	Europe	Portugal	PT	Beja	Castro Verde	Herdade dos Touris e Rolão	37.67532	-7.94854	WGS84	3	2012-04-04	2012	04	04	semi-natural grassland	Vortis suction sampler	1.94	square metre	150 seconds
CIBIO:CVerde:Loc:Plot:104:7	104-7	Europe	Portugal	PT	Beja	Castro Verde	Herdade dos Touris e Rolão	37.67532	-7.95024	WGS84	3	2012-04-04	2012	04	04	semi-natural grassland	Vortis suction sampler	1.94	square metre	150 seconds
CIBIO:CVerde:Loc:Plot:107:5	107-5	Europe	Portugal	PT	Beja	Castro Verde	Herdade das Mestras	37.76425	-8.10917	WGS84	3	2012-04-18	2012	04	18	semi-natural grassland	Vortis suction sampler	1.94	square metre	150 seconds
CIBIO:CVerde:Loc:Plot:108:5	108-5	Europe	Portugal	PT	Beja	Castro Verde	Herdade dos Merendeiros	37.72876	-8.00703	WGS84	3	2012-04-10	2012	04	10	semi-natural grassland	Vortis suction sampler	1.94	square metre	150 seconds
CIBIO:CVerde:Loc:Plot:109:2	109-2	Europe	Portugal	PT	Beja	Castro Verde	Monte da Achada	37.70237	-8.04881	WGS84	3	2012-04-24	2012	04	24	semi-natural grassland	Vortis suction sampler	1.94	square metre	150 seconds
CIBIO:CVerde:Loc:Plot:110:11	110-11	Europe	Portugal	PT	Beja	Castro Verde	Monte da Perdigoa	37.74627	-8.05227	WGS84	3	2012-05-04	2012	05	04	semi-natural grassland	Vortis suction sampler	1.94	square metre	150 seconds
CIBIO:CVerde:Loc:Plot:111:10	111-10	Europe	Portugal	PT	Beja	Castro Verde	Monte da Perdigoa	37.75392	-8.05396	WGS84	3	2012-04-16	2012	04	16	semi-natural grassland	Vortis suction sampler	1.94	square metre	150 seconds
CIBIO:CVerde:Loc:Plot:111:9	111-9	Europe	Portugal	PT	Beja	Castro Verde	Monte da Perdigoa	37.75392	-8.05453	WGS84	3	2012-04-16	2012	04	16	semi-natural grassland	Vortis suction sampler	1.94	square metre	150 seconds
CIBIO:CVerde:Loc:Plot:112:6	112-6	Europe	Portugal	PT	Beja	Castro Verde	Monte do Freire	37.71975	-8.09047	WGS84	3	2012-04-20	2012	04	20	semi-natural grassland	Vortis suction sampler	1.94	square metre	150 seconds
CIBIO:CVerde:Loc:Plot:102:11	102-11	Europe	Portugal	PT	Beja	Castro Verde	Monte da Fonte	37.75513	-7.99207	WGS84	3	2012-04-15	2012	04	15	semi-natural grassland	Vortis suction sampler	1.94	square metre	150 seconds
CIBIO:CVerde:Loc:Plot:104:11	104-11	Europe	Portugal	PT	Beja	Castro Verde	Herdade dos Touris e Rolão	37.67487	-7.94967	WGS84	3	2012-04-04	2012	04	04	semi-natural grassland	Vortis suction sampler	1.94	square metre	150 seconds
CIBIO:CVerde:Loc:Plot:104:8	104-8	Europe	Portugal	PT	Beja	Castro Verde	Herdade dos Touris e Rolão	37.67532	-7.94967	WGS84	3	2012-04-04	2012	04	04	semi-natural grassland	Vortis suction sampler	1.94	square metre	150 seconds
CIBIO:CVerde:Loc:Plot:107:6	107-6	Europe	Portugal	PT	Beja	Castro Verde	Herdade das Mestras	37.76425	-8.10860	WGS84	3	2012-04-18	2012	04	18	semi-natural grassland	Vortis suction sampler	1.94	square metre	150 seconds
CIBIO:CVerde:Loc:Plot:108:6	108-6	Europe	Portugal	PT	Beja	Castro Verde	Herdade dos Merendeiros	37.72876	-8.00647	WGS84	3	2012-04-10	2012	04	10	semi-natural grassland	Vortis suction sampler	1.94	square metre	150 seconds
CIBIO:CVerde:Loc:Plot:109:3	109-3	Europe	Portugal	PT	Beja	Castro Verde	Monte da Achada	37.70192	-8.04994	WGS84	3	2012-04-24	2012	04	24	semi-natural grassland	Vortis suction sampler	1.94	square metre	150 seconds
CIBIO:CVerde:Loc:Plot:110:2	110-2	Europe	Portugal	PT	Beja	Castro Verde	Monte da Perdigoa	37.74762	-8.05170	WGS84	3	2012-05-04	2012	05	04	semi-natural grassland	Vortis suction sampler	1.94	square metre	150 seconds
CIBIO:CVerde:Loc:Plot:111:11	111-11	Europe	Portugal	PT	Beja	Castro Verde	Monte da Perdigoa	37.75347	-8.05510	WGS84	3	2012-04-16	2012	04	16	semi-natural grassland	Vortis suction sampler	1.94	square metre	150 seconds
CIBIO:CVerde:Loc:Plot:112:10	112-10	Europe	Portugal	PT	Beja	Castro Verde	Monte do Freire	37.71930	-8.09047	WGS84	3	2012-04-20	2012	04	20	semi-natural grassland	Vortis suction sampler	1.94	square metre	150 seconds
CIBIO:CVerde:Loc:Plot:102:2	102-2	Europe	Portugal	PT	Beja	Castro Verde	Monte da Fonte	37.75648	-7.99150	WGS84	3	2012-04-15	2012	04	15	semi-natural grassland	Vortis suction sampler	1.94	square metre	150 seconds
CIBIO:CVerde:Loc:Plot:104:12	104-12	Europe	Portugal	PT	Beja	Castro Verde	Herdade dos Touris e Rolão	37.67486	-7.94910	WGS84	3	2012-04-04	2012	04	04	semi-natural grassland	Vortis suction sampler	1.94	square metre	150 seconds
CIBIO:CVerde:Loc:Plot:104:9	104-9	Europe	Portugal	PT	Beja	Castro Verde	Herdade dos Touris e Rolão	37.67532	-7.94910	WGS84	3	2012-04-04	2012	04	04	semi-natural grassland	Vortis suction sampler	1.94	square metre	150 seconds
CIBIO:CVerde:Loc:Plot:107:7	107-7	Europe	Portugal	PT	Beja	Castro Verde	Herdade das Mestras	37.76380	-8.11030	WGS84	3	2012-04-18	2012	04	18	semi-natural grassland	Vortis suction sampler	1.94	square metre	150 seconds
CIBIO:CVerde:Loc:Plot:108:7	108-7	Europe	Portugal	PT	Beja	Castro Verde	Herdade dos Merendeiros	37.72831	-8.00817	WGS84	3	2012-04-10	2012	04	10	semi-natural grassland	Vortis suction sampler	1.94	square metre	150 seconds
CIBIO:CVerde:Loc:Plot:109:4	109-4	Europe	Portugal	PT	Beja	Castro Verde	Monte da Achada	37.70192	-8.04938	WGS84	3	2012-04-24	2012	04	24	semi-natural grassland	Vortis suction sampler	1.94	square metre	150 seconds
CIBIO:CVerde:Loc:Plot:110:3	110-3	Europe	Portugal	PT	Beja	Castro Verde	Monte da Perdigoa	37.74717	-8.05283	WGS84	3	2012-05-04	2012	05	04	semi-natural grassland	Vortis suction sampler	1.94	square metre	150 seconds
CIBIO:CVerde:Loc:Plot:111:2	111-2	Europe	Portugal	PT	Beja	Castro Verde	Monte da Perdigoa	37.75482	-8.05453	WGS84	3	2012-04-16	2012	04	16	semi-natural grassland	Vortis suction sampler	1.94	square metre	150 seconds
CIBIO:CVerde:Loc:Plot:112:11	112-11	Europe	Portugal	PT	Beja	Castro Verde	Monte do Freire	37.71885	-8.09160	WGS84	3	2012-04-20	2012	04	20	semi-natural grassland	Vortis suction sampler	1.94	square metre	150 seconds
CIBIO:CVerde:Loc:Plot:112:7	112-7	Europe	Portugal	PT	Beja	Castro Verde	Monte do Freire	37.71930	-8.09217	WGS84	3	2012-04-20	2012	04	20	semi-natural grassland	Vortis suction sampler	1.94	square metre	150 seconds
CIBIO:CVerde:Loc:Plot:102:3	102-3	Europe	Portugal	PT	Beja	Castro Verde	Monte da Fonte	37.75603	-7.99263	WGS84	3	2012-04-15	2012	04	15	semi-natural grassland	Vortis suction sampler	1.94	square metre	150 seconds
CIBIO:CVerde:Loc:Plot:104:1	104-1	Europe	Portugal	PT	Beja	Castro Verde	Herdade dos Touris e Rolão	37.67623	-7.94966	WGS84	3	2012-04-04	2012	04	04	semi-natural grassland	Vortis suction sampler	1.94	square metre	150 seconds
CIBIO:CVerde:Loc:Plot:107:10	107-10	Europe	Portugal	PT	Beja	Castro Verde	Herdade das Mestras	37.76380	-8.10860	WGS84	3	2012-04-18	2012	04	18	semi-natural grassland	Vortis suction sampler	1.94	square metre	150 seconds
CIBIO:CVerde:Loc:Plot:107:8	107-8	Europe	Portugal	PT	Beja	Castro Verde	Herdade das Mestras	37.76380	-8.10974	WGS84	3	2012-04-18	2012	04	18	semi-natural grassland	Vortis suction sampler	1.94	square metre	150 seconds
CIBIO:CVerde:Loc:Plot:109:5	109-5	Europe	Portugal	PT	Beja	Castro Verde	Monte da Achada	37.70192	-8.04881	WGS84	3	2012-04-24	2012	04	24	semi-natural grassland	Vortis suction sampler	1.94	square metre	150 seconds
CIBIO:CVerde:Loc:Plot:110:4	110-4	Europe	Portugal	PT	Beja	Castro Verde	Monte da Perdigoa	37.74717	-8.05227	WGS84	3	2012-05-04	2012	05	04	semi-natural grassland	Vortis suction sampler	1.94	square metre	150 seconds
CIBIO:CVerde:Loc:Plot:111:3	111-3	Europe	Portugal	PT	Beja	Castro Verde	Monte da Perdigoa	37.75437	-8.05567	WGS84	3	2012-04-16	2012	04	16	semi-natural grassland	Vortis suction sampler	1.94	square metre	150 seconds
CIBIO:CVerde:Loc:Plot:112:2	112-2	Europe	Portugal	PT	Beja	Castro Verde	Monte do Freire	37.72020	-8.09104	WGS84	3	2012-04-20	2012	04	20	semi-natural grassland	Vortis suction sampler	1.94	square metre	150 seconds
CIBIO:CVerde:Loc:Plot:102:4	102-4	Europe	Portugal	PT	Beja	Castro Verde	Monte da Fonte	37.75603	-7.99206	WGS84	3	2012-04-15	2012	04	15	semi-natural grassland	Vortis suction sampler	1.94	square metre	150 seconds
CIBIO:CVerde:Loc:Plot:104:2	104-2	Europe	Portugal	PT	Beja	Castro Verde	Herdade dos Touris e Rolão	37.67622	-7.94910	WGS84	3	2012-04-04	2012	04	04	semi-natural grassland	Vortis suction sampler	1.94	square metre	150 seconds
CIBIO:CVerde:Loc:Plot:107:9	107-9	Europe	Portugal	PT	Beja	Castro Verde	Herdade das Mestras	37.76380	-8.10917	WGS84	3	2012-04-18	2012	04	18	semi-natural grassland	Vortis suction sampler	1.94	square metre	150 seconds
CIBIO:CVerde:Loc:Plot:109:6	109-6	Europe	Portugal	PT	Beja	Castro Verde	Monte da Achada	37.70192	-8.04824	WGS84	3	2012-04-24	2012	04	24	semi-natural grassland	Vortis suction sampler	1.94	square metre	150 seconds
CIBIO:CVerde:Loc:Plot:110:5	110-5	Europe	Portugal	PT	Beja	Castro Verde	Monte da Perdigoa	37.74717	-8.05170	WGS84	3	2012-05-04	2012	05	04	semi-natural grassland	Vortis suction sampler	1.94	square metre	150 seconds
CIBIO:CVerde:Loc:Plot:11:4	11-4	Europe	Portugal	PT	Beja	Castro Verde	Monte do Broco e Capitão	37.78758	-8.01204	WGS84	3	2012-04-15	2012	04	15	semi-natural grassland	Vortis suction sampler	1.94	square metre	150 seconds
CIBIO:CVerde:Loc:Plot:112:8	112-8	Europe	Portugal	PT	Beja	Castro Verde	Monte do Freire	37.71930	-8.09160	WGS84	3	2012-04-20	2012	04	20	semi-natural grassland	Vortis suction sampler	1.94	square metre	150 seconds
CIBIO:CVerde:Loc:Plot:102:5	102-5	Europe	Portugal	PT	Beja	Castro Verde	Monte da Fonte	37.75603	-7.99150	WGS84	3	2012-04-15	2012	04	15	semi-natural grassland	Vortis suction sampler	1.94	square metre	150 seconds
CIBIO:CVerde:Loc:Plot:104:3	104-3	Europe	Portugal	PT	Beja	Castro Verde	Herdade dos Touris e Rolão	37.67578	-7.95024	WGS84	3	2012-04-04	2012	04	04	semi-natural grassland	Vortis suction sampler	1.94	square metre	150 seconds
CIBIO:CVerde:Loc:Plot:107:11	107-11	Europe	Portugal	PT	Beja	Castro Verde	Herdade das Mestras	37.76335	-8.10974	WGS84	3	2012-04-18	2012	04	18	semi-natural grassland	Vortis suction sampler	1.94	square metre	150 seconds
CIBIO:CVerde:Loc:Plot:108:10	108-10	Europe	Portugal	PT	Beja	Castro Verde	Herdade dos Merendeiros	37.72831	-8.00647	WGS84	3	2012-04-10	2012	04	10	semi-natural grassland	Vortis suction sampler	1.94	square metre	150 seconds
CIBIO:CVerde:Loc:Plot:108:8	108-8	Europe	Portugal	PT	Beja	Castro Verde	Herdade dos Merendeiros	37.72831	-8.00760	WGS84	3	2012-04-10	2012	04	10	semi-natural grassland	Vortis suction sampler	1.94	square metre	150 seconds
CIBIO:CVerde:Loc:Plot:109:7	109-7	Europe	Portugal	PT	Beja	Castro Verde	Monte da Achada	37.70147	-8.04994	WGS84	3	2012-04-24	2012	04	24	semi-natural grassland	Vortis suction sampler	1.94	square metre	150 seconds
CIBIO:CVerde:Loc:Plot:110:6	110-6	Europe	Portugal	PT	Beja	Castro Verde	Monte da Perdigoa	37.74717	-8.05113	WGS84	3	2012-05-04	2012	05	04	semi-natural grassland	Vortis suction sampler	1.94	square metre	150 seconds
CIBIO:CVerde:Loc:Plot:111:5	111-5	Europe	Portugal	PT	Beja	Castro Verde	Monte da Perdigoa	37.75437	-8.05453	WGS84	3	2012-04-16	2012	04	16	semi-natural grassland	Vortis suction sampler	1.94	square metre	150 seconds
CIBIO:CVerde:Loc:Plot:102:6	102-6	Europe	Portugal	PT	Beja	Castro Verde	Monte da Fonte	37.75603	-7.99093	WGS84	3	2012-04-15	2012	04	15	semi-natural grassland	Vortis suction sampler	1.94	square metre	150 seconds
CIBIO:CVerde:Loc:Plot:107:2	107-2	Europe	Portugal	PT	Beja	Castro Verde	Herdade das Mestras	37.76471	-8.10917	WGS84	3	2012-04-18	2012	04	18	semi-natural grassland	Vortis suction sampler	1.94	square metre	150 seconds
CIBIO:CVerde:Loc:Plot:108:11	108-11	Europe	Portugal	PT	Beja	Castro Verde	Herdade dos Merendeiros	37.72786	-8.00760	WGS84	3	2012-04-10	2012	04	10	semi-natural grassland	Vortis suction sampler	1.94	square metre	150 seconds
CIBIO:CVerde:Loc:Plot:108:9	108-9	Europe	Portugal	PT	Beja	Castro Verde	Herdade dos Merendeiros	37.72831	-8.00703	WGS84	3	2012-04-10	2012	04	10	semi-natural grassland	Vortis suction sampler	1.94	square metre	150 seconds
CIBIO:CVerde:Loc:Plot:109:8	109-8	Europe	Portugal	PT	Beja	Castro Verde	Monte da Achada	37.70147	-8.04938	WGS84	3	2012-04-24	2012	04	24	semi-natural grassland	Vortis suction sampler	1.94	square metre	150 seconds
CIBIO:CVerde:Loc:Plot:110:7	110-7	Europe	Portugal	PT	Beja	Castro Verde	Monte da Perdigoa	37.74672	-8.05283	WGS84	3	2012-05-04	2012	05	04	semi-natural grassland	Vortis suction sampler	1.94	square metre	150 seconds
CIBIO:CVerde:Loc:Plot:111:6	111-6	Europe	Portugal	PT	Beja	Castro Verde	Monte da Perdigoa	37.75437	-8.05396	WGS84	3	2012-04-16	2012	04	16	semi-natural grassland	Vortis suction sampler	1.94	square metre	150 seconds
CIBIO:CVerde:Loc:Plot:112:3	112-3	Europe	Portugal	PT	Beja	Castro Verde	Monte do Freire	37.71975	-8.09217	WGS84	3	2012-04-20	2012	04	20	semi-natural grassland	Vortis suction sampler	1.94	square metre	150 seconds
CIBIO:CVerde:Loc:Plot:102:7	102-7	Europe	Portugal	PT	Beja	Castro Verde	Monte da Fonte	37.75558	-7.99263	WGS84	3	2012-04-15	2012	04	15	semi-natural grassland	Vortis suction sampler	1.94	square metre	150 seconds
CIBIO:CVerde:Loc:Plot:104:4	104-4	Europe	Portugal	PT	Beja	Castro Verde	Herdade dos Touris e Rolão	37.67577	-7.94967	WGS84	3	2012-04-04	2012	04	04	semi-natural grassland	Vortis suction sampler	1.94	square metre	150 seconds
CIBIO:CVerde:Loc:Plot:108:2	108-2	Europe	Portugal	PT	Beja	Castro Verde	Herdade dos Merendeiros	37.72921	-8.00703	WGS84	3	2012-04-10	2012	04	10	semi-natural grassland	Vortis suction sampler	1.94	square metre	150 seconds
CIBIO:CVerde:Loc:Plot:111:7	111-7	Europe	Portugal	PT	Beja	Castro Verde	Monte da Perdigoa	37.75392	-8.05567	WGS84	3	2012-04-16	2012	04	16	semi-natural grassland	Vortis suction sampler	1.94	square metre	150 seconds
CIBIO:CVerde:Loc:Plot:112:4	112-4	Europe	Portugal	PT	Beja	Castro Verde	Monte do Freire	37.71975	-8.09160	WGS84	3	2012-04-20	2012	04	20	semi-natural grassland	Vortis suction sampler	1.94	square metre	150 seconds
CIBIO:CVerde:Loc:Plot:112:9	112-9	Europe	Portugal	PT	Beja	Castro Verde	Monte do Freire	37.71930	-8.09104	WGS84	3	2012-04-20	2012	04	20	semi-natural grassland	Vortis suction sampler	1.94	square metre	150 seconds
CIBIO:CVerde:Loc:Plot:102:8	102-8	Europe	Portugal	PT	Beja	Castro Verde	Monte da Fonte	37.75558	-7.99207	WGS84	3	2012-04-15	2012	04	15	semi-natural grassland	Vortis suction sampler	1.94	square metre	150 seconds
CIBIO:CVerde:Loc:Plot:104:5	104-5	Europe	Portugal	PT	Beja	Castro Verde	Herdade dos Touris e Rolão	37.67577	-7.94910	WGS84	3	2012-04-04	2012	04	04	semi-natural grassland	Vortis suction sampler	1.94	square metre	150 seconds
CIBIO:CVerde:Loc:Plot:107:3	107-3	Europe	Portugal	PT	Beja	Castro Verde	Herdade das Mestras	37.76425	-8.11030	WGS84	3	2012-04-18	2012	04	18	semi-natural grassland	Vortis suction sampler	1.94	square metre	150 seconds
CIBIO:CVerde:Loc:Plot:108:3	108-3	Europe	Portugal	PT	Beja	Castro Verde	Herdade dos Merendeiros	37.72876	-8.00817	WGS84	3	2012-04-10	2012	04	10	semi-natural grassland	Vortis suction sampler	1.94	square metre	150 seconds
CIBIO:CVerde:Loc:Plot:109:10	109-10	Europe	Portugal	PT	Beja	Castro Verde	Monte da Achada	37.70147	-8.04824	WGS84	3	2012-04-24	2012	04	24	semi-natural grassland	Vortis suction sampler	1.94	square metre	150 seconds
CIBIO:CVerde:Loc:Plot:109:9	109-9	Europe	Portugal	PT	Beja	Castro Verde	Monte da Achada	37.70147	-8.04881	WGS84	3	2012-04-24	2012	04	24	semi-natural grassland	Vortis suction sampler	1.94	square metre	150 seconds
CIBIO:CVerde:Loc:Plot:110:8	110-8	Europe	Portugal	PT	Beja	Castro Verde	Monte da Perdigoa	37.74672	-8.05227	WGS84	3	2012-05-04	2012	05	04	semi-natural grassland	Vortis suction sampler	1.94	square metre	150 seconds
CIBIO:CVerde:Loc:Plot:112:5	112-5	Europe	Portugal	PT	Beja	Castro Verde	Monte do Freire	37.71975	-8.09104	WGS84	3	2012-04-20	2012	04	20	semi-natural grassland	Vortis suction sampler	1.94	square metre	150 seconds
CIBIO:CVerde:Loc:Plot:113:10	113-10	Europe	Portugal	PT	Beja	Castro Verde	Courela do Monte Novo	37.74785	-8.00522	WGS84	3	2012-04-10	2012	04	10	semi-natural grassland	Vortis suction sampler	1.94	square metre	150 seconds
CIBIO:CVerde:Loc:Plot:102:9	102-9	Europe	Portugal	PT	Beja	Castro Verde	Monte da Fonte	37.75558	-7.99150	WGS84	3	2012-04-15	2012	04	15	semi-natural grassland	Vortis suction sampler	1.94	square metre	150 seconds
CIBIO:CVerde:Loc:Plot:104:6	104-6	Europe	Portugal	PT	Beja	Castro Verde	Herdade dos Touris e Rolão	37.67577	-7.94854	WGS84	3	2012-04-04	2012	04	04	semi-natural grassland	Vortis suction sampler	1.94	square metre	150 seconds
CIBIO:CVerde:Loc:Plot:107:4	107-4	Europe	Portugal	PT	Beja	Castro Verde	Herdade das Mestras	37.76425	-8.10973	WGS84	3	2012-04-18	2012	04	18	semi-natural grassland	Vortis suction sampler	1.94	square metre	150 seconds
CIBIO:CVerde:Loc:Plot:108:4	108-4	Europe	Portugal	PT	Beja	Castro Verde	Herdade dos Merendeiros	37.72876	-8.00760	WGS84	3	2012-04-10	2012	04	10	semi-natural grassland	Vortis suction sampler	1.94	square metre	150 seconds
CIBIO:CVerde:Loc:Plot:109:11	109-11	Europe	Portugal	PT	Beja	Castro Verde	Monte da Achada	37.70102	-8.04938	WGS84	3	2012-04-24	2012	04	24	semi-natural grassland	Vortis suction sampler	1.94	square metre	150 seconds
CIBIO:CVerde:Loc:Plot:110:10	110-10	Europe	Portugal	PT	Beja	Castro Verde	Monte da Perdigoa	37.74672	-8.05113	WGS84	3	2012-05-04	2012	05	04	semi-natural grassland	Vortis suction sampler	1.94	square metre	150 seconds
CIBIO:CVerde:Loc:Plot:110:9	110-9	Europe	Portugal	PT	Beja	Castro Verde	Monte da Perdigoa	37.74672	-8.05170	WGS84	3	2012-05-04	2012	05	04	semi-natural grassland	Vortis suction sampler	1.94	square metre	150 seconds
CIBIO:CVerde:Loc:Plot:111:8	111-8	Europe	Portugal	PT	Beja	Castro Verde	Monte da Perdigoa	37.75392	-8.05510	WGS84	3	2012-04-16	2012	04	16	semi-natural grassland	Vortis suction sampler	1.94	square metre	150 seconds
CIBIO:CVerde:Loc:Plot:113:11	113-11	Europe	Portugal	PT	Beja	Castro Verde	Courela do Monte Novo	37.74741	-8.00635	WGS84	3	2012-04-10	2012	04	10	semi-natural grassland	Vortis suction sampler	1.94	square metre	150 seconds
CIBIO:CVerde:Loc:Plot:113:2	113-2	Europe	Portugal	PT	Beja	Castro Verde	Courela do Monte Novo	37.74876	-8.00578	WGS84	3	2012-04-10	2012	04	10	semi-natural grassland	Vortis suction sampler	1.94	square metre	150 seconds
CIBIO:CVerde:Loc:Plot:113:9	113-9	Europe	Portugal	PT	Beja	Castro Verde	Courela do Monte Novo	37.74786	-8.00578	WGS84	3	2012-04-10	2012	04	10	semi-natural grassland	Vortis suction sampler	1.94	square metre	150 seconds
CIBIO:CVerde:Loc:Plot:114:6	114-6	Europe	Portugal	PT	Beja	Castro Verde	Herdade das Cuchilhas	37.72830	-7.87703	WGS84	3	2012-04-07/08	2012	04		semi-natural grassland	Vortis suction sampler	1.94	square metre	150 seconds
CIBIO:CVerde:Loc:Plot:116:4	116-4	Europe	Portugal	PT	Beja	Castro Verde	Herdade dos Merendeiros	37.73761	-8.00769	WGS84	3	2012-04-10	2012	04	10	semi-natural grassland	Vortis suction sampler	1.94	square metre	150 seconds
CIBIO:CVerde:Loc:Plot:121:2	121-2	Europe	Portugal	PT	Beja	Castro Verde	Monte do Tacanho	37.72426	-8.06206	WGS84	3	2012-04-16	2012	04	16	semi-natural grassland	Vortis suction sampler	1.94	square metre	150 seconds
CIBIO:CVerde:Loc:Plot:122:11	122-11	Europe	Portugal	PT	Beja	Castro Verde	Herdade da Chaiça Velha	37.78660	-8.10727	WGS84	3	2012-04-12	2012	04	12	semi-natural grassland	Vortis suction sampler	1.94	square metre	150 seconds
CIBIO:CVerde:Loc:Plot:123:10	123-10	Europe	Portugal	PT	Beja	Castro Verde	Herdade das bicadas	37.72334	-8.12496	WGS84	3	2012-04-20	2012	04	20	semi-natural grassland	Vortis suction sampler	1.94	square metre	150 seconds
CIBIO:CVerde:Loc:Plot:123:8	123-8	Europe	Portugal	PT	Beja	Castro Verde	Herdade das bicadas	37.72334	-8.12610	WGS84	3	2012-04-20	2012	04	20	semi-natural grassland	Vortis suction sampler	1.94	square metre	150 seconds
CIBIO:CVerde:Loc:Plot:124:7	124-7	Europe	Portugal	PT	Beja	Castro Verde	Herdade das Mestras	37.77720	-8.13609	WGS84	3	2012-04-18	2012	04	18	semi-natural grassland	Vortis suction sampler	1.94	square metre	150 seconds
CIBIO:CVerde:Loc:Plot:125:6	125-6	Europe	Portugal	PT	Beja	Aljustrel	Herdade da Sobreira	37.80773	-8.15947	WGS84	3	2012-04-17	2012	04	17	semi-natural grassland	Vortis suction sampler	1.94	square metre	150 seconds
CIBIO:CVerde:Loc:Plot:114:10	114-10	Europe	Portugal	PT	Beja	Castro Verde	Herdade das Cuchilhas	37.72784	-7.87703	WGS84	3	2012-04-07/08	2012	04		semi-natural grassland	Vortis suction sampler	1.94	square metre	150 seconds
CIBIO:CVerde:Loc:Plot:114:7	114-7	Europe	Portugal	PT	Beja	Castro Verde	Herdade das Cuchilhas	37.72785	-7.87873	WGS84	3	2012-04-07/08	2012	04		semi-natural grassland	Vortis suction sampler	1.94	square metre	150 seconds
CIBIO:CVerde:Loc:Plot:116:5	116-5	Europe	Portugal	PT	Beja	Castro Verde	Herdade dos Merendeiros	37.73761	-8.00712	WGS84	3	2012-04-10	2012	04	10	semi-natural grassland	Vortis suction sampler	1.94	square metre	150 seconds
CIBIO:CVerde:Loc:Plot:122:2	122-2	Europe	Portugal	PT	Beja	Castro Verde	Herdade da Chaiça Velha	37.78795	-8.10670	WGS84	3	2012-04-12	2012	04	12	semi-natural grassland	Vortis suction sampler	1.94	square metre	150 seconds
CIBIO:CVerde:Loc:Plot:123:11	123-11	Europe	Portugal	PT	Beja	Castro Verde	Herdade das bicadas	37.72289	-8.12610	WGS84	3	2012-04-20	2012	04	20	semi-natural grassland	Vortis suction sampler	1.94	square metre	150 seconds
CIBIO:CVerde:Loc:Plot:123:9	123-9	Europe	Portugal	PT	Beja	Castro Verde	Herdade das bicadas	37.72334	-8.12553	WGS84	3	2012-04-20	2012	04	20	semi-natural grassland	Vortis suction sampler	1.94	square metre	150 seconds
CIBIO:CVerde:Loc:Plot:124:8	124-8	Europe	Portugal	PT	Beja	Castro Verde	Herdade das Mestras	37.77720	-8.13552	WGS84	3	2012-04-18	2012	04	18	semi-natural grassland	Vortis suction sampler	1.94	square metre	150 seconds
CIBIO:CVerde:Loc:Plot:113:3	113-3	Europe	Portugal	PT	Beja	Castro Verde	Courela do Monte Novo	37.74831	-8.00692	WGS84	3	2012-04-10	2012	04	10	semi-natural grassland	Vortis suction sampler	1.94	square metre	150 seconds
CIBIO:CVerde:Loc:Plot:114:11	114-11	Europe	Portugal	PT	Beja	Castro Verde	Herdade das Cuchilhas	37.72740	-7.87816	WGS84	3	2012-04-07/08	2012	04		semi-natural grassland	Vortis suction sampler	1.94	square metre	150 seconds
CIBIO:CVerde:Loc:Plot:116:6	116-6	Europe	Portugal	PT	Beja	Castro Verde	Herdade dos Merendeiros	37.73761	-8.00655	WGS84	3	2012-04-10	2012	04	10	semi-natural grassland	Vortis suction sampler	1.94	square metre	150 seconds
CIBIO:CVerde:Loc:Plot:121:3	121-3	Europe	Portugal	PT	Beja	Castro Verde	Monte do Tacanho	37.72381	-8.06319	WGS84	3	2012-04-16	2012	04	16	semi-natural grassland	Vortis suction sampler	1.94	square metre	150 seconds
CIBIO:CVerde:Loc:Plot:124:10	124-10	Europe	Portugal	PT	Beja	Castro Verde	Herdade das Mestras	37.77720	-8.13438	WGS84	3	2012-04-18	2012	04	18	semi-natural grassland	Vortis suction sampler	1.94	square metre	150 seconds
CIBIO:CVerde:Loc:Plot:124:9	124-9	Europe	Portugal	PT	Beja	Castro Verde	Herdade das Mestras	37.77720	-8.13495	WGS84	3	2012-04-18	2012	04	18	semi-natural grassland	Vortis suction sampler	1.94	square metre	150 seconds
CIBIO:CVerde:Loc:Plot:125:7	125-7	Europe	Portugal	PT	Beja	Aljustrel	Herdade da Sobreira	37.80728	-8.16117	WGS84	3	2012-04-17	2012	04	17	semi-natural grassland	Vortis suction sampler	1.94	square metre	150 seconds
CIBIO:CVerde:Loc:Plot:113:4	113-4	Europe	Portugal	PT	Beja	Castro Verde	Courela do Monte Novo	37.74831	-8.00635	WGS84	3	2012-04-10	2012	04	10	semi-natural grassland	Vortis suction sampler	1.94	square metre	150 seconds
CIBIO:CVerde:Loc:Plot:114:12	114-12	Europe	Portugal	PT	Beja	Castro Verde	Herdade das Cuchilhas	37.72739	-7.87760	WGS84	3	2012-04-07/08	2012	04		semi-natural grassland	Vortis suction sampler	1.94	square metre	150 seconds
CIBIO:CVerde:Loc:Plot:114:8	114-8	Europe	Portugal	PT	Beja	Castro Verde	Herdade das Cuchilhas	37.72785	-7.87816	WGS84	3	2012-04-07/08	2012	04		semi-natural grassland	Vortis suction sampler	1.94	square metre	150 seconds
CIBIO:CVerde:Loc:Plot:116:7	116-7	Europe	Portugal	PT	Beja	Castro Verde	Herdade dos Merendeiros	37.73716	-8.00826	WGS84	3	2012-04-10	2012	04	10	semi-natural grassland	Vortis suction sampler	1.94	square metre	150 seconds
CIBIO:CVerde:Loc:Plot:121:4	121-4	Europe	Portugal	PT	Beja	Castro Verde	Monte do Tacanho	37.72381	-8.06263	WGS84	3	2012-04-16	2012	04	16	semi-natural grassland	Vortis suction sampler	1.94	square metre	150 seconds
CIBIO:CVerde:Loc:Plot:122:3	122-3	Europe	Portugal	PT	Beja	Castro Verde	Herdade da Chaiça Velha	37.78750	-8.10784	WGS84	3	2012-04-12	2012	04	12	semi-natural grassland	Vortis suction sampler	1.94	square metre	150 seconds
CIBIO:CVerde:Loc:Plot:123:2	123-2	Europe	Portugal	PT	Beja	Castro Verde	Herdade das bicadas	37.72424	-8.12553	WGS84	3	2012-04-20	2012	04	20	semi-natural grassland	Vortis suction sampler	1.94	square metre	150 seconds
CIBIO:CVerde:Loc:Plot:124:11	124-11	Europe	Portugal	PT	Beja	Castro Verde	Herdade das Mestras	37.77675	-8.13552	WGS84	3	2012-04-18	2012	04	18	semi-natural grassland	Vortis suction sampler	1.94	square metre	150 seconds
CIBIO:CVerde:Loc:Plot:125:10	125-10	Europe	Portugal	PT	Beja	Aljustrel	Herdade da Sobreira	37.80728	-8.15947	WGS84	3	2012-04-17	2012	04	17	semi-natural grassland	Vortis suction sampler	1.94	square metre	150 seconds
CIBIO:CVerde:Loc:Plot:125:8	125-8	Europe	Portugal	PT	Beja	Aljustrel	Herdade da Sobreira	37.80728	-8.16061	WGS84	3	2012-04-17	2012	04	17	semi-natural grassland	Vortis suction sampler	1.94	square metre	150 seconds
CIBIO:CVerde:Loc:Plot:113:5	113-5	Europe	Portugal	PT	Beja	Castro Verde	Courela do Monte Novo	37.74831	-8.00578	WGS84	3	2012-04-10	2012	04	10	semi-natural grassland	Vortis suction sampler	1.94	square metre	150 seconds
CIBIO:CVerde:Loc:Plot:114:9	114-9	Europe	Portugal	PT	Beja	Castro Verde	Herdade das Cuchilhas	37.72785	-7.87759	WGS84	3	2012-04-07/08	2012	04		semi-natural grassland	Vortis suction sampler	1.94	square metre	150 seconds
CIBIO:CVerde:Loc:Plot:116:8	116-8	Europe	Portugal	PT	Beja	Castro Verde	Herdade dos Merendeiros	37.73716	-8.00769	WGS84	3	2012-04-10	2012	04	10	semi-natural grassland	Vortis suction sampler	1.94	square metre	150 seconds
CIBIO:CVerde:Loc:Plot:121:5	121-5	Europe	Portugal	PT	Beja	Castro Verde	Monte do Tacanho	37.72381	-8.06206	WGS84	3	2012-04-16	2012	04	16	semi-natural grassland	Vortis suction sampler	1.94	square metre	150 seconds
CIBIO:CVerde:Loc:Plot:122:4	122-4	Europe	Portugal	PT	Beja	Castro Verde	Herdade da Chaiça Velha	37.78750	-8.10727	WGS84	3	2012-04-12	2012	04	12	semi-natural grassland	Vortis suction sampler	1.94	square metre	150 seconds
CIBIO:CVerde:Loc:Plot:123:3	123-3	Europe	Portugal	PT	Beja	Castro Verde	Herdade das bicadas	37.72379	-8.12666	WGS84	3	2012-04-20	2012	04	20	semi-natural grassland	Vortis suction sampler	1.94	square metre	150 seconds
CIBIO:CVerde:Loc:Plot:124:2	124-2	Europe	Portugal	PT	Beja	Castro Verde	Herdade das Mestras	37.77811	-8.13495	WGS84	3	2012-04-18	2012	04	18	semi-natural grassland	Vortis suction sampler	1.94	square metre	150 seconds
CIBIO:CVerde:Loc:Plot:125:11	125-11	Europe	Portugal	PT	Beja	Aljustrel	Herdade da Sobreira	37.80683	-8.16061	WGS84	3	2012-04-17	2012	04	17	semi-natural grassland	Vortis suction sampler	1.94	square metre	150 seconds
CIBIO:CVerde:Loc:Plot:125:9	125-9	Europe	Portugal	PT	Beja	Aljustrel	Herdade da Sobreira	37.80728	-8.16004	WGS84	3	2012-04-17	2012	04	17	semi-natural grassland	Vortis suction sampler	1.94	square metre	150 seconds
CIBIO:CVerde:Loc:Plot:114:1	114-1	Europe	Portugal	PT	Beja	Castro Verde	Herdade das Cuchilhas	37.72875	-7.87816	WGS84	3	2012-04-07/08	2012	04		semi-natural grassland	Vortis suction sampler	1.94	square metre	150 seconds
CIBIO:CVerde:Loc:Plot:116:10	116-10	Europe	Portugal	PT	Beja	Castro Verde	Herdade dos Merendeiros	37.73716	-8.00655	WGS84	3	2012-04-10	2012	04	10	semi-natural grassland	Vortis suction sampler	1.94	square metre	150 seconds
CIBIO:CVerde:Loc:Plot:121:6	121-6	Europe	Portugal	PT	Beja	Castro Verde	Monte do Tacanho	37.72381	-8.06149	WGS84	3	2012-04-16	2012	04	16	semi-natural grassland	Vortis suction sampler	1.94	square metre	150 seconds
CIBIO:CVerde:Loc:Plot:122:5	122-5	Europe	Portugal	PT	Beja	Castro Verde	Herdade da Chaiça Velha	37.78750	-8.10670	WGS84	3	2012-04-12	2012	04	12	semi-natural grassland	Vortis suction sampler	1.94	square metre	150 seconds
CIBIO:CVerde:Loc:Plot:123:4	123-4	Europe	Portugal	PT	Beja	Castro Verde	Herdade das bicadas	37.72379	-8.12610	WGS84	3	2012-04-20	2012	04	20	semi-natural grassland	Vortis suction sampler	1.94	square metre	150 seconds
CIBIO:CVerde:Loc:Plot:124:3	124-3	Europe	Portugal	PT	Beja	Castro Verde	Herdade das Mestras	37.77765	-8.13609	WGS84	3	2012-04-18	2012	04	18	semi-natural grassland	Vortis suction sampler	1.94	square metre	150 seconds
CIBIO:CVerde:Loc:Plot:125:2	125-2	Europe	Portugal	PT	Beja	Aljustrel	Herdade da Sobreira	37.80818	-8.16004	WGS84	3	2012-04-17	2012	04	17	semi-natural grassland	Vortis suction sampler	1.94	square metre	150 seconds
CIBIO:CVerde:Loc:Plot:126:10	126-10	Europe	Portugal	PT	Beja	Castro Verde	Monte do Seixo	37.65325	-7.95744	WGS84	3	2012-04-05	2012	04	05	semi-natural grassland	Vortis suction sampler	1.94	square metre	150 seconds
CIBIO:CVerde:Loc:Plot:113:6	113-6	Europe	Portugal	PT	Beja	Castro Verde	Courela do Monte Novo	37.74831	-8.00522	WGS84	3	2012-04-10	2012	04	10	semi-natural grassland	Vortis suction sampler	1.94	square metre	150 seconds
CIBIO:CVerde:Loc:Plot:114:2	114-2	Europe	Portugal	PT	Beja	Castro Verde	Herdade das Cuchilhas	37.72875	-7.87759	WGS84	3	2012-04-07/08	2012	04		semi-natural grassland	Vortis suction sampler	1.94	square metre	150 seconds
CIBIO:CVerde:Loc:Plot:116:11	116-11	Europe	Portugal	PT	Beja	Castro Verde	Herdade dos Merendeiros	37.73671	-8.00769	WGS84	3	2012-04-10	2012	04	10	semi-natural grassland	Vortis suction sampler	1.94	square metre	150 seconds
CIBIO:CVerde:Loc:Plot:116:9	116-9	Europe	Portugal	PT	Beja	Castro Verde	Herdade dos Merendeiros	37.73716	-8.00712	WGS84	3	2012-04-10	2012	04	10	semi-natural grassland	Vortis suction sampler	1.94	square metre	150 seconds
CIBIO:CVerde:Loc:Plot:121:7	121-7	Europe	Portugal	PT	Beja	Castro Verde	Monte do Tacanho	37.72336	-8.06319	WGS84	3	2012-04-16	2012	04	16	semi-natural grassland	Vortis suction sampler	1.94	square metre	150 seconds
CIBIO:CVerde:Loc:Plot:122:6	122-6	Europe	Portugal	PT	Beja	Castro Verde	Herdade da Chaiça Velha	37.78750	-8.10613	WGS84	3	2012-04-12	2012	04	12	semi-natural grassland	Vortis suction sampler	1.94	square metre	150 seconds
CIBIO:CVerde:Loc:Plot:123:5	123-5	Europe	Portugal	PT	Beja	Castro Verde	Herdade das bicadas	37.72379	-8.12553	WGS84	3	2012-04-20	2012	04	20	semi-natural grassland	Vortis suction sampler	1.94	square metre	150 seconds
CIBIO:CVerde:Loc:Plot:126:11	126-11	Europe	Portugal	PT	Beja	Castro Verde	Monte do Seixo	37.65280	-7.95858	WGS84	3	2012-04-05	2012	04	05	semi-natural grassland	Vortis suction sampler	1.94	square metre	150 seconds
CIBIO:CVerde:Loc:Plot:113:7	113-7	Europe	Portugal	PT	Beja	Castro Verde	Courela do Monte Novo	37.74786	-8.00692	WGS84	3	2012-04-10	2012	04	10	semi-natural grassland	Vortis suction sampler	1.94	square metre	150 seconds
CIBIO:CVerde:Loc:Plot:114:3	114-3	Europe	Portugal	PT	Beja	Castro Verde	Herdade das Cuchilhas	37.72830	-7.87873	WGS84	3	2012-04-07/08	2012	04		semi-natural grassland	Vortis suction sampler	1.94	square metre	150 seconds
CIBIO:CVerde:Loc:Plot:116:2	116-2	Europe	Portugal	PT	Beja	Castro Verde	Herdade dos Merendeiros	37.73806	-8.00712	WGS84	3	2012-04-10	2012	04	10	semi-natural grassland	Vortis suction sampler	1.94	square metre	150 seconds
CIBIO:CVerde:Loc:Plot:121:8	121-8	Europe	Portugal	PT	Beja	Castro Verde	Monte do Tacanho	37.72336	-8.06263	WGS84	3	2012-04-16	2012	04	16	semi-natural grassland	Vortis suction sampler	1.94	square metre	150 seconds
CIBIO:CVerde:Loc:Plot:122:7	122-7	Europe	Portugal	PT	Beja	Castro Verde	Herdade da Chaiça Velha	37.78705	-8.10784	WGS84	3	2012-04-12	2012	04	12	semi-natural grassland	Vortis suction sampler	1.94	square metre	150 seconds
CIBIO:CVerde:Loc:Plot:123:6	123-6	Europe	Portugal	PT	Beja	Castro Verde	Herdade das bicadas	37.72379	-8.12496	WGS84	3	2012-04-20	2012	04	20	semi-natural grassland	Vortis suction sampler	1.94	square metre	150 seconds
CIBIO:CVerde:Loc:Plot:124:4	124-4	Europe	Portugal	PT	Beja	Castro Verde	Herdade das Mestras	37.77765	-8.13552	WGS84	3	2012-04-18	2012	04	18	semi-natural grassland	Vortis suction sampler	1.94	square metre	150 seconds
CIBIO:CVerde:Loc:Plot:125:3	125-3	Europe	Portugal	PT	Beja	Aljustrel	Herdade da Sobreira	37.80773	-8.16117	WGS84	3	2012-04-17	2012	04	17	semi-natural grassland	Vortis suction sampler	1.94	square metre	150 seconds
CIBIO:CVerde:Loc:Plot:126:12	126-12	Europe	Portugal	PT	Beja	Castro Verde	Monte do Seixo	37.65280	-7.95802	WGS84	3	2012-04-05	2012	04	05	semi-natural grassland	Vortis suction sampler	1.94	square metre	150 seconds
CIBIO:CVerde:Loc:Plot:113:8	113-8	Europe	Portugal	PT	Beja	Castro Verde	Courela do Monte Novo	37.74786	-8.00635	WGS84	3	2012-04-10	2012	04	10	semi-natural grassland	Vortis suction sampler	1.94	square metre	150 seconds
CIBIO:CVerde:Loc:Plot:114:4	114-4	Europe	Portugal	PT	Beja	Castro Verde	Herdade das Cuchilhas	37.72830	-7.87816	WGS84	3	2012-04-07/08	2012	04		semi-natural grassland	Vortis suction sampler	1.94	square metre	150 seconds
CIBIO:CVerde:Loc:Plot:116:3	116-3	Europe	Portugal	PT	Beja	Castro Verde	Herdade dos Merendeiros	37.73761	-8.00826	WGS84	3	2012-04-10	2012	04	10	semi-natural grassland	Vortis suction sampler	1.94	square metre	150 seconds
CIBIO:CVerde:Loc:Plot:121:10	121-10	Europe	Portugal	PT	Beja	Castro Verde	Monte do Tacanho	37.72336	-8.06149	WGS84	3	2012-04-16	2012	04	16	semi-natural grassland	Vortis suction sampler	1.94	square metre	150 seconds
CIBIO:CVerde:Loc:Plot:121:9	121-9	Europe	Portugal	PT	Beja	Castro Verde	Monte do Tacanho	37.72336	-8.06206	WGS84	3	2012-04-16	2012	04	16	semi-natural grassland	Vortis suction sampler	1.94	square metre	150 seconds
CIBIO:CVerde:Loc:Plot:122:8	122-8	Europe	Portugal	PT	Beja	Castro Verde	Herdade da Chaiça Velha	37.78705	-8.10727	WGS84	3	2012-04-12	2012	04	12	semi-natural grassland	Vortis suction sampler	1.94	square metre	150 seconds
CIBIO:CVerde:Loc:Plot:123:7	123-7	Europe	Portugal	PT	Beja	Castro Verde	Herdade das bicadas	37.72334	-8.12666	WGS84	3	2012-04-20	2012	04	20	semi-natural grassland	Vortis suction sampler	1.94	square metre	150 seconds
CIBIO:CVerde:Loc:Plot:124:5	124-5	Europe	Portugal	PT	Beja	Castro Verde	Herdade das Mestras	37.77765	-8.13495	WGS84	3	2012-04-18	2012	04	18	semi-natural grassland	Vortis suction sampler	1.94	square metre	150 seconds
CIBIO:CVerde:Loc:Plot:125:4	125-4	Europe	Portugal	PT	Beja	Aljustrel	Herdade da Sobreira	37.80773	-8.16061	WGS84	3	2012-04-17	2012	04	17	semi-natural grassland	Vortis suction sampler	1.94	square metre	150 seconds
CIBIO:CVerde:Loc:Plot:126:1	126-1	Europe	Portugal	PT	Beja	Castro Verde	Monte do Seixo	37.65416	-7.95857	WGS84	3	2012-04-05	2012	04	05	semi-natural grassland	Vortis suction sampler	1.94	square metre	150 seconds
CIBIO:CVerde:Loc:Plot:114:5	114-5	Europe	Portugal	PT	Beja	Castro Verde	Herdade das Cuchilhas	37.72830	-7.87759	WGS84	3	2012-04-07/08	2012	04		semi-natural grassland	Vortis suction sampler	1.94	square metre	150 seconds
CIBIO:CVerde:Loc:Plot:121:11	121-11	Europe	Portugal	PT	Beja	Castro Verde	Monte do Tacanho	37.72291	-8.06263	WGS84	3	2012-04-16	2012	04	16	semi-natural grassland	Vortis suction sampler	1.94	square metre	150 seconds
CIBIO:CVerde:Loc:Plot:122:10	122-10	Europe	Portugal	PT	Beja	Castro Verde	Herdade da Chaiça Velha	37.78705	-8.10613	WGS84	3	2012-04-12	2012	04	12	semi-natural grassland	Vortis suction sampler	1.94	square metre	150 seconds
CIBIO:CVerde:Loc:Plot:122:9	122-9	Europe	Portugal	PT	Beja	Castro Verde	Herdade da Chaiça Velha	37.78705	-8.10670	WGS84	3	2012-04-12	2012	04	12	semi-natural grassland	Vortis suction sampler	1.94	square metre	150 seconds
CIBIO:CVerde:Loc:Plot:124:6	124-6	Europe	Portugal	PT	Beja	Castro Verde	Herdade das Mestras	37.77765	-8.13438	WGS84	3	2012-04-18	2012	04	18	semi-natural grassland	Vortis suction sampler	1.94	square metre	150 seconds
CIBIO:CVerde:Loc:Plot:125:5	125-5	Europe	Portugal	PT	Beja	Aljustrel	Herdade da Sobreira	37.80773	-8.16004	WGS84	3	2012-04-17	2012	04	17	semi-natural grassland	Vortis suction sampler	1.94	square metre	150 seconds
CIBIO:CVerde:Loc:Plot:126:2	126-2	Europe	Portugal	PT	Beja	Castro Verde	Monte do Seixo	37.65415	-7.95801	WGS84	3	2012-04-05	2012	04	05	semi-natural grassland	Vortis suction sampler	1.94	square metre	150 seconds
CIBIO:CVerde:Loc:Plot:126:3	126-3	Europe	Portugal	PT	Beja	Castro Verde	Monte do Seixo	37.65371	-7.95914	WGS84	3	2012-04-05	2012	04	05	semi-natural grassland	Vortis suction sampler	1.94	square metre	150 seconds
CIBIO:CVerde:Loc:Plot:127:2	127-2	Europe	Portugal	PT	Beja	Castro Verde	Herdade dos Montinhos	37.74358	-8.11213	WGS84	3	2012-04-11	2012	04	11	semi-natural grassland	Vortis suction sampler	1.94	square metre	150 seconds
CIBIO:CVerde:Loc:Plot:127:6	127-6	Europe	Portugal	PT	Beja	Castro Verde	Herdade dos Montinhos	37.74313	-8.11156	WGS84	3	2012-04-11	2012	04	11	semi-natural grassland	Vortis suction sampler	1.94	square metre	150 seconds
CIBIO:CVerde:Loc:Plot:131:10	131-10	Europe	Portugal	PT	Beja	Castro Verde	Herdade do Torrejão	37.76058	-8.07626	WGS84	3	2012-05-04	2012	05	04	semi-natural grassland	Vortis suction sampler	1.94	square metre	150 seconds
CIBIO:CVerde:Loc:Plot:132:10	132-10	Europe	Portugal	PT	Beja	Castro Verde	Monte das Cabeceiras	37.77146	-8.08000	WGS84	3	2012-05-06	2012	05	06	semi-natural grassland	Vortis suction sampler	1.94	square metre	150 seconds
CIBIO:CVerde:Loc:Plot:132:6	132-6	Europe	Portugal	PT	Beja	Castro Verde	Monte das Cabeceiras	37.77191	-8.08000	WGS84	3	2012-05-06	2012	05	06	semi-natural grassland	Vortis suction sampler	1.94	square metre	150 seconds
CIBIO:CVerde:Loc:Plot:133:6	133-6	Europe	Portugal	PT	Beja	Castro Verde	Monte da Albergaria	37.74415	-7.99555	WGS84	3	2012-04-26/28	2012	04		semi-natural grassland	Vortis suction sampler	1.94	square metre	150 seconds
CIBIO:CVerde:Loc:Plot:11:5	11-5	Europe	Portugal	PT	Beja	Castro Verde	Monte do Broco e Capitão	37.78757	-8.01147	WGS84	3	2012-04-15	2012	04	15	semi-natural grassland	Vortis suction sampler	1.94	square metre	150 seconds
CIBIO:CVerde:Loc:Plot:126:4	126-4	Europe	Portugal	PT	Beja	Castro Verde	Monte do Seixo	37.65370	-7.95858	WGS84	3	2012-04-05	2012	04	05	semi-natural grassland	Vortis suction sampler	1.94	square metre	150 seconds
CIBIO:CVerde:Loc:Plot:127:7	127-7	Europe	Portugal	PT	Beja	Castro Verde	Herdade dos Montinhos	37.74268	-8.11327	WGS84	3	2012-04-11	2012	04	11	semi-natural grassland	Vortis suction sampler	1.94	square metre	150 seconds
CIBIO:CVerde:Loc:Plot:128:3	128-3	Europe	Portugal	PT	Beja	Castro Verde	Herdade de Carriça-Viseus	37.65948	-7.95242	WGS84	3	2012-04-04	2012	04	04	semi-natural grassland	Vortis suction sampler	1.94	square metre	150 seconds
CIBIO:CVerde:Loc:Plot:129:2	129-2	Europe	Portugal	PT	Beja	Castro Verde	Herdade da Zibreira	37.79348	-8.15868	WGS84	3	2012-05-07/08	2012	05		semi-natural grassland	Vortis suction sampler	1.94	square metre	150 seconds
CIBIO:CVerde:Loc:Plot:131:11	131-11	Europe	Portugal	PT	Beja	Castro Verde	Herdade do Torrejão	37.76013	-8.07740	WGS84	3	2012-05-04	2012	05	04	semi-natural grassland	Vortis suction sampler	1.94	square metre	150 seconds
CIBIO:CVerde:Loc:Plot:132:7	132-7	Europe	Portugal	PT	Beja	Castro Verde	Monte das Cabeceiras	37.77146	-8.08171	WGS84	3	2012-05-06	2012	05	06	semi-natural grassland	Vortis suction sampler	1.94	square metre	150 seconds
CIBIO:CVerde:Loc:Plot:133:7	133-7	Europe	Portugal	PT	Beja	Castro Verde	Monte da Albergaria	37.74370	-7.99725	WGS84	3	2012-04-26/28	2012	04		semi-natural grassland	Vortis suction sampler	1.94	square metre	150 seconds
CIBIO:CVerde:Loc:Plot:11:6	11-6	Europe	Portugal	PT	Beja	Castro Verde	Monte do Broco e Capitão	37.78757	-8.01090	WGS84	3	2012-04-15	2012	04	15	semi-natural grassland	Vortis suction sampler	1.94	square metre	150 seconds
CIBIO:CVerde:Loc:Plot:126:5	126-5	Europe	Portugal	PT	Beja	Castro Verde	Monte do Seixo	37.65370	-7.95801	WGS84	3	2012-04-05	2012	04	05	semi-natural grassland	Vortis suction sampler	1.94	square metre	150 seconds
CIBIO:CVerde:Loc:Plot:127:8	127-8	Europe	Portugal	PT	Beja	Castro Verde	Herdade dos Montinhos	37.74268	-8.11270	WGS84	3	2012-04-11	2012	04	11	semi-natural grassland	Vortis suction sampler	1.94	square metre	150 seconds
CIBIO:CVerde:Loc:Plot:128:4	128-4	Europe	Portugal	PT	Beja	Castro Verde	Herdade de Carriça-Viseus	37.65948	-7.95185	WGS84	3	2012-04-04	2012	04	04	semi-natural grassland	Vortis suction sampler	1.94	square metre	150 seconds
CIBIO:CVerde:Loc:Plot:129:3	129-3	Europe	Portugal	PT	Beja	Castro Verde	Herdade da Zibreira	37.79303	-8.15981	WGS84	3	2012-05-07/08	2012	05		semi-natural grassland	Vortis suction sampler	1.94	square metre	150 seconds
CIBIO:CVerde:Loc:Plot:131:2	131-2	Europe	Portugal	PT	Beja	Castro Verde	Herdade do Torrejão	37.76149	-8.07683	WGS84	3	2012-05-04	2012	05	04	semi-natural grassland	Vortis suction sampler	1.94	square metre	150 seconds
CIBIO:CVerde:Loc:Plot:132:11	132-11	Europe	Portugal	PT	Beja	Castro Verde	Monte das Cabeceiras	37.77101	-8.08114	WGS84	3	2012-05-06	2012	05	06	semi-natural grassland	Vortis suction sampler	1.94	square metre	150 seconds
CIBIO:CVerde:Loc:Plot:132:8	132-8	Europe	Portugal	PT	Beja	Castro Verde	Monte das Cabeceiras	37.77146	-8.08114	WGS84	3	2012-05-06	2012	05	06	semi-natural grassland	Vortis suction sampler	1.94	square metre	150 seconds
CIBIO:CVerde:Loc:Plot:133:8	133-8	Europe	Portugal	PT	Beja	Castro Verde	Monte da Albergaria	37.74370	-7.99669	WGS84	3	2012-04-26/28	2012	04		semi-natural grassland	Vortis suction sampler	1.94	square metre	150 seconds
CIBIO:CVerde:Loc:Plot:11:7	11-7	Europe	Portugal	PT	Beja	Castro Verde	Monte do Broco e Capitão	37.78713	-8.01261	WGS84	3	2012-04-15	2012	04	15	semi-natural grassland	Vortis suction sampler	1.94	square metre	150 seconds
CIBIO:CVerde:Loc:Plot:126:6	126-6	Europe	Portugal	PT	Beja	Castro Verde	Monte do Seixo	37.65370	-7.95744	WGS84	3	2012-04-05	2012	04	05	semi-natural grassland	Vortis suction sampler	1.94	square metre	150 seconds
CIBIO:CVerde:Loc:Plot:127:3	127-3	Europe	Portugal	PT	Beja	Castro Verde	Herdade dos Montinhos	37.74313	-8.11327	WGS84	3	2012-04-11	2012	04	11	semi-natural grassland	Vortis suction sampler	1.94	square metre	150 seconds
CIBIO:CVerde:Loc:Plot:127:9	127-9	Europe	Portugal	PT	Beja	Castro Verde	Herdade dos Montinhos	37.74268	-8.11213	WGS84	3	2012-04-11	2012	04	11	semi-natural grassland	Vortis suction sampler	1.94	square metre	150 seconds
CIBIO:CVerde:Loc:Plot:128:5	128-5	Europe	Portugal	PT	Beja	Castro Verde	Herdade de Carriça-Viseus	37.65948	-7.95129	WGS84	3	2012-04-04	2012	04	04	semi-natural grassland	Vortis suction sampler	1.94	square metre	150 seconds
CIBIO:CVerde:Loc:Plot:129:4	129-4	Europe	Portugal	PT	Beja	Castro Verde	Herdade da Zibreira	37.79303	-8.15924	WGS84	3	2012-05-07/08	2012	05		semi-natural grassland	Vortis suction sampler	1.94	square metre	150 seconds
CIBIO:CVerde:Loc:Plot:131:3	131-3	Europe	Portugal	PT	Beja	Castro Verde	Herdade do Torrejão	37.76104	-8.07796	WGS84	3	2012-05-04	2012	05	04	semi-natural grassland	Vortis suction sampler	1.94	square metre	150 seconds
CIBIO:CVerde:Loc:Plot:132:2	132-2	Europe	Portugal	PT	Beja	Castro Verde	Monte das Cabeceiras	37.77236	-8.08057	WGS84	3	2012-05-06	2012	05	06	semi-natural grassland	Vortis suction sampler	1.94	square metre	150 seconds
CIBIO:CVerde:Loc:Plot:132:9	132-9	Europe	Portugal	PT	Beja	Castro Verde	Monte das Cabeceiras	37.77146	-8.08057	WGS84	3	2012-05-06	2012	05	06	semi-natural grassland	Vortis suction sampler	1.94	square metre	150 seconds
CIBIO:CVerde:Loc:Plot:11:8	11-8	Europe	Portugal	PT	Beja	Castro Verde	Monte do Broco e Capitão	37.78712	-8.01204	WGS84	3	2012-04-15	2012	04	15	semi-natural grassland	Vortis suction sampler	1.94	square metre	150 seconds
CIBIO:CVerde:Loc:Plot:126:7	126-7	Europe	Portugal	PT	Beja	Castro Verde	Monte do Seixo	37.65326	-7.95914	WGS84	3	2012-04-05	2012	04	05	semi-natural grassland	Vortis suction sampler	1.94	square metre	150 seconds
CIBIO:CVerde:Loc:Plot:128:6	128-6	Europe	Portugal	PT	Beja	Castro Verde	Herdade de Carriça-Viseus	37.65948	-7.95072	WGS84	3	2012-04-04	2012	04	04	semi-natural grassland	Vortis suction sampler	1.94	square metre	150 seconds
CIBIO:CVerde:Loc:Plot:129:5	129-5	Europe	Portugal	PT	Beja	Castro Verde	Herdade da Zibreira	37.79303	-8.15868	WGS84	3	2012-05-07/08	2012	05		semi-natural grassland	Vortis suction sampler	1.94	square metre	150 seconds
CIBIO:CVerde:Loc:Plot:131:4	131-4	Europe	Portugal	PT	Beja	Castro Verde	Herdade do Torrejão	37.76104	-8.07740	WGS84	3	2012-05-04	2012	05	04	semi-natural grassland	Vortis suction sampler	1.94	square metre	150 seconds
CIBIO:CVerde:Loc:Plot:132:3	132-3	Europe	Portugal	PT	Beja	Castro Verde	Monte das Cabeceiras	37.77191	-8.08171	WGS84	3	2012-05-06	2012	05	06	semi-natural grassland	Vortis suction sampler	1.94	square metre	150 seconds
CIBIO:CVerde:Loc:Plot:133:10	133-10	Europe	Portugal	PT	Beja	Castro Verde	Monte da Albergaria	37.74370	-7.99555	WGS84	3	2012-04-26/28	2012	04		semi-natural grassland	Vortis suction sampler	1.94	square metre	150 seconds
CIBIO:CVerde:Loc:Plot:133:9	133-9	Europe	Portugal	PT	Beja	Castro Verde	Monte da Albergaria	37.74370	-7.99612	WGS84	3	2012-04-26/28	2012	04		semi-natural grassland	Vortis suction sampler	1.94	square metre	150 seconds
CIBIO:CVerde:Loc:Plot:11:9	11-9	Europe	Portugal	PT	Beja	Castro Verde	Monte do Broco e Capitão	37.78712	-8.01147	WGS84	3	2012-04-15	2012	04	15	semi-natural grassland	Vortis suction sampler	1.94	square metre	150 seconds
CIBIO:CVerde:Loc:Plot:126:8	126-8	Europe	Portugal	PT	Beja	Castro Verde	Monte do Seixo	37.65325	-7.95858	WGS84	3	2012-04-05	2012	04	05	semi-natural grassland	Vortis suction sampler	1.94	square metre	150 seconds
CIBIO:CVerde:Loc:Plot:128:11	128-11	Europe	Portugal	PT	Beja	Castro Verde	Herdade de Carriça-Viseus	37.65858	-7.95186	WGS84	3	2012-04-04	2012	04	04	semi-natural grassland	Vortis suction sampler	1.94	square metre	150 seconds
CIBIO:CVerde:Loc:Plot:128:7	128-7	Europe	Portugal	PT	Beja	Castro Verde	Herdade de Carriça-Viseus	37.65903	-7.95242	WGS84	3	2012-04-04	2012	04	04	semi-natural grassland	Vortis suction sampler	1.94	square metre	150 seconds
CIBIO:CVerde:Loc:Plot:129:6	129-6	Europe	Portugal	PT	Beja	Castro Verde	Herdade da Zibreira	37.79303	-8.15811	WGS84	3	2012-05-07/08	2012	05		semi-natural grassland	Vortis suction sampler	1.94	square metre	150 seconds
CIBIO:CVerde:Loc:Plot:131:5	131-5	Europe	Portugal	PT	Beja	Castro Verde	Herdade do Torrejão	37.76104	-8.07683	WGS84	3	2012-05-04	2012	05	04	semi-natural grassland	Vortis suction sampler	1.94	square metre	150 seconds
CIBIO:CVerde:Loc:Plot:133:11	133-11	Europe	Portugal	PT	Beja	Castro Verde	Monte da Albergaria	37.74325	-7.99669	WGS84	3	2012-04-26/28	2012	04		semi-natural grassland	Vortis suction sampler	1.94	square metre	150 seconds
CIBIO:CVerde:Loc:Plot:11:10	11-10	Europe	Portugal	PT	Beja	Castro Verde	Monte do Broco e Capitão	37.78712	-8.01091	WGS84	3	2012-04-15	2012	04	15	semi-natural grassland	Vortis suction sampler	1.94	square metre	150 seconds
CIBIO:CVerde:Loc:Plot:14:10	14-10	Europe	Portugal	PT	Beja	Castro Verde	Lagoa da Mó	37.75766	-8.09558	WGS84	3	2012-04-18	2012	04	18	semi-natural grassland	Vortis suction sampler	1.94	square metre	150 seconds
CIBIO:CVerde:Loc:Plot:126:9	126-9	Europe	Portugal	PT	Beja	Castro Verde	Monte do Seixo	37.65325	-7.95801	WGS84	3	2012-04-05	2012	04	05	semi-natural grassland	Vortis suction sampler	1.94	square metre	150 seconds
CIBIO:CVerde:Loc:Plot:128:12	128-12	Europe	Portugal	PT	Beja	Castro Verde	Herdade de Carriça-Viseus	37.65857	-7.95130	WGS84	3	2012-04-04	2012	04	04	semi-natural grassland	Vortis suction sampler	1.94	square metre	150 seconds
CIBIO:CVerde:Loc:Plot:128:8	128-8	Europe	Portugal	PT	Beja	Castro Verde	Herdade de Carriça-Viseus	37.65903	-7.95186	WGS84	3	2012-04-04	2012	04	04	semi-natural grassland	Vortis suction sampler	1.94	square metre	150 seconds
CIBIO:CVerde:Loc:Plot:129:7	129-7	Europe	Portugal	PT	Beja	Castro Verde	Herdade da Zibreira	37.79257	-8.15981	WGS84	3	2012-05-07/08	2012	05		semi-natural grassland	Vortis suction sampler	1.94	square metre	150 seconds
CIBIO:CVerde:Loc:Plot:131:6	131-6	Europe	Portugal	PT	Beja	Castro Verde	Herdade do Torrejão	37.76103	-8.07626	WGS84	3	2012-05-04	2012	05	04	semi-natural grassland	Vortis suction sampler	1.94	square metre	150 seconds
CIBIO:CVerde:Loc:Plot:132:4	132-4	Europe	Portugal	PT	Beja	Castro Verde	Monte das Cabeceiras	37.77191	-8.08114	WGS84	3	2012-05-06	2012	05	06	semi-natural grassland	Vortis suction sampler	1.94	square metre	150 seconds
CIBIO:CVerde:Loc:Plot:133:2	133-2	Europe	Portugal	PT	Beja	Castro Verde	Monte da Albergaria	37.74460	-7.99612	WGS84	3	2012-04-26/28	2012	04		semi-natural grassland	Vortis suction sampler	1.94	square metre	150 seconds
CIBIO:CVerde:Loc:Plot:11:11	11-11	Europe	Portugal	PT	Beja	Castro Verde	Monte do Broco e Capitão	37.78667	-8.01204	WGS84	3	2012-04-15	2012	04	15	semi-natural grassland	Vortis suction sampler	1.94	square metre	150 seconds
CIBIO:CVerde:Loc:Plot:127:10	127-10	Europe	Portugal	PT	Beja	Castro Verde	Herdade dos Montinhos	37.74268	-8.11156	WGS84	3	2012-04-11	2012	04	11	semi-natural grassland	Vortis suction sampler	1.94	square metre	150 seconds
CIBIO:CVerde:Loc:Plot:127:4	127-4	Europe	Portugal	PT	Beja	Castro Verde	Herdade dos Montinhos	37.74313	-8.11270	WGS84	3	2012-04-11	2012	04	11	semi-natural grassland	Vortis suction sampler	1.94	square metre	150 seconds
CIBIO:CVerde:Loc:Plot:128:1	128-1	Europe	Portugal	PT	Beja	Castro Verde	Herdade de Carriça-Viseus	37.65994	-7.95184	WGS84	3	2012-04-04	2012	04	04	semi-natural grassland	Vortis suction sampler	1.94	square metre	150 seconds
CIBIO:CVerde:Loc:Plot:128:9	128-9	Europe	Portugal	PT	Beja	Castro Verde	Herdade de Carriça-Viseus	37.65903	-7.95129	WGS84	3	2012-04-04	2012	04	04	semi-natural grassland	Vortis suction sampler	1.94	square metre	150 seconds
CIBIO:CVerde:Loc:Plot:129:8	129-8	Europe	Portugal	PT	Beja	Castro Verde	Herdade da Zibreira	37.79257	-8.15924	WGS84	3	2012-05-07/08	2012	05		semi-natural grassland	Vortis suction sampler	1.94	square metre	150 seconds
CIBIO:CVerde:Loc:Plot:131:7	131-7	Europe	Portugal	PT	Beja	Castro Verde	Herdade do Torrejão	37.76059	-8.07796	WGS84	3	2012-05-04	2012	05	04	semi-natural grassland	Vortis suction sampler	1.94	square metre	150 seconds
CIBIO:CVerde:Loc:Plot:132:5	132-5	Europe	Portugal	PT	Beja	Castro Verde	Monte das Cabeceiras	37.77191	-8.08057	WGS84	3	2012-05-06	2012	05	06	semi-natural grassland	Vortis suction sampler	1.94	square metre	150 seconds
CIBIO:CVerde:Loc:Plot:133:3	133-3	Europe	Portugal	PT	Beja	Castro Verde	Monte da Albergaria	37.74415	-7.99725	WGS84	3	2012-04-26/28	2012	04		semi-natural grassland	Vortis suction sampler	1.94	square metre	150 seconds
CIBIO:CVerde:Loc:Plot:11:2	11-2	Europe	Portugal	PT	Beja	Castro Verde	Monte do Broco e Capitão	37.78803	-8.01147	WGS84	3	2012-04-15	2012	04	15	semi-natural grassland	Vortis suction sampler	1.94	square metre	150 seconds
CIBIO:CVerde:Loc:Plot:14:11	14-11	Europe	Portugal	PT	Beja	Castro Verde	Lagoa da Mó	37.75721	-8.09672	WGS84	3	2012-04-18	2012	04	18	semi-natural grassland	Vortis suction sampler	1.94	square metre	150 seconds
CIBIO:CVerde:Loc:Plot:127:11	127-11	Europe	Portugal	PT	Beja	Castro Verde	Herdade dos Montinhos	37.74223	-8.11270	WGS84	3	2012-04-11	2012	04	11	semi-natural grassland	Vortis suction sampler	1.94	square metre	150 seconds
CIBIO:CVerde:Loc:Plot:128:2	128-2	Europe	Portugal	PT	Beja	Castro Verde	Herdade de Carriça-Viseus	37.65993	-7.95129	WGS84	3	2012-04-04	2012	04	04	semi-natural grassland	Vortis suction sampler	1.94	square metre	150 seconds
CIBIO:CVerde:Loc:Plot:129:10	129-10	Europe	Portugal	PT	Beja	Castro Verde	Herdade da Zibreira	37.79258	-8.15811	WGS84	3	2012-05-07/08	2012	05		semi-natural grassland	Vortis suction sampler	1.94	square metre	150 seconds
CIBIO:CVerde:Loc:Plot:131:8	131-8	Europe	Portugal	PT	Beja	Castro Verde	Herdade do Torrejão	37.76058	-8.07740	WGS84	3	2012-05-04	2012	05	04	semi-natural grassland	Vortis suction sampler	1.94	square metre	150 seconds
CIBIO:CVerde:Loc:Plot:133:4	133-4	Europe	Portugal	PT	Beja	Castro Verde	Monte da Albergaria	37.74415	-7.99668	WGS84	3	2012-04-26/28	2012	04		semi-natural grassland	Vortis suction sampler	1.94	square metre	150 seconds
CIBIO:CVerde:Loc:Plot:11:3	11-3	Europe	Portugal	PT	Beja	Castro Verde	Monte do Broco e Capitão	37.78758	-8.01261	WGS84	3	2012-04-15	2012	04	15	semi-natural grassland	Vortis suction sampler	1.94	square metre	150 seconds
CIBIO:CVerde:Loc:Plot:14:2	14-2	Europe	Portugal	PT	Beja	Castro Verde	Lagoa da Mó	37.75856	-8.09615	WGS84	3	2012-04-18	2012	04	18	semi-natural grassland	Vortis suction sampler	1.94	square metre	150 seconds
CIBIO:CVerde:Loc:Plot:127:5	127-5	Europe	Portugal	PT	Beja	Castro Verde	Herdade dos Montinhos	37.74313	-8.11213	WGS84	3	2012-04-11	2012	04	11	semi-natural grassland	Vortis suction sampler	1.94	square metre	150 seconds
CIBIO:CVerde:Loc:Plot:129:11	129-11	Europe	Portugal	PT	Beja	Castro Verde	Herdade da Zibreira	37.79212	-8.15924	WGS84	3	2012-05-07/08	2012	05		semi-natural grassland	Vortis suction sampler	1.94	square metre	150 seconds
CIBIO:CVerde:Loc:Plot:129:9	129-9	Europe	Portugal	PT	Beja	Castro Verde	Herdade da Zibreira	37.79257	-8.15868	WGS84	3	2012-05-07/08	2012	05		semi-natural grassland	Vortis suction sampler	1.94	square metre	150 seconds
CIBIO:CVerde:Loc:Plot:131:9	131-9	Europe	Portugal	PT	Beja	Castro Verde	Herdade do Torrejão	37.76058	-8.07683	WGS84	3	2012-05-04	2012	05	04	semi-natural grassland	Vortis suction sampler	1.94	square metre	150 seconds
CIBIO:CVerde:Loc:Plot:133:5	133-5	Europe	Portugal	PT	Beja	Castro Verde	Monte da Albergaria	37.74415	-7.99612	WGS84	3	2012-04-26/28	2012	04		semi-natural grassland	Vortis suction sampler	1.94	square metre	150 seconds
CIBIO:CVerde:Loc:Plot:14:3	14-3	Europe	Portugal	PT	Beja	Castro Verde	Lagoa da Mó	37.75811	-8.09728	WGS84	3	2012-04-18	2012	04	18	semi-natural grassland	Vortis suction sampler	1.94	square metre	150 seconds
CIBIO:CVerde:Loc:Plot:14:4	14-4	Europe	Portugal	PT	Beja	Castro Verde	Lagoa da Mó	37.75811	-8.09672	WGS84	3	2012-04-18	2012	04	18	semi-natural grassland	Vortis suction sampler	1.94	square metre	150 seconds
CIBIO:CVerde:Loc:Plot:15:4	15-4	Europe	Portugal	PT	Beja	Castro Verde	Lagoa da Mó	37.74884	-8.09009	WGS84	3	2012-04-12	2012	04	12	semi-natural grassland	Vortis suction sampler	1.94	square metre	150 seconds
CIBIO:CVerde:Loc:Plot:19:4	19-4	Europe	Portugal	PT	Beja	Castro Verde	Herdade do Torrejão	37.75459	-8.08336	WGS84	3	2012-04-26	2012	04	26	semi-natural grassland	Vortis suction sampler	1.94	square metre	150 seconds
CIBIO:CVerde:Loc:Plot:21:4	21-4	Europe	Portugal	PT	Beja	Castro Verde	Herdade da Barrigoa	37.76930	-8.16009	WGS84	3	2012-04-21	2012	04	21	semi-natural grassland	Vortis suction sampler	1.94	square metre	150 seconds
CIBIO:CVerde:Loc:Plot:23:1	23-1	Europe	Portugal	PT	Beja	Castro Verde	Monte do Vale das Gretas	37.68996	-7.97029	WGS84	3	2012-04-03	2012	04	03	semi-natural grassland	Vortis suction sampler	1.94	square metre	150 seconds
CIBIO:CVerde:Loc:Plot:23:9	23-9	Europe	Portugal	PT	Beja	Castro Verde	Monte do Vale das Gretas	37.68906	-7.96973	WGS84	3	2012-04-03	2012	04	03	semi-natural grassland	Vortis suction sampler	1.94	square metre	150 seconds
CIBIO:CVerde:Loc:Plot:25:5	25-5	Europe	Portugal	PT	Beja	Castro Verde	Herdade dos Touris e Rolão	37.68498	-7.94908	WGS84	3	2012-04-05	2012	04	05	semi-natural grassland	Vortis suction sampler	1.94	square metre	150 seconds
CIBIO:CVerde:Loc:Plot:27:2	27-2	Europe	Portugal	PT	Beja	Castro Verde	Herdade das Sesmarias	37.70766	-8.06599	WGS84	3	2012-04-24	2012	04	24	semi-natural grassland	Vortis suction sampler	1.94	square metre	150 seconds
CIBIO:CVerde:Loc:Plot:34:2	34-2	Europe	Portugal	PT	Beja	Castro Verde	Herdade do Tacanho e Merendeiros	37.74648	-8.06352	WGS84	3	2012-04-16	2012	04	16	semi-natural grassland	Vortis suction sampler	1.94	square metre	150 seconds
CIBIO:CVerde:Loc:Plot:35:11	35-11	Europe	Portugal	PT	Beja	Castro Verde	Monte do Seixo	37.64258	-7.96229	WGS84	3	2012-04-04/05	2012	04		semi-natural grassland	Vortis suction sampler	1.94	square metre	150 seconds
CIBIO:CVerde:Loc:Plot:14:5	14-5	Europe	Portugal	PT	Beja	Castro Verde	Lagoa da Mó	37.75811	-8.09615	WGS84	3	2012-04-18	2012	04	18	semi-natural grassland	Vortis suction sampler	1.94	square metre	150 seconds
CIBIO:CVerde:Loc:Plot:15:5	15-5	Europe	Portugal	PT	Beja	Castro Verde	Lagoa da Mó	37.74884	-8.08952	WGS84	3	2012-04-12	2012	04	12	semi-natural grassland	Vortis suction sampler	1.94	square metre	150 seconds
CIBIO:CVerde:Loc:Plot:19:5	19-5	Europe	Portugal	PT	Beja	Castro Verde	Herdade do Torrejão	37.75459	-8.08280	WGS84	3	2012-04-26	2012	04	26	semi-natural grassland	Vortis suction sampler	1.94	square metre	150 seconds
CIBIO:CVerde:Loc:Plot:21:5	21-5	Europe	Portugal	PT	Beja	Castro Verde	Herdade da Barrigoa	37.76930	-8.15953	WGS84	3	2012-04-21	2012	04	21	semi-natural grassland	Vortis suction sampler	1.94	square metre	150 seconds
CIBIO:CVerde:Loc:Plot:23:2	23-2	Europe	Portugal	PT	Beja	Castro Verde	Monte do Vale das Gretas	37.68996	-7.96973	WGS84	3	2012-04-03	2012	04	03	semi-natural grassland	Vortis suction sampler	1.94	square metre	150 seconds
CIBIO:CVerde:Loc:Plot:25:10	25-10	Europe	Portugal	PT	Beja	Castro Verde	Herdade dos Touris e Rolão	37.68453	-7.94852	WGS84	3	2012-04-05	2012	04	05	semi-natural grassland	Vortis suction sampler	1.94	square metre	150 seconds
CIBIO:CVerde:Loc:Plot:27:3	27-3	Europe	Portugal	PT	Beja	Castro Verde	Herdade das Sesmarias	37.70721	-8.06713	WGS84	3	2012-04-24	2012	04	24	semi-natural grassland	Vortis suction sampler	1.94	square metre	150 seconds
CIBIO:CVerde:Loc:Plot:34:3	34-3	Europe	Portugal	PT	Beja	Castro Verde	Herdade do Tacanho e Merendeiros	37.74603	-8.06465	WGS84	3	2012-04-16	2012	04	16	semi-natural grassland	Vortis suction sampler	1.94	square metre	150 seconds
CIBIO:CVerde:Loc:Plot:35:12	35-12	Europe	Portugal	PT	Beja	Castro Verde	Monte do Seixo	37.64258	-7.96172	WGS84	3	2012-04-04/05	2012	04		semi-natural grassland	Vortis suction sampler	1.94	square metre	150 seconds
CIBIO:CVerde:Loc:Plot:14:6	14-6	Europe	Portugal	PT	Beja	Castro Verde	Lagoa da Mó	37.75811	-8.09558	WGS84	3	2012-04-18	2012	04	18	semi-natural grassland	Vortis suction sampler	1.94	square metre	150 seconds
CIBIO:CVerde:Loc:Plot:15:6	15-6	Europe	Portugal	PT	Beja	Castro Verde	Lagoa da Mó	37.74884	-8.08895	WGS84	3	2012-04-12	2012	04	12	semi-natural grassland	Vortis suction sampler	1.94	square metre	150 seconds
CIBIO:CVerde:Loc:Plot:19:6	19-6	Europe	Portugal	PT	Beja	Castro Verde	Herdade do Torrejão	37.75459	-8.08223	WGS84	3	2012-04-26	2012	04	26	semi-natural grassland	Vortis suction sampler	1.94	square metre	150 seconds
CIBIO:CVerde:Loc:Plot:21:6	21-6	Europe	Portugal	PT	Beja	Castro Verde	Herdade da Barrigoa	37.76930	-8.15896	WGS84	3	2012-04-21	2012	04	21	semi-natural grassland	Vortis suction sampler	1.94	square metre	150 seconds
CIBIO:CVerde:Loc:Plot:23:3	23-3	Europe	Portugal	PT	Beja	Castro Verde	Monte do Vale das Gretas	37.68951	-7.97086	WGS84	3	2012-04-03	2012	04	03	semi-natural grassland	Vortis suction sampler	1.94	square metre	150 seconds
CIBIO:CVerde:Loc:Plot:25:6	25-6	Europe	Portugal	PT	Beja	Castro Verde	Herdade dos Touris e Rolão	37.68498	-7.94852	WGS84	3	2012-04-05	2012	04	05	semi-natural grassland	Vortis suction sampler	1.94	square metre	150 seconds
CIBIO:CVerde:Loc:Plot:27:4	27-4	Europe	Portugal	PT	Beja	Castro Verde	Herdade das Sesmarias	37.70721	-8.06656	WGS84	3	2012-04-24	2012	04	24	semi-natural grassland	Vortis suction sampler	1.94	square metre	150 seconds
CIBIO:CVerde:Loc:Plot:34:4	34-4	Europe	Portugal	PT	Beja	Castro Verde	Herdade do Tacanho e Merendeiros	37.74602	-8.06409	WGS84	3	2012-04-16	2012	04	16	semi-natural grassland	Vortis suction sampler	1.94	square metre	150 seconds
CIBIO:CVerde:Loc:Plot:35:1	35-1	Europe	Portugal	PT	Beja	Castro Verde	Monte do Seixo	37.64394	-7.96228	WGS84	3	2012-04-04/05	2012	04		semi-natural grassland	Vortis suction sampler	1.94	square metre	150 seconds
CIBIO:CVerde:Loc:Plot:14:7	14-7	Europe	Portugal	PT	Beja	Castro Verde	Lagoa da Mó	37.75766	-8.09728	WGS84	3	2012-04-18	2012	04	18	semi-natural grassland	Vortis suction sampler	1.94	square metre	150 seconds
CIBIO:CVerde:Loc:Plot:15:7	15-7	Europe	Portugal	PT	Beja	Castro Verde	Lagoa da Mó	37.74839	-8.09065	WGS84	3	2012-04-12	2012	04	12	semi-natural grassland	Vortis suction sampler	1.94	square metre	150 seconds
CIBIO:CVerde:Loc:Plot:19:7	19-7	Europe	Portugal	PT	Beja	Castro Verde	Herdade do Torrejão	37.75414	-8.08393	WGS84	3	2012-04-26	2012	04	26	semi-natural grassland	Vortis suction sampler	1.94	square metre	150 seconds
CIBIO:CVerde:Loc:Plot:21:7	21-7	Europe	Portugal	PT	Beja	Castro Verde	Herdade da Barrigoa	37.76885	-8.16066	WGS84	3	2012-04-21	2012	04	21	semi-natural grassland	Vortis suction sampler	1.94	square metre	150 seconds
CIBIO:CVerde:Loc:Plot:23:4	23-4	Europe	Portugal	PT	Beja	Castro Verde	Monte do Vale das Gretas	37.68951	-7.97029	WGS84	3	2012-04-03	2012	04	03	semi-natural grassland	Vortis suction sampler	1.94	square metre	150 seconds
CIBIO:CVerde:Loc:Plot:25:11	25-11	Europe	Portugal	PT	Beja	Castro Verde	Herdade dos Touris e Rolão	37.68408	-7.94965	WGS84	3	2012-04-05	2012	04	05	semi-natural grassland	Vortis suction sampler	1.94	square metre	150 seconds
CIBIO:CVerde:Loc:Plot:25:7	25-7	Europe	Portugal	PT	Beja	Castro Verde	Herdade dos Touris e Rolão	37.68453	-7.95022	WGS84	3	2012-04-05	2012	04	05	semi-natural grassland	Vortis suction sampler	1.94	square metre	150 seconds
CIBIO:CVerde:Loc:Plot:27:5	27-5	Europe	Portugal	PT	Beja	Castro Verde	Herdade das Sesmarias	37.70721	-8.06599	WGS84	3	2012-04-24	2012	04	24	semi-natural grassland	Vortis suction sampler	1.94	square metre	150 seconds
CIBIO:CVerde:Loc:Plot:34:5	34-5	Europe	Portugal	PT	Beja	Castro Verde	Herdade do Tacanho e Merendeiros	37.74602	-8.06352	WGS84	3	2012-04-16	2012	04	16	semi-natural grassland	Vortis suction sampler	1.94	square metre	150 seconds
CIBIO:CVerde:Loc:Plot:35:2	35-2	Europe	Portugal	PT	Beja	Castro Verde	Monte do Seixo	37.64393	-7.96172	WGS84	3	2012-04-04/05	2012	04		semi-natural grassland	Vortis suction sampler	1.94	square metre	150 seconds
CIBIO:CVerde:Loc:Plot:14:8	14-8	Europe	Portugal	PT	Beja	Castro Verde	Lagoa da Mó	37.75766	-8.09672	WGS84	3	2012-04-18	2012	04	18	semi-natural grassland	Vortis suction sampler	1.94	square metre	150 seconds
CIBIO:CVerde:Loc:Plot:15:8	15-8	Europe	Portugal	PT	Beja	Castro Verde	Lagoa da Mó	37.74839	-8.09009	WGS84	3	2012-04-12	2012	04	12	semi-natural grassland	Vortis suction sampler	1.94	square metre	150 seconds
CIBIO:CVerde:Loc:Plot:19:8	19-8	Europe	Portugal	PT	Beja	Castro Verde	Herdade do Torrejão	37.75414	-8.08336	WGS84	3	2012-04-26	2012	04	26	semi-natural grassland	Vortis suction sampler	1.94	square metre	150 seconds
CIBIO:CVerde:Loc:Plot:21:8	21-8	Europe	Portugal	PT	Beja	Castro Verde	Herdade da Barrigoa	37.76885	-8.16009	WGS84	3	2012-04-21	2012	04	21	semi-natural grassland	Vortis suction sampler	1.94	square metre	150 seconds
CIBIO:CVerde:Loc:Plot:25:12	25-12	Europe	Portugal	PT	Beja	Castro Verde	Herdade dos Touris e Rolão	37.68408	-7.94909	WGS84	3	2012-04-05	2012	04	05	semi-natural grassland	Vortis suction sampler	1.94	square metre	150 seconds
CIBIO:CVerde:Loc:Plot:25:8	25-8	Europe	Portugal	PT	Beja	Castro Verde	Herdade dos Touris e Rolão	37.68453	-7.94965	WGS84	3	2012-04-05	2012	04	05	semi-natural grassland	Vortis suction sampler	1.94	square metre	150 seconds
CIBIO:CVerde:Loc:Plot:27:6	27-6	Europe	Portugal	PT	Beja	Castro Verde	Herdade das Sesmarias	37.70721	-8.06543	WGS84	3	2012-04-24	2012	04	24	semi-natural grassland	Vortis suction sampler	1.94	square metre	150 seconds
CIBIO:CVerde:Loc:Plot:34:6	34-6	Europe	Portugal	PT	Beja	Castro Verde	Herdade do Tacanho e Merendeiros	37.74602	-8.06295	WGS84	3	2012-04-16	2012	04	16	semi-natural grassland	Vortis suction sampler	1.94	square metre	150 seconds
CIBIO:CVerde:Loc:Plot:35:3	35-3	Europe	Portugal	PT	Beja	Castro Verde	Monte do Seixo	37.64349	-7.96285	WGS84	3	2012-04-04/05	2012	04		semi-natural grassland	Vortis suction sampler	1.94	square metre	150 seconds
CIBIO:CVerde:Loc:Plot:14:9	14-9	Europe	Portugal	PT	Beja	Castro Verde	Lagoa da Mó	37.75766	-8.09615	WGS84	3	2012-04-18	2012	04	18	semi-natural grassland	Vortis suction sampler	1.94	square metre	150 seconds
CIBIO:CVerde:Loc:Plot:15:9	15-9	Europe	Portugal	PT	Beja	Castro Verde	Lagoa da Mó	37.74839	-8.08952	WGS84	3	2012-04-12	2012	04	12	semi-natural grassland	Vortis suction sampler	1.94	square metre	150 seconds
CIBIO:CVerde:Loc:Plot:19:9	19-9	Europe	Portugal	PT	Beja	Castro Verde	Herdade do Torrejão	37.75413	-8.08280	WGS84	3	2012-04-26	2012	04	26	semi-natural grassland	Vortis suction sampler	1.94	square metre	150 seconds
CIBIO:CVerde:Loc:Plot:21:9	21-9	Europe	Portugal	PT	Beja	Castro Verde	Herdade da Barrigoa	37.76885	-8.15953	WGS84	3	2012-04-21	2012	04	21	semi-natural grassland	Vortis suction sampler	1.94	square metre	150 seconds
CIBIO:CVerde:Loc:Plot:23:5	23-5	Europe	Portugal	PT	Beja	Castro Verde	Monte do Vale das Gretas	37.68951	-7.96973	WGS84	3	2012-04-03	2012	04	03	semi-natural grassland	Vortis suction sampler	1.94	square metre	150 seconds
CIBIO:CVerde:Loc:Plot:25:9	25-9	Europe	Portugal	PT	Beja	Castro Verde	Herdade dos Touris e Rolão	37.68453	-7.94909	WGS84	3	2012-04-05	2012	04	05	semi-natural grassland	Vortis suction sampler	1.94	square metre	150 seconds
CIBIO:CVerde:Loc:Plot:27:7	27-7	Europe	Portugal	PT	Beja	Castro Verde	Herdade das Sesmarias	37.70676	-8.06713	WGS84	3	2012-04-24	2012	04	24	semi-natural grassland	Vortis suction sampler	1.94	square metre	150 seconds
CIBIO:CVerde:Loc:Plot:34:7	34-7	Europe	Portugal	PT	Beja	Castro Verde	Herdade do Tacanho e Merendeiros	37.74557	-8.06465	WGS84	3	2012-04-16	2012	04	16	semi-natural grassland	Vortis suction sampler	1.94	square metre	150 seconds
CIBIO:CVerde:Loc:Plot:35:4	35-4	Europe	Portugal	PT	Beja	Castro Verde	Monte do Seixo	37.64348	-7.96229	WGS84	3	2012-04-04/05	2012	04		semi-natural grassland	Vortis suction sampler	1.94	square metre	150 seconds
CIBIO:CVerde:Loc:Plot:15:10	15-10	Europe	Portugal	PT	Beja	Castro Verde	Lagoa da Mó	37.74839	-8.08895	WGS84	3	2012-04-12	2012	04	12	semi-natural grassland	Vortis suction sampler	1.94	square metre	150 seconds
CIBIO:CVerde:Loc:Plot:19:10	19-10	Europe	Portugal	PT	Beja	Castro Verde	Herdade do Torrejão	37.75413	-8.08223	WGS84	3	2012-04-26	2012	04	26	semi-natural grassland	Vortis suction sampler	1.94	square metre	150 seconds
CIBIO:CVerde:Loc:Plot:21:10	21-10	Europe	Portugal	PT	Beja	Castro Verde	Herdade da Barrigoa	37.76885	-8.15896	WGS84	3	2012-04-21	2012	04	21	semi-natural grassland	Vortis suction sampler	1.94	square metre	150 seconds
CIBIO:CVerde:Loc:Plot:23:10	23-10	Europe	Portugal	PT	Beja	Castro Verde	Monte do Vale das Gretas	37.68906	-7.96916	WGS84	3	2012-04-03	2012	04	03	semi-natural grassland	Vortis suction sampler	1.94	square metre	150 seconds
CIBIO:CVerde:Loc:Plot:23:6	23-6	Europe	Portugal	PT	Beja	Castro Verde	Monte do Vale das Gretas	37.68951	-7.96916	WGS84	3	2012-04-03	2012	04	03	semi-natural grassland	Vortis suction sampler	1.94	square metre	150 seconds
CIBIO:CVerde:Loc:Plot:25:1	25-1	Europe	Portugal	PT	Beja	Castro Verde	Herdade dos Touris e Rolão	37.68543	-7.94965	WGS84	3	2012-04-05	2012	04	05	semi-natural grassland	Vortis suction sampler	1.94	square metre	150 seconds
CIBIO:CVerde:Loc:Plot:27:10	27-10	Europe	Portugal	PT	Beja	Castro Verde	Herdade das Sesmarias	37.70676	-8.06543	WGS84	3	2012-04-24	2012	04	24	semi-natural grassland	Vortis suction sampler	1.94	square metre	150 seconds
CIBIO:CVerde:Loc:Plot:27:8	27-8	Europe	Portugal	PT	Beja	Castro Verde	Herdade das Sesmarias	37.70676	-8.06656	WGS84	3	2012-04-24	2012	04	24	semi-natural grassland	Vortis suction sampler	1.94	square metre	150 seconds
CIBIO:CVerde:Loc:Plot:35:5	35-5	Europe	Portugal	PT	Beja	Castro Verde	Monte do Seixo	37.64348	-7.96172	WGS84	3	2012-04-04/05	2012	04		semi-natural grassland	Vortis suction sampler	1.94	square metre	150 seconds
CIBIO:CVerde:Loc:Plot:15:11	15-11	Europe	Portugal	PT	Beja	Castro Verde	Lagoa da Mó	37.74794	-8.09009	WGS84	3	2012-04-12	2012	04	12	semi-natural grassland	Vortis suction sampler	1.94	square metre	150 seconds
CIBIO:CVerde:Loc:Plot:19:11	19-11	Europe	Portugal	PT	Beja	Castro Verde	Herdade do Torrejão	37.75368	-8.08336	WGS84	3	2012-04-26	2012	04	26	semi-natural grassland	Vortis suction sampler	1.94	square metre	150 seconds
CIBIO:CVerde:Loc:Plot:21:11	21-11	Europe	Portugal	PT	Beja	Castro Verde	Herdade da Barrigoa	37.76839	-8.16009	WGS84	3	2012-04-21	2012	04	21	semi-natural grassland	Vortis suction sampler	1.94	square metre	150 seconds
CIBIO:CVerde:Loc:Plot:25:2	25-2	Europe	Portugal	PT	Beja	Castro Verde	Herdade dos Touris e Rolão	37.68543	-7.94908	WGS84	3	2012-04-05	2012	04	05	semi-natural grassland	Vortis suction sampler	1.94	square metre	150 seconds
CIBIO:CVerde:Loc:Plot:27:9	27-9	Europe	Portugal	PT	Beja	Castro Verde	Herdade das Sesmarias	37.70676	-8.06599	WGS84	3	2012-04-24	2012	04	24	semi-natural grassland	Vortis suction sampler	1.94	square metre	150 seconds
CIBIO:CVerde:Loc:Plot:34:8	34-8	Europe	Portugal	PT	Beja	Castro Verde	Herdade do Tacanho e Merendeiros	37.74557	-8.06409	WGS84	3	2012-04-16	2012	04	16	semi-natural grassland	Vortis suction sampler	1.94	square metre	150 seconds
CIBIO:CVerde:Loc:Plot:35:6	35-6	Europe	Portugal	PT	Beja	Castro Verde	Monte do Seixo	37.64348	-7.96115	WGS84	3	2012-04-04/05	2012	04		semi-natural grassland	Vortis suction sampler	1.94	square metre	150 seconds
CIBIO:CVerde:Loc:Plot:15:2	15-2	Europe	Portugal	PT	Beja	Castro Verde	Lagoa da Mó	37.74929	-8.08952	WGS84	3	2012-04-12	2012	04	12	semi-natural grassland	Vortis suction sampler	1.94	square metre	150 seconds
CIBIO:CVerde:Loc:Plot:19:2	19-2	Europe	Portugal	PT	Beja	Castro Verde	Herdade do Torrejão	37.75504	-8.08280	WGS84	3	2012-04-26	2012	04	26	semi-natural grassland	Vortis suction sampler	1.94	square metre	150 seconds
CIBIO:CVerde:Loc:Plot:21:2	21-2	Europe	Portugal	PT	Beja	Castro Verde	Herdade da Barrigoa	37.76975	-8.15953	WGS84	3	2012-04-21	2012	04	21	semi-natural grassland	Vortis suction sampler	1.94	square metre	150 seconds
CIBIO:CVerde:Loc:Plot:23:11	23-11	Europe	Portugal	PT	Beja	Castro Verde	Monte do Vale das Gretas	37.68861	-7.97030	WGS84	3	2012-04-03	2012	04	03	semi-natural grassland	Vortis suction sampler	1.94	square metre	150 seconds
CIBIO:CVerde:Loc:Plot:23:7	23-7	Europe	Portugal	PT	Beja	Castro Verde	Monte do Vale das Gretas	37.68906	-7.97086	WGS84	3	2012-04-03	2012	04	03	semi-natural grassland	Vortis suction sampler	1.94	square metre	150 seconds
CIBIO:CVerde:Loc:Plot:27:11	27-11	Europe	Portugal	PT	Beja	Castro Verde	Herdade das Sesmarias	37.70631	-8.06656	WGS84	3	2012-04-24	2012	04	24	semi-natural grassland	Vortis suction sampler	1.94	square metre	150 seconds
CIBIO:CVerde:Loc:Plot:34:10	34-10	Europe	Portugal	PT	Beja	Castro Verde	Herdade do Tacanho e Merendeiros	37.74557	-8.06295	WGS84	3	2012-04-16	2012	04	16	semi-natural grassland	Vortis suction sampler	1.94	square metre	150 seconds
CIBIO:CVerde:Loc:Plot:34:9	34-9	Europe	Portugal	PT	Beja	Castro Verde	Herdade do Tacanho e Merendeiros	37.74557	-8.06352	WGS84	3	2012-04-16	2012	04	16	semi-natural grassland	Vortis suction sampler	1.94	square metre	150 seconds
CIBIO:CVerde:Loc:Plot:35:7	35-7	Europe	Portugal	PT	Beja	Castro Verde	Monte do Seixo	37.64304	-7.96285	WGS84	3	2012-04-04/05	2012	04		semi-natural grassland	Vortis suction sampler	1.94	square metre	150 seconds
CIBIO:CVerde:Loc:Plot:15:3	15-3	Europe	Portugal	PT	Beja	Castro Verde	Lagoa da Mó	37.74884	-8.09065	WGS84	3	2012-04-12	2012	04	12	semi-natural grassland	Vortis suction sampler	1.94	square metre	150 seconds
CIBIO:CVerde:Loc:Plot:19:3	19-3	Europe	Portugal	PT	Beja	Castro Verde	Herdade do Torrejão	37.75459	-8.08393	WGS84	3	2012-04-26	2012	04	26	semi-natural grassland	Vortis suction sampler	1.94	square metre	150 seconds
CIBIO:CVerde:Loc:Plot:21:3	21-3	Europe	Portugal	PT	Beja	Castro Verde	Herdade da Barrigoa	37.76930	-8.16066	WGS84	3	2012-04-21	2012	04	21	semi-natural grassland	Vortis suction sampler	1.94	square metre	150 seconds
CIBIO:CVerde:Loc:Plot:23:12	23-12	Europe	Portugal	PT	Beja	Castro Verde	Monte do Vale das Gretas	37.68860	-7.96973	WGS84	3	2012-04-03	2012	04	03	semi-natural grassland	Vortis suction sampler	1.94	square metre	150 seconds
CIBIO:CVerde:Loc:Plot:23:8	23-8	Europe	Portugal	PT	Beja	Castro Verde	Monte do Vale das Gretas	37.68906	-7.97030	WGS84	3	2012-04-03	2012	04	03	semi-natural grassland	Vortis suction sampler	1.94	square metre	150 seconds
CIBIO:CVerde:Loc:Plot:25:3	25-3	Europe	Portugal	PT	Beja	Castro Verde	Herdade dos Touris e Rolão	37.68498	-7.95022	WGS84	3	2012-04-05	2012	04	05	semi-natural grassland	Vortis suction sampler	1.94	square metre	150 seconds
CIBIO:CVerde:Loc:Plot:34:11	34-11	Europe	Portugal	PT	Beja	Castro Verde	Herdade do Tacanho e Merendeiros	37.74512	-8.06409	WGS84	3	2012-04-16	2012	04	16	semi-natural grassland	Vortis suction sampler	1.94	square metre	150 seconds
CIBIO:CVerde:Loc:Plot:35:10	35-10	Europe	Portugal	PT	Beja	Castro Verde	Monte do Seixo	37.64303	-7.96115	WGS84	3	2012-04-04/05	2012	04		semi-natural grassland	Vortis suction sampler	1.94	square metre	150 seconds
CIBIO:CVerde:Loc:Plot:35:8	35-8	Europe	Portugal	PT	Beja	Castro Verde	Monte do Seixo	37.64303	-7.96229	WGS84	3	2012-04-04/05	2012	04		semi-natural grassland	Vortis suction sampler	1.94	square metre	150 seconds
CIBIO:CVerde:Loc:Plot:37:2	37-2	Europe	Portugal	PT	Beja	Castro Verde	Herdade de São Marcos	37.68959	-7.91719	WGS84	3	2012-04-09	2012	04	09	semi-natural grassland	Vortis suction sampler	1.94	square metre	150 seconds
CIBIO:CVerde:Loc:Plot:43:10	43-10	Europe	Portugal	PT	Beja	Castro Verde	Monte da Comenda	37.76734	-8.18505	WGS84	3	2012-04-21	2012	04	21	semi-natural grassland	Vortis suction sampler	1.94	square metre	150 seconds
CIBIO:CVerde:Loc:Plot:43:6	43-6	Europe	Portugal	PT	Beja	Castro Verde	Monte da Comenda	37.76779	-8.18505	WGS84	3	2012-04-21	2012	04	21	semi-natural grassland	Vortis suction sampler	1.94	square metre	150 seconds
CIBIO:CVerde:Loc:Plot:45:5	45-5	Europe	Portugal	PT	Beja	Castro Verde	Monte das Fontes Barbas Velho	37.77347	-8.05973	WGS84	3	2012-04-13	2012	04	13	semi-natural grassland	Vortis suction sampler	1.94	square metre	150 seconds
CIBIO:CVerde:Loc:Plot:47:2	47-2	Europe	Portugal	PT	Beja	Castro Verde	Herdade do Almarginho	37.68299	-7.92957	WGS84	3	2012-04-09	2012	04	09	semi-natural grassland	Vortis suction sampler	1.94	square metre	150 seconds
CIBIO:CVerde:Loc:Plot:49:11	49-11	Europe	Portugal	PT	Beja	Castro Verde	Herdade da Navarra	37.71122	-8.07356	WGS84	3	2012-04-25	2012	04	25	semi-natural grassland	Vortis suction sampler	1.94	square metre	150 seconds
CIBIO:CVerde:Loc:Plot:49:9	49-9	Europe	Portugal	PT	Beja	Castro Verde	Herdade da Navarra	37.71167	-8.07300	WGS84	3	2012-04-25	2012	04	25	semi-natural grassland	Vortis suction sampler	1.94	square metre	150 seconds
CIBIO:CVerde:Loc:Plot:50:7	50-7	Europe	Portugal	PT	Beja	Castro Verde	Herdade do Torrejão	37.75282	-8.06700	WGS84	3	2012-04-16	2012	04	16	semi-natural grassland	Vortis suction sampler	1.94	square metre	150 seconds
CIBIO:CVerde:Loc:Plot:35:9	35-9	Europe	Portugal	PT	Beja	Castro Verde	Monte do Seixo	37.64303	-7.96172	WGS84	3	2012-04-04/05	2012	04		semi-natural grassland	Vortis suction sampler	1.94	square metre	150 seconds
CIBIO:CVerde:Loc:Plot:36:6	36-6	Europe	Portugal	PT	Beja	Castro Verde	Herdade dos Bispos	37.73989	-8.13362	WGS84	3	2012-04-11	2012	04	11	semi-natural grassland	Vortis suction sampler	1.94	square metre	150 seconds
CIBIO:CVerde:Loc:Plot:37:3	37-3	Europe	Portugal	PT	Beja	Castro Verde	Herdade de São Marcos	37.68915	-7.91833	WGS84	3	2012-04-09	2012	04	09	semi-natural grassland	Vortis suction sampler	1.94	square metre	150 seconds
CIBIO:CVerde:Loc:Plot:45:6	45-6	Europe	Portugal	PT	Beja	Castro Verde	Monte das Fontes Barbas Velho	37.77346	-8.05916	WGS84	3	2012-04-13	2012	04	13	semi-natural grassland	Vortis suction sampler	1.94	square metre	150 seconds
CIBIO:CVerde:Loc:Plot:47:3	47-3	Europe	Portugal	PT	Beja	Castro Verde	Herdade do Almarginho	37.68254	-7.93071	WGS84	3	2012-04-09	2012	04	09	semi-natural grassland	Vortis suction sampler	1.94	square metre	150 seconds
CIBIO:CVerde:Loc:Plot:49:2	49-2	Europe	Portugal	PT	Beja	Castro Verde	Herdade da Navarra	37.71257	-8.07300	WGS84	3	2012-04-25	2012	04	25	semi-natural grassland	Vortis suction sampler	1.94	square metre	150 seconds
CIBIO:CVerde:Loc:Plot:50:10	50-10	Europe	Portugal	PT	Beja	Castro Verde	Herdade do Torrejão	37.75282	-8.06530	WGS84	3	2012-04-16	2012	04	16	semi-natural grassland	Vortis suction sampler	1.94	square metre	150 seconds
CIBIO:CVerde:Loc:Plot:50:8	50-8	Europe	Portugal	PT	Beja	Castro Verde	Herdade do Torrejão	37.75282	-8.06643	WGS84	3	2012-04-16	2012	04	16	semi-natural grassland	Vortis suction sampler	1.94	square metre	150 seconds
CIBIO:CVerde:Loc:Plot:36:10	36-10	Europe	Portugal	PT	Beja	Castro Verde	Herdade dos Bispos	37.73944	-8.13362	WGS84	3	2012-04-11	2012	04	11	semi-natural grassland	Vortis suction sampler	1.94	square metre	150 seconds
CIBIO:CVerde:Loc:Plot:36:7	36-7	Europe	Portugal	PT	Beja	Castro Verde	Herdade dos Bispos	37.73944	-8.13532	WGS84	3	2012-04-11	2012	04	11	semi-natural grassland	Vortis suction sampler	1.94	square metre	150 seconds
CIBIO:CVerde:Loc:Plot:37:4	37-4	Europe	Portugal	PT	Beja	Castro Verde	Herdade de São Marcos	37.68915	-7.91776	WGS84	3	2012-04-09	2012	04	09	semi-natural grassland	Vortis suction sampler	1.94	square metre	150 seconds
CIBIO:CVerde:Loc:Plot:43:11	43-11	Europe	Portugal	PT	Beja	Castro Verde	Monte da Comenda	37.76689	-8.18619	WGS84	3	2012-04-21	2012	04	21	semi-natural grassland	Vortis suction sampler	1.94	square metre	150 seconds
CIBIO:CVerde:Loc:Plot:43:7	43-7	Europe	Portugal	PT	Beja	Castro Verde	Monte da Comenda	37.76734	-8.18676	WGS84	3	2012-04-21	2012	04	21	semi-natural grassland	Vortis suction sampler	1.94	square metre	150 seconds
CIBIO:CVerde:Loc:Plot:47:4	47-4	Europe	Portugal	PT	Beja	Castro Verde	Herdade do Almarginho	37.68254	-7.93014	WGS84	3	2012-04-09	2012	04	09	semi-natural grassland	Vortis suction sampler	1.94	square metre	150 seconds
CIBIO:CVerde:Loc:Plot:49:3	49-3	Europe	Portugal	PT	Beja	Castro Verde	Herdade da Navarra	37.71212	-8.07413	WGS84	3	2012-04-25	2012	04	25	semi-natural grassland	Vortis suction sampler	1.94	square metre	150 seconds
CIBIO:CVerde:Loc:Plot:50:11	50-11	Europe	Portugal	PT	Beja	Castro Verde	Herdade do Torrejão	37.75237	-8.06643	WGS84	3	2012-04-16	2012	04	16	semi-natural grassland	Vortis suction sampler	1.94	square metre	150 seconds
CIBIO:CVerde:Loc:Plot:50:9	50-9	Europe	Portugal	PT	Beja	Castro Verde	Herdade do Torrejão	37.75282	-8.06587	WGS84	3	2012-04-16	2012	04	16	semi-natural grassland	Vortis suction sampler	1.94	square metre	150 seconds
CIBIO:CVerde:Loc:Plot:37:5	37-5	Europe	Portugal	PT	Beja	Castro Verde	Herdade de São Marcos	37.68914	-7.91720	WGS84	3	2012-04-09	2012	04	09	semi-natural grassland	Vortis suction sampler	1.94	square metre	150 seconds
CIBIO:CVerde:Loc:Plot:43:2	43-2	Europe	Portugal	PT	Beja	Castro Verde	Monte da Comenda	37.76824	-8.18562	WGS84	3	2012-04-21	2012	04	21	semi-natural grassland	Vortis suction sampler	1.94	square metre	150 seconds
CIBIO:CVerde:Loc:Plot:43:8	43-8	Europe	Portugal	PT	Beja	Castro Verde	Monte da Comenda	37.76734	-8.18619	WGS84	3	2012-04-21	2012	04	21	semi-natural grassland	Vortis suction sampler	1.94	square metre	150 seconds
CIBIO:CVerde:Loc:Plot:45:7	45-7	Europe	Portugal	PT	Beja	Castro Verde	Monte das Fontes Barbas Velho	37.77302	-8.06086	WGS84	3	2012-04-13	2012	04	13	semi-natural grassland	Vortis suction sampler	1.94	square metre	150 seconds
CIBIO:CVerde:Loc:Plot:47:5	47-5	Europe	Portugal	PT	Beja	Castro Verde	Herdade do Almarginho	37.68254	-7.92957	WGS84	3	2012-04-09	2012	04	09	semi-natural grassland	Vortis suction sampler	1.94	square metre	150 seconds
CIBIO:CVerde:Loc:Plot:50:2	50-2	Europe	Portugal	PT	Beja	Castro Verde	Herdade do Torrejão	37.75379	-8.06597	WGS84	3	2012-04-16	2012	04	16	semi-natural grassland	Vortis suction sampler	1.94	square metre	150 seconds
CIBIO:CVerde:Loc:Plot:51:10	51-10	Europe	Portugal	PT	Beja	Castro Verde	Herdade do Torrejão	37.76524	-8.06643	WGS84	3	2012-04-13	2012	04	13	semi-natural grassland	Vortis suction sampler	1.94	square metre	150 seconds
CIBIO:CVerde:Loc:Plot:36:11	36-11	Europe	Portugal	PT	Beja	Castro Verde	Herdade dos Bispos	37.73899	-8.13475	WGS84	3	2012-04-11	2012	04	11	semi-natural grassland	Vortis suction sampler	1.94	square metre	150 seconds
CIBIO:CVerde:Loc:Plot:36:8	36-8	Europe	Portugal	PT	Beja	Castro Verde	Herdade dos Bispos	37.73944	-8.13475	WGS84	3	2012-04-11	2012	04	11	semi-natural grassland	Vortis suction sampler	1.94	square metre	150 seconds
CIBIO:CVerde:Loc:Plot:43:9	43-9	Europe	Portugal	PT	Beja	Castro Verde	Monte da Comenda	37.76734	-8.18562	WGS84	3	2012-04-21	2012	04	21	semi-natural grassland	Vortis suction sampler	1.94	square metre	150 seconds
CIBIO:CVerde:Loc:Plot:45:8	45-8	Europe	Portugal	PT	Beja	Castro Verde	Monte das Fontes Barbas Velho	37.77302	-8.06030	WGS84	3	2012-04-13	2012	04	13	semi-natural grassland	Vortis suction sampler	1.94	square metre	150 seconds
CIBIO:CVerde:Loc:Plot:47:6	47-6	Europe	Portugal	PT	Beja	Castro Verde	Herdade do Almarginho	37.68254	-7.92901	WGS84	3	2012-04-09	2012	04	09	semi-natural grassland	Vortis suction sampler	1.94	square metre	150 seconds
CIBIO:CVerde:Loc:Plot:49:4	49-4	Europe	Portugal	PT	Beja	Castro Verde	Herdade da Navarra	37.71212	-8.07356	WGS84	3	2012-04-25	2012	04	25	semi-natural grassland	Vortis suction sampler	1.94	square metre	150 seconds
CIBIO:CVerde:Loc:Plot:51:11	51-11	Europe	Portugal	PT	Beja	Castro Verde	Herdade do Torrejão	37.76479	-8.06756	WGS84	3	2012-04-13	2012	04	13	semi-natural grassland	Vortis suction sampler	1.94	square metre	150 seconds
CIBIO:CVerde:Loc:Plot:36:2	36-2	Europe	Portugal	PT	Beja	Castro Verde	Herdade dos Bispos	37.74034	-8.13418	WGS84	3	2012-04-11	2012	04	11	semi-natural grassland	Vortis suction sampler	1.94	square metre	150 seconds
CIBIO:CVerde:Loc:Plot:36:9	36-9	Europe	Portugal	PT	Beja	Castro Verde	Herdade dos Bispos	37.73939	-8.13417	WGS84	3	2012-04-11	2012	04	11	semi-natural grassland	Vortis suction sampler	1.94	square metre	150 seconds
CIBIO:CVerde:Loc:Plot:37:6	37-6	Europe	Portugal	PT	Beja	Castro Verde	Herdade de São Marcos	37.68914	-7.91663	WGS84	3	2012-04-09	2012	04	09	semi-natural grassland	Vortis suction sampler	1.94	square metre	150 seconds
CIBIO:CVerde:Loc:Plot:43:3	43-3	Europe	Portugal	PT	Beja	Castro Verde	Monte da Comenda	37.76779	-8.18676	WGS84	3	2012-04-21	2012	04	21	semi-natural grassland	Vortis suction sampler	1.94	square metre	150 seconds
CIBIO:CVerde:Loc:Plot:45:10	45-10	Europe	Portugal	PT	Beja	Castro Verde	Monte das Fontes Barbas Velho	37.77301	-8.05916	WGS84	3	2012-04-13	2012	04	13	semi-natural grassland	Vortis suction sampler	1.94	square metre	150 seconds
CIBIO:CVerde:Loc:Plot:45:9	45-9	Europe	Portugal	PT	Beja	Castro Verde	Monte das Fontes Barbas Velho	37.77301	-8.05973	WGS84	3	2012-04-13	2012	04	13	semi-natural grassland	Vortis suction sampler	1.94	square metre	150 seconds
CIBIO:CVerde:Loc:Plot:47:7	47-7	Europe	Portugal	PT	Beja	Castro Verde	Herdade do Almarginho	37.68209	-7.93071	WGS84	3	2012-04-09	2012	04	09	semi-natural grassland	Vortis suction sampler	1.94	square metre	150 seconds
CIBIO:CVerde:Loc:Plot:49:5	49-5	Europe	Portugal	PT	Beja	Castro Verde	Herdade da Navarra	37.71212	-8.07300	WGS84	3	2012-04-25	2012	04	25	semi-natural grassland	Vortis suction sampler	1.94	square metre	150 seconds
CIBIO:CVerde:Loc:Plot:51:2	51-2	Europe	Portugal	PT	Beja	Castro Verde	Herdade do Torrejão	37.76614	-8.06699	WGS84	3	2012-04-13	2012	04	13	semi-natural grassland	Vortis suction sampler	1.94	square metre	150 seconds
CIBIO:CVerde:Loc:Plot:36:3	36-3	Europe	Portugal	PT	Beja	Castro Verde	Herdade dos Bispos	37.73989	-8.13532	WGS84	3	2012-04-11	2012	04	11	semi-natural grassland	Vortis suction sampler	1.94	square metre	150 seconds
CIBIO:CVerde:Loc:Plot:37:10	37-10	Europe	Portugal	PT	Beja	Castro Verde	Herdade de São Marcos	37.68869	-7.91663	WGS84	3	2012-04-09	2012	04	09	semi-natural grassland	Vortis suction sampler	1.94	square metre	150 seconds
CIBIO:CVerde:Loc:Plot:37:7	37-7	Europe	Portugal	PT	Beja	Castro Verde	Herdade de São Marcos	37.68870	-7.91833	WGS84	3	2012-04-09	2012	04	09	semi-natural grassland	Vortis suction sampler	1.94	square metre	150 seconds
CIBIO:CVerde:Loc:Plot:43:4	43-4	Europe	Portugal	PT	Beja	Castro Verde	Monte da Comenda	37.76779	-8.18619	WGS84	3	2012-04-21	2012	04	21	semi-natural grassland	Vortis suction sampler	1.94	square metre	150 seconds
CIBIO:CVerde:Loc:Plot:45:11	45-11	Europe	Portugal	PT	Beja	Castro Verde	Monte das Fontes Barbas Velho	37.77256	-8.06030	WGS84	3	2012-04-13	2012	04	13	semi-natural grassland	Vortis suction sampler	1.94	square metre	150 seconds
CIBIO:CVerde:Loc:Plot:47:10	47-10	Europe	Portugal	PT	Beja	Castro Verde	Herdade do Almarginho	37.68208	-7.92901	WGS84	3	2012-04-09	2012	04	09	semi-natural grassland	Vortis suction sampler	1.94	square metre	150 seconds
CIBIO:CVerde:Loc:Plot:47:8	47-8	Europe	Portugal	PT	Beja	Castro Verde	Herdade do Almarginho	37.68209	-7.93014	WGS84	3	2012-04-09	2012	04	09	semi-natural grassland	Vortis suction sampler	1.94	square metre	150 seconds
CIBIO:CVerde:Loc:Plot:50:3	50-3	Europe	Portugal	PT	Beja	Castro Verde	Herdade do Torrejão	37.75327	-8.06700	WGS84	3	2012-04-16	2012	04	16	semi-natural grassland	Vortis suction sampler	1.94	square metre	150 seconds
CIBIO:CVerde:Loc:Plot:51:4	51-4	Europe	Portugal	PT	Beja	Castro Verde	Herdade do Torrejão	37.76569	-8.06756	WGS84	3	2012-04-13	2012	04	13	semi-natural grassland	Vortis suction sampler	1.94	square metre	150 seconds
CIBIO:CVerde:Loc:Plot:36:4	36-4	Europe	Portugal	PT	Beja	Castro Verde	Herdade dos Bispos	37.73989	-8.13475	WGS84	3	2012-04-11	2012	04	11	semi-natural grassland	Vortis suction sampler	1.94	square metre	150 seconds
CIBIO:CVerde:Loc:Plot:37:11	37-11	Europe	Portugal	PT	Beja	Castro Verde	Herdade de São Marcos	37.68824	-7.91777	WGS84	3	2012-04-09	2012	04	09	semi-natural grassland	Vortis suction sampler	1.94	square metre	150 seconds
CIBIO:CVerde:Loc:Plot:45:2	45-2	Europe	Portugal	PT	Beja	Castro Verde	Monte das Fontes Barbas Velho	37.77392	-8.05973	WGS84	3	2012-04-13	2012	04	13	semi-natural grassland	Vortis suction sampler	1.94	square metre	150 seconds
CIBIO:CVerde:Loc:Plot:47:11	47-11	Europe	Portugal	PT	Beja	Castro Verde	Herdade do Almarginho	37.68164	-7.93014	WGS84	3	2012-04-09	2012	04	09	semi-natural grassland	Vortis suction sampler	1.94	square metre	150 seconds
CIBIO:CVerde:Loc:Plot:47:9	47-9	Europe	Portugal	PT	Beja	Castro Verde	Herdade do Almarginho	37.68209	-7.92957	WGS84	3	2012-04-09	2012	04	09	semi-natural grassland	Vortis suction sampler	1.94	square metre	150 seconds
CIBIO:CVerde:Loc:Plot:49:6	49-6	Europe	Portugal	PT	Beja	Castro Verde	Herdade da Navarra	37.71212	-8.07243	WGS84	3	2012-04-25	2012	04	25	semi-natural grassland	Vortis suction sampler	1.94	square metre	150 seconds
CIBIO:CVerde:Loc:Plot:50:4	50-4	Europe	Portugal	PT	Beja	Castro Verde	Herdade do Torrejão	37.75327	-8.06643	WGS84	3	2012-04-16	2012	04	16	semi-natural grassland	Vortis suction sampler	1.94	square metre	150 seconds
CIBIO:CVerde:Loc:Plot:51:5	51-5	Europe	Portugal	PT	Beja	Castro Verde	Herdade do Torrejão	37.76569	-8.06699	WGS84	3	2012-04-13	2012	04	13	semi-natural grassland	Vortis suction sampler	1.94	square metre	150 seconds
CIBIO:CVerde:Loc:Plot:36:5	36-5	Europe	Portugal	PT	Beja	Castro Verde	Herdade dos Bispos	37.73989	-8.13418	WGS84	3	2012-04-11	2012	04	11	semi-natural grassland	Vortis suction sampler	1.94	square metre	150 seconds
CIBIO:CVerde:Loc:Plot:37:12	37-12	Europe	Portugal	PT	Beja	Castro Verde	Herdade de São Marcos	37.68824	-7.91721	WGS84	3	2012-04-09	2012	04	09	semi-natural grassland	Vortis suction sampler	1.94	square metre	150 seconds
CIBIO:CVerde:Loc:Plot:37:8	37-8	Europe	Portugal	PT	Beja	Castro Verde	Herdade de São Marcos	37.68869	-7.91776	WGS84	3	2012-04-09	2012	04	09	semi-natural grassland	Vortis suction sampler	1.94	square metre	150 seconds
CIBIO:CVerde:Loc:Plot:43:5	43-5	Europe	Portugal	PT	Beja	Castro Verde	Monte da Comenda	37.76779	-8.18562	WGS84	3	2012-04-21	2012	04	21	semi-natural grassland	Vortis suction sampler	1.94	square metre	150 seconds
CIBIO:CVerde:Loc:Plot:45:3	45-3	Europe	Portugal	PT	Beja	Castro Verde	Monte das Fontes Barbas Velho	37.77347	-8.06086	WGS84	3	2012-04-13	2012	04	13	semi-natural grassland	Vortis suction sampler	1.94	square metre	150 seconds
CIBIO:CVerde:Loc:Plot:47:12	47-12	Europe	Portugal	PT	Beja	Castro Verde	Herdade do Almarginho	37.68163	-7.92958	WGS84	3	2012-04-09	2012	04	09	semi-natural grassland	Vortis suction sampler	1.94	square metre	150 seconds
CIBIO:CVerde:Loc:Plot:49:7	49-7	Europe	Portugal	PT	Beja	Castro Verde	Herdade da Navarra	37.71167	-8.07413	WGS84	3	2012-04-25	2012	04	25	semi-natural grassland	Vortis suction sampler	1.94	square metre	150 seconds
CIBIO:CVerde:Loc:Plot:50:5	50-5	Europe	Portugal	PT	Beja	Castro Verde	Herdade do Torrejão	37.75327	-8.06587	WGS84	3	2012-04-16	2012	04	16	semi-natural grassland	Vortis suction sampler	1.94	square metre	150 seconds
CIBIO:CVerde:Loc:Plot:51:6	51-6	Europe	Portugal	PT	Beja	Castro Verde	Herdade do Torrejão	37.76569	-8.06643	WGS84	3	2012-04-13	2012	04	13	semi-natural grassland	Vortis suction sampler	1.94	square metre	150 seconds
CIBIO:CVerde:Loc:Plot:37:1	37-1	Europe	Portugal	PT	Beja	Castro Verde	Herdade de São Marcos	37.68960	-7.91775	WGS84	3	2012-04-09	2012	04	09	semi-natural grassland	Vortis suction sampler	1.94	square metre	150 seconds
CIBIO:CVerde:Loc:Plot:37:9	37-9	Europe	Portugal	PT	Beja	Castro Verde	Herdade de São Marcos	37.68869	-7.91720	WGS84	3	2012-04-09	2012	04	09	semi-natural grassland	Vortis suction sampler	1.94	square metre	150 seconds
CIBIO:CVerde:Loc:Plot:45:4	45-4	Europe	Portugal	PT	Beja	Castro Verde	Monte das Fontes Barbas Velho	37.77347	-8.06030	WGS84	3	2012-04-13	2012	04	13	semi-natural grassland	Vortis suction sampler	1.94	square metre	150 seconds
CIBIO:CVerde:Loc:Plot:47:1	47-1	Europe	Portugal	PT	Beja	Castro Verde	Herdade do Almarginho	37.68299	-7.93013	WGS84	3	2012-04-09	2012	04	09	semi-natural grassland	Vortis suction sampler	1.94	square metre	150 seconds
CIBIO:CVerde:Loc:Plot:49:10	49-10	Europe	Portugal	PT	Beja	Castro Verde	Herdade da Navarra	37.71166	-8.07243	WGS84	3	2012-04-25	2012	04	25	semi-natural grassland	Vortis suction sampler	1.94	square metre	150 seconds
CIBIO:CVerde:Loc:Plot:49:8	49-8	Europe	Portugal	PT	Beja	Castro Verde	Herdade da Navarra	37.71167	-8.07356	WGS84	3	2012-04-25	2012	04	25	semi-natural grassland	Vortis suction sampler	1.94	square metre	150 seconds
CIBIO:CVerde:Loc:Plot:50:6	50-6	Europe	Portugal	PT	Beja	Castro Verde	Herdade do Torrejão	37.75327	-8.06530	WGS84	3	2012-04-16	2012	04	16	semi-natural grassland	Vortis suction sampler	1.94	square metre	150 seconds
CIBIO:CVerde:Loc:Plot:51:7	51-7	Europe	Portugal	PT	Beja	Castro Verde	Herdade do Torrejão	37.76524	-8.06813	WGS84	3	2012-04-13	2012	04	13	semi-natural grassland	Vortis suction sampler	1.94	square metre	150 seconds
CIBIO:CVerde:Loc:Plot:54:4	54-4	Europe	Portugal	PT	Beja	Castro Verde	Herdade do Roncanho	37.70060	-8.03475	WGS84	3	2012-04-24/25	2012	04		semi-natural grassland	Vortis suction sampler	1.94	square metre	150 seconds
CIBIO:CVerde:Loc:Plot:55:11	55-11	Europe	Portugal	PT	Beja	Castro Verde	Herdade da Barrigoa	37.76980	-8.15149	WGS84	3	2012-04-21	2012	04	21	semi-natural grassland	Vortis suction sampler	1.94	square metre	150 seconds
CIBIO:CVerde:Loc:Plot:56:7	56-7	Europe	Portugal	PT	Beja	Castro Verde	Herdade da Barrigoa	37.78333	-8.14352	WGS84	3	2012-04-17/18	2012	04		semi-natural grassland	Vortis suction sampler	1.94	square metre	150 seconds
CIBIO:CVerde:Loc:Plot:57:2	57-2	Europe	Portugal	PT	Beja	Castro Verde	Monte da Azinheira	37.76643	-7.94867	WGS84	3	2012-04-06	2012	04	06	semi-natural grassland	Vortis suction sampler	1.94	square metre	150 seconds
CIBIO:CVerde:Loc:Plot:57:8	57-8	Europe	Portugal	PT	Beja	Castro Verde	Monte da Azinheira	37.76560	-7.94927	WGS84	3	2012-04-06	2012	04	06	semi-natural grassland	Vortis suction sampler	1.94	square metre	150 seconds
CIBIO:CVerde:Loc:Plot:58:4	58-4	Europe	Portugal	PT	Beja	Mértola	Herdade da Benviúda	37.72297	-7.84697	WGS84	3	2012-04-07	2012	04	07	semi-natural grassland	Vortis suction sampler	1.94	square metre	150 seconds
CIBIO:CVerde:Loc:Plot:61:2	61-2	Europe	Portugal	PT	Beja	Aljustrel	Monte da Torre	37.80860	-8.12828	WGS84	3	2012-05-05	2012	05	05	semi-natural grassland	Vortis suction sampler	1.94	square metre	150 seconds
CIBIO:CVerde:Loc:Plot:51:8	51-8	Europe	Portugal	PT	Beja	Castro Verde	Herdade do Torrejão	37.76524	-8.06756	WGS84	3	2012-04-13	2012	04	13	semi-natural grassland	Vortis suction sampler	1.94	square metre	150 seconds
CIBIO:CVerde:Loc:Plot:53:6	53-6	Europe	Portugal	PT	Beja	Castro Verde	Herdade do Reguengo	37.73396	-8.11650	WGS84	3	2012-04-20	2012	04	20	semi-natural grassland	Vortis suction sampler	1.94	square metre	150 seconds
CIBIO:CVerde:Loc:Plot:54:5	54-5	Europe	Portugal	PT	Beja	Castro Verde	Herdade do Roncanho	37.70059	-8.03419	WGS84	3	2012-04-24/25	2012	04		semi-natural grassland	Vortis suction sampler	1.94	square metre	150 seconds
CIBIO:CVerde:Loc:Plot:55:8	55-8	Europe	Portugal	PT	Beja	Castro Verde	Herdade da Barrigoa	37.77025	-8.15149	WGS84	3	2012-04-21	2012	04	21	semi-natural grassland	Vortis suction sampler	1.94	square metre	150 seconds
CIBIO:CVerde:Loc:Plot:56:8	56-8	Europe	Portugal	PT	Beja	Castro Verde	Herdade da Barrigoa	37.78333	-8.14295	WGS84	3	2012-04-17/18	2012	04		semi-natural grassland	Vortis suction sampler	1.94	square metre	150 seconds
CIBIO:CVerde:Loc:Plot:57:3	57-3	Europe	Portugal	PT	Beja	Castro Verde	Monte da Azinheira	37.76606	-7.94982	WGS84	3	2012-04-06	2012	04	06	semi-natural grassland	Vortis suction sampler	1.94	square metre	150 seconds
CIBIO:CVerde:Loc:Plot:57:9	57-9	Europe	Portugal	PT	Beja	Castro Verde	Monte da Azinheira	37.76554	-7.94865	WGS84	3	2012-04-06	2012	04	06	semi-natural grassland	Vortis suction sampler	1.94	square metre	150 seconds
CIBIO:CVerde:Loc:Plot:58:5	58-5	Europe	Portugal	PT	Beja	Mértola	Herdade da Benviúda	37.72297	-7.84641	WGS84	3	2012-04-07	2012	04	07	semi-natural grassland	Vortis suction sampler	1.94	square metre	150 seconds
CIBIO:CVerde:Loc:Plot:61:3	61-3	Europe	Portugal	PT	Beja	Aljustrel	Monte da Torre	37.80815	-8.12942	WGS84	3	2012-05-05	2012	05	05	semi-natural grassland	Vortis suction sampler	1.94	square metre	150 seconds
CIBIO:CVerde:Loc:Plot:51:9	51-9	Europe	Portugal	PT	Beja	Castro Verde	Herdade do Torrejão	37.76524	-8.06699	WGS84	3	2012-04-13	2012	04	13	semi-natural grassland	Vortis suction sampler	1.94	square metre	150 seconds
CIBIO:CVerde:Loc:Plot:53:7	53-7	Europe	Portugal	PT	Beja	Castro Verde	Herdade do Reguengo	37.73351	-8.11821	WGS84	3	2012-04-20	2012	04	20	semi-natural grassland	Vortis suction sampler	1.94	square metre	150 seconds
CIBIO:CVerde:Loc:Plot:54:6	54-6	Europe	Portugal	PT	Beja	Castro Verde	Herdade do Roncanho	37.70059	-8.03362	WGS84	3	2012-04-24/25	2012	04		semi-natural grassland	Vortis suction sampler	1.94	square metre	150 seconds
CIBIO:CVerde:Loc:Plot:55:2	55-2	Europe	Portugal	PT	Beja	Castro Verde	Herdade da Barrigoa	37.77115	-8.15092	WGS84	3	2012-04-21	2012	04	21	semi-natural grassland	Vortis suction sampler	1.94	square metre	150 seconds
CIBIO:CVerde:Loc:Plot:55:9	55-9	Europe	Portugal	PT	Beja	Castro Verde	Herdade da Barrigoa	37.77025	-8.15092	WGS84	3	2012-04-21	2012	04	21	semi-natural grassland	Vortis suction sampler	1.94	square metre	150 seconds
CIBIO:CVerde:Loc:Plot:58:10	58-10	Europe	Portugal	PT	Beja	Mértola	Herdade da Benviúda	37.72252	-7.84584	WGS84	3	2012-04-07	2012	04	07	semi-natural grassland	Vortis suction sampler	1.94	square metre	150 seconds
CIBIO:CVerde:Loc:Plot:58:6	58-6	Europe	Portugal	PT	Beja	Mértola	Herdade da Benviúda	37.72297	-7.84584	WGS84	3	2012-04-07	2012	04	07	semi-natural grassland	Vortis suction sampler	1.94	square metre	150 seconds
CIBIO:CVerde:Loc:Plot:61:4	61-4	Europe	Portugal	PT	Beja	Aljustrel	Monte da Torre	37.80815	-8.12885	WGS84	3	2012-05-05	2012	05	05	semi-natural grassland	Vortis suction sampler	1.94	square metre	150 seconds
CIBIO:CVerde:Loc:Plot:53:10	53-10	Europe	Portugal	PT	Beja	Castro Verde	Herdade do Reguengo	37.73351	-8.11650	WGS84	3	2012-04-20	2012	04	20	semi-natural grassland	Vortis suction sampler	1.94	square metre	150 seconds
CIBIO:CVerde:Loc:Plot:53:8	53-8	Europe	Portugal	PT	Beja	Castro Verde	Herdade do Reguengo	37.73351	-8.11764	WGS84	3	2012-04-20	2012	04	20	semi-natural grassland	Vortis suction sampler	1.94	square metre	150 seconds
CIBIO:CVerde:Loc:Plot:54:7	54-7	Europe	Portugal	PT	Beja	Castro Verde	Herdade do Roncanho	37.70015	-8.03532	WGS84	3	2012-04-24/25	2012	04		semi-natural grassland	Vortis suction sampler	1.94	square metre	150 seconds
CIBIO:CVerde:Loc:Plot:55:3	55-3	Europe	Portugal	PT	Beja	Castro Verde	Herdade da Barrigoa	37.77070	-8.15205	WGS84	3	2012-04-21	2012	04	21	semi-natural grassland	Vortis suction sampler	1.94	square metre	150 seconds
CIBIO:CVerde:Loc:Plot:56:10	56-10	Europe	Portugal	PT	Beja	Castro Verde	Herdade da Barrigoa	37.78333	-8.14181	WGS84	3	2012-04-17/18	2012	04		semi-natural grassland	Vortis suction sampler	1.94	square metre	150 seconds
CIBIO:CVerde:Loc:Plot:56:9	56-9	Europe	Portugal	PT	Beja	Castro Verde	Herdade da Barrigoa	37.78333	-8.14238	WGS84	3	2012-04-17/18	2012	04		semi-natural grassland	Vortis suction sampler	1.94	square metre	150 seconds
CIBIO:CVerde:Loc:Plot:57:4	57-4	Europe	Portugal	PT	Beja	Castro Verde	Monte da Azinheira	37.76606	-7.94920	WGS84	3	2012-04-06	2012	04	06	semi-natural grassland	Vortis suction sampler	1.94	square metre	150 seconds
CIBIO:CVerde:Loc:Plot:58:11	58-11	Europe	Portugal	PT	Beja	Mértola	Herdade da Benviúda	37.72207	-7.84698	WGS84	3	2012-04-07	2012	04	07	semi-natural grassland	Vortis suction sampler	1.94	square metre	150 seconds
CIBIO:CVerde:Loc:Plot:58:7	58-7	Europe	Portugal	PT	Beja	Mértola	Herdade da Benviúda	37.72252	-7.84754	WGS84	3	2012-04-07	2012	04	07	semi-natural grassland	Vortis suction sampler	1.94	square metre	150 seconds
CIBIO:CVerde:Loc:Plot:53:11	53-11	Europe	Portugal	PT	Beja	Castro Verde	Herdade do Reguengo	37.73305	-8.11764	WGS84	3	2012-04-20	2012	04	20	semi-natural grassland	Vortis suction sampler	1.94	square metre	150 seconds
CIBIO:CVerde:Loc:Plot:53:9	53-9	Europe	Portugal	PT	Beja	Castro Verde	Herdade do Reguengo	37.73351	-8.11707	WGS84	3	2012-04-20	2012	04	20	semi-natural grassland	Vortis suction sampler	1.94	square metre	150 seconds
CIBIO:CVerde:Loc:Plot:54:8	54-8	Europe	Portugal	PT	Beja	Castro Verde	Herdade do Roncanho	37.70014	-8.03475	WGS84	3	2012-04-24/25	2012	04		semi-natural grassland	Vortis suction sampler	1.94	square metre	150 seconds
CIBIO:CVerde:Loc:Plot:56:11	56-11	Europe	Portugal	PT	Beja	Castro Verde	Herdade da Barrigoa	37.78288	-8.14295	WGS84	3	2012-04-17/18	2012	04		semi-natural grassland	Vortis suction sampler	1.94	square metre	150 seconds
CIBIO:CVerde:Loc:Plot:58:12	58-12	Europe	Portugal	PT	Beja	Mértola	Herdade da Benviúda	37.72206	-7.84642	WGS84	3	2012-04-07	2012	04	07	semi-natural grassland	Vortis suction sampler	1.94	square metre	150 seconds
CIBIO:CVerde:Loc:Plot:58:8	58-8	Europe	Portugal	PT	Beja	Mértola	Herdade da Benviúda	37.72252	-7.84698	WGS84	3	2012-04-07	2012	04	07	semi-natural grassland	Vortis suction sampler	1.94	square metre	150 seconds
CIBIO:CVerde:Loc:Plot:61:5	61-5	Europe	Portugal	PT	Beja	Aljustrel	Monte da Torre	37.80815	-8.12828	WGS84	3	2012-05-05	2012	05	05	semi-natural grassland	Vortis suction sampler	1.94	square metre	150 seconds
CIBIO:CVerde:Loc:Plot:53:2	53-2	Europe	Portugal	PT	Beja	Castro Verde	Herdade do Reguengo	37.73441	-8.11707	WGS84	3	2012-04-20	2012	04	20	semi-natural grassland	Vortis suction sampler	1.94	square metre	150 seconds
CIBIO:CVerde:Loc:Plot:55:4	55-4	Europe	Portugal	PT	Beja	Castro Verde	Herdade da Barrigoa	37.77070	-8.15149	WGS84	3	2012-04-21	2012	04	21	semi-natural grassland	Vortis suction sampler	1.94	square metre	150 seconds
CIBIO:CVerde:Loc:Plot:56:2	56-2	Europe	Portugal	PT	Beja	Castro Verde	Herdade da Barrigoa	37.78423	-8.14238	WGS84	3	2012-04-17/18	2012	04		semi-natural grassland	Vortis suction sampler	1.94	square metre	150 seconds
CIBIO:CVerde:Loc:Plot:57:10	57-10	Europe	Portugal	PT	Beja	Castro Verde	Monte da Azinheira	37.76555	-7.94811	WGS84	3	2012-04-06	2012	04	06	semi-natural grassland	Vortis suction sampler	1.94	square metre	150 seconds
CIBIO:CVerde:Loc:Plot:57:5	57-5	Europe	Portugal	PT	Beja	Castro Verde	Monte da Azinheira	37.76604	-7.94865	WGS84	3	2012-04-06	2012	04	06	semi-natural grassland	Vortis suction sampler	1.94	square metre	150 seconds
CIBIO:CVerde:Loc:Plot:58:1	58-1	Europe	Portugal	PT	Beja	Mértola	Herdade da Benviúda	37.72343	-7.84697	WGS84	3	2012-04-07	2012	04	07	semi-natural grassland	Vortis suction sampler	1.94	square metre	150 seconds
CIBIO:CVerde:Loc:Plot:58:9	58-9	Europe	Portugal	PT	Beja	Mértola	Herdade da Benviúda	37.72252	-7.84641	WGS84	3	2012-04-07	2012	04	07	semi-natural grassland	Vortis suction sampler	1.94	square metre	150 seconds
CIBIO:CVerde:Loc:Plot:61:6	61-6	Europe	Portugal	PT	Beja	Aljustrel	Monte da Torre	37.80815	-8.12771	WGS84	3	2012-05-05	2012	05	05	semi-natural grassland	Vortis suction sampler	1.94	square metre	150 seconds
CIBIO:CVerde:Loc:Plot:53:3	53-3	Europe	Portugal	PT	Beja	Castro Verde	Herdade do Reguengo	37.73396	-8.11821	WGS84	3	2012-04-20	2012	04	20	semi-natural grassland	Vortis suction sampler	1.94	square metre	150 seconds
CIBIO:CVerde:Loc:Plot:54:10	54-10	Europe	Portugal	PT	Beja	Castro Verde	Herdade do Roncanho	37.70014	-8.03362	WGS84	3	2012-04-24/25	2012	04		semi-natural grassland	Vortis suction sampler	1.94	square metre	150 seconds
CIBIO:CVerde:Loc:Plot:54:9	54-9	Europe	Portugal	PT	Beja	Castro Verde	Herdade do Roncanho	37.70014	-8.03419	WGS84	3	2012-04-24/25	2012	04		semi-natural grassland	Vortis suction sampler	1.94	square metre	150 seconds
CIBIO:CVerde:Loc:Plot:55:5	55-5	Europe	Portugal	PT	Beja	Castro Verde	Herdade da Barrigoa	37.77070	-8.15092	WGS84	3	2012-04-21	2012	04	21	semi-natural grassland	Vortis suction sampler	1.94	square metre	150 seconds
CIBIO:CVerde:Loc:Plot:56:3	56-3	Europe	Portugal	PT	Beja	Castro Verde	Herdade da Barrigoa	37.78378	-8.14352	WGS84	3	2012-04-17/18	2012	04		semi-natural grassland	Vortis suction sampler	1.94	square metre	150 seconds
CIBIO:CVerde:Loc:Plot:57:11	57-11	Europe	Portugal	PT	Beja	Castro Verde	Monte da Azinheira	37.76513	-7.94918	WGS84	3	2012-04-06	2012	04	06	semi-natural grassland	Vortis suction sampler	1.94	square metre	150 seconds
CIBIO:CVerde:Loc:Plot:57:6	57-6	Europe	Portugal	PT	Beja	Castro Verde	Monte da Azinheira	37.76603	-7.94812	WGS84	3	2012-04-06	2012	04	06	semi-natural grassland	Vortis suction sampler	1.94	square metre	150 seconds
CIBIO:CVerde:Loc:Plot:58:2	58-2	Europe	Portugal	PT	Beja	Mértola	Herdade da Benviúda	37.72342	-7.84641	WGS84	3	2012-04-07	2012	04	07	semi-natural grassland	Vortis suction sampler	1.94	square metre	150 seconds
CIBIO:CVerde:Loc:Plot:61:7	61-7	Europe	Portugal	PT	Beja	Aljustrel	Monte da Torre	37.80770	-8.12942	WGS84	3	2012-05-05	2012	05	05	semi-natural grassland	Vortis suction sampler	1.94	square metre	150 seconds
CIBIO:CVerde:Loc:Plot:53:4	53-4	Europe	Portugal	PT	Beja	Castro Verde	Herdade do Reguengo	37.73396	-8.11764	WGS84	3	2012-04-20	2012	04	20	semi-natural grassland	Vortis suction sampler	1.94	square metre	150 seconds
CIBIO:CVerde:Loc:Plot:54:11	54-11	Europe	Portugal	PT	Beja	Castro Verde	Herdade do Roncanho	37.69969	-8.03476	WGS84	3	2012-04-24/25	2012	04		semi-natural grassland	Vortis suction sampler	1.94	square metre	150 seconds
CIBIO:CVerde:Loc:Plot:55:6	55-6	Europe	Portugal	PT	Beja	Castro Verde	Herdade da Barrigoa	37.77070	-8.15035	WGS84	3	2012-04-21	2012	04	21	semi-natural grassland	Vortis suction sampler	1.94	square metre	150 seconds
CIBIO:CVerde:Loc:Plot:56:4	56-4	Europe	Portugal	PT	Beja	Castro Verde	Herdade da Barrigoa	37.78378	-8.14295	WGS84	3	2012-04-17/18	2012	04		semi-natural grassland	Vortis suction sampler	1.94	square metre	150 seconds
CIBIO:CVerde:Loc:Plot:57:12	57-12	Europe	Portugal	PT	Beja	Castro Verde	Monte da Azinheira	37.76512	-7.94866	WGS84	3	2012-04-06	2012	04	06	semi-natural grassland	Vortis suction sampler	1.94	square metre	150 seconds
CIBIO:CVerde:Loc:Plot:58:3	58-3	Europe	Portugal	PT	Beja	Mértola	Herdade da Benviúda	37.72297	-7.84754	WGS84	3	2012-04-07	2012	04	07	semi-natural grassland	Vortis suction sampler	1.94	square metre	150 seconds
CIBIO:CVerde:Loc:Plot:61:10	61-10	Europe	Portugal	PT	Beja	Aljustrel	Monte da Torre	37.80770	-8.12771	WGS84	3	2012-05-05	2012	05	05	semi-natural grassland	Vortis suction sampler	1.94	square metre	150 seconds
CIBIO:CVerde:Loc:Plot:61:8	61-8	Europe	Portugal	PT	Beja	Aljustrel	Monte da Torre	37.80770	-8.12885	WGS84	3	2012-05-05	2012	05	05	semi-natural grassland	Vortis suction sampler	1.94	square metre	150 seconds
CIBIO:CVerde:Loc:Plot:54:2	54-2	Europe	Portugal	PT	Beja	Castro Verde	Herdade do Roncanho	37.70105	-8.03419	WGS84	3	2012-04-24/25	2012	04		semi-natural grassland	Vortis suction sampler	1.94	square metre	150 seconds
CIBIO:CVerde:Loc:Plot:55:10	55-10	Europe	Portugal	PT	Beja	Castro Verde	Herdade da Barrigoa	37.77025	-8.15035	WGS84	3	2012-04-21	2012	04	21	semi-natural grassland	Vortis suction sampler	1.94	square metre	150 seconds
CIBIO:CVerde:Loc:Plot:56:5	56-5	Europe	Portugal	PT	Beja	Castro Verde	Herdade da Barrigoa	37.78378	-8.14238	WGS84	3	2012-04-17/18	2012	04		semi-natural grassland	Vortis suction sampler	1.94	square metre	150 seconds
CIBIO:CVerde:Loc:Plot:61:11	61-11	Europe	Portugal	PT	Beja	Aljustrel	Monte da Torre	37.80724	-8.12885	WGS84	3	2012-05-05	2012	05	05	semi-natural grassland	Vortis suction sampler	1.94	square metre	150 seconds
CIBIO:CVerde:Loc:Plot:61:9	61-9	Europe	Portugal	PT	Beja	Aljustrel	Monte da Torre	37.80770	-8.12828	WGS84	3	2012-05-05	2012	05	05	semi-natural grassland	Vortis suction sampler	1.94	square metre	150 seconds
CIBIO:CVerde:Loc:Plot:53:5	53-5	Europe	Portugal	PT	Beja	Castro Verde	Herdade do Reguengo	37.73396	-8.11707	WGS84	3	2012-04-20	2012	04	20	semi-natural grassland	Vortis suction sampler	1.94	square metre	150 seconds
CIBIO:CVerde:Loc:Plot:54:3	54-3	Europe	Portugal	PT	Beja	Castro Verde	Herdade do Roncanho	37.70060	-8.03532	WGS84	3	2012-04-24/25	2012	04		semi-natural grassland	Vortis suction sampler	1.94	square metre	150 seconds
CIBIO:CVerde:Loc:Plot:55:7	55-7	Europe	Portugal	PT	Beja	Castro Verde	Herdade da Barrigoa	37.77025	-8.15205	WGS84	3	2012-04-21	2012	04	21	semi-natural grassland	Vortis suction sampler	1.94	square metre	150 seconds
CIBIO:CVerde:Loc:Plot:56:6	56-6	Europe	Portugal	PT	Beja	Castro Verde	Herdade da Barrigoa	37.78378	-8.14181	WGS84	3	2012-04-17/18	2012	04		semi-natural grassland	Vortis suction sampler	1.94	square metre	150 seconds
CIBIO:CVerde:Loc:Plot:57:1	57-1	Europe	Portugal	PT	Beja	Castro Verde	Monte da Azinheira	37.76643	-7.94920	WGS84	3	2012-04-06	2012	04	06	semi-natural grassland	Vortis suction sampler	1.94	square metre	150 seconds
CIBIO:CVerde:Loc:Plot:57:7	57-7	Europe	Portugal	PT	Beja	Castro Verde	Monte da Azinheira	37.76560	-7.94980	WGS84	3	2012-04-06	2012	04	06	semi-natural grassland	Vortis suction sampler	1.94	square metre	150 seconds
CIBIO:CVerde:Loc:Plot:67:10	67-10	Europe	Portugal	PT	Beja	Aljustrel	Monte da Chaiça	37.80580	-8.11546	WGS84	3	2012-04-12	2012	04	12	semi-natural grassland	Vortis suction sampler	1.94	square metre	150 seconds
CIBIO:CVerde:Loc:Plot:67:11	67-11	Europe	Portugal	PT	Beja	Aljustrel	Monte da Chaiça	37.80535	-8.11659	WGS84	3	2012-04-12	2012	04	12	semi-natural grassland	Vortis suction sampler	1.94	square metre	150 seconds
CIBIO:CVerde:Loc:Plot:70:11	70-11	Europe	Portugal	PT	Beja	Castro Verde	Monte dos Janeiros	37.75559	-8.16542	WGS84	3	2012-04-21	2012	04	21	semi-natural grassland	Vortis suction sampler	1.94	square metre	150 seconds
CIBIO:CVerde:Loc:Plot:70:8	70-8	Europe	Portugal	PT	Beja	Castro Verde	Monte dos Janeiros	37.75604	-8.16542	WGS84	3	2012-04-21	2012	04	21	semi-natural grassland	Vortis suction sampler	1.94	square metre	150 seconds
CIBIO:CVerde:Loc:Plot:73:5	73-5	Europe	Portugal	PT	Beja	Castro Verde	Herdade dos Longos	37.77937	-8.11727	WGS84	3	2012-04-18/19	2012	04		semi-natural grassland	Vortis suction sampler	1.94	square metre	150 seconds
CIBIO:CVerde:Loc:Plot:78:2	78-2	Europe	Portugal	PT	Beja	Castro Verde	Herdade de São Marcos	37.70227	-7.92919	WGS84	3	2012-04-09	2012	04	09	semi-natural grassland	Vortis suction sampler	1.94	square metre	150 seconds
CIBIO:CVerde:Loc:Plot:79:12	79-12	Europe	Portugal	PT	Beja	Castro Verde	Monte da Chada	37.70331	-7.91620	WGS84	3	2012-04-07	2012	04	07	semi-natural grassland	Vortis suction sampler	1.94	square metre	150 seconds
CIBIO:CVerde:Loc:Plot:79:8	79-8	Europe	Portugal	PT	Beja	Castro Verde	Monte da Chada	37.70377	-7.91677	WGS84	3	2012-04-07	2012	04	07	semi-natural grassland	Vortis suction sampler	1.94	square metre	150 seconds
CIBIO:CVerde:Loc:Plot:81:8	81-8	Europe	Portugal	PT	Beja	Castro Verde	Herdade de Reidias	37.73768	-8.09519	WGS84	3	2012-04-20	2012	04	20	semi-natural grassland	Vortis suction sampler	1.94	square metre	150 seconds
CIBIO:CVerde:Loc:Plot:83:6	83-6	Europe	Portugal	PT	Beja	Castro Verde	Herdade do Álamo	37.78332	-8.07886	WGS84	3	2012-05-06	2012	05	06	semi-natural grassland	Vortis suction sampler	1.94	square metre	150 seconds
CIBIO:CVerde:Loc:Plot:67:2	67-2	Europe	Portugal	PT	Beja	Aljustrel	Monte da Chaiça	37.80670	-8.11603	WGS84	3	2012-04-12	2012	04	12	semi-natural grassland	Vortis suction sampler	1.94	square metre	150 seconds
CIBIO:CVerde:Loc:Plot:72:7	72-7	Europe	Portugal	PT	Beja	Castro Verde	Cumeada Nova	37.78734	-8.05122	WGS84	3	2012-04-13/15	2012	04		semi-natural grassland	Vortis suction sampler	1.94	square metre	150 seconds
CIBIO:CVerde:Loc:Plot:73:6	73-6	Europe	Portugal	PT	Beja	Castro Verde	Herdade dos Longos	37.77937	-8.11670	WGS84	3	2012-04-18/19	2012	04		semi-natural grassland	Vortis suction sampler	1.94	square metre	150 seconds
CIBIO:CVerde:Loc:Plot:78:3	78-3	Europe	Portugal	PT	Beja	Castro Verde	Herdade de São Marcos	37.70182	-7.93033	WGS84	3	2012-04-09	2012	04	09	semi-natural grassland	Vortis suction sampler	1.94	square metre	150 seconds
CIBIO:CVerde:Loc:Plot:79:9	79-9	Europe	Portugal	PT	Beja	Castro Verde	Monte da Chada	37.70377	-7.91620	WGS84	3	2012-04-07	2012	04	07	semi-natural grassland	Vortis suction sampler	1.94	square metre	150 seconds
CIBIO:CVerde:Loc:Plot:81:9	81-9	Europe	Portugal	PT	Beja	Castro Verde	Herdade de Reidias	37.73768	-8.09462	WGS84	3	2012-04-20	2012	04	20	semi-natural grassland	Vortis suction sampler	1.94	square metre	150 seconds
CIBIO:CVerde:Loc:Plot:67:3	67-3	Europe	Portugal	PT	Beja	Aljustrel	Monte da Chaiça	37.80625	-8.11716	WGS84	3	2012-04-12	2012	04	12	semi-natural grassland	Vortis suction sampler	1.94	square metre	150 seconds
CIBIO:CVerde:Loc:Plot:70:2	70-2	Europe	Portugal	PT	Beja	Castro Verde	Monte dos Janeiros	37.75694	-8.16485	WGS84	3	2012-04-21	2012	04	21	semi-natural grassland	Vortis suction sampler	1.94	square metre	150 seconds
CIBIO:CVerde:Loc:Plot:70:9	70-9	Europe	Portugal	PT	Beja	Castro Verde	Monte dos Janeiros	37.75604	-8.16485	WGS84	3	2012-04-21	2012	04	21	semi-natural grassland	Vortis suction sampler	1.94	square metre	150 seconds
CIBIO:CVerde:Loc:Plot:72:8	72-8	Europe	Portugal	PT	Beja	Castro Verde	Cumeada Nova	37.78734	-8.05065	WGS84	3	2012-04-13/15	2012	04		semi-natural grassland	Vortis suction sampler	1.94	square metre	150 seconds
CIBIO:CVerde:Loc:Plot:73:7	73-7	Europe	Portugal	PT	Beja	Castro Verde	Herdade dos Longos	37.77892	-8.11840	WGS84	3	2012-04-18/19	2012	04		semi-natural grassland	Vortis suction sampler	1.94	square metre	150 seconds
CIBIO:CVerde:Loc:Plot:78:4	78-4	Europe	Portugal	PT	Beja	Castro Verde	Herdade de São Marcos	37.70182	-7.92976	WGS84	3	2012-04-09	2012	04	09	semi-natural grassland	Vortis suction sampler	1.94	square metre	150 seconds
CIBIO:CVerde:Loc:Plot:79:1	79-1	Europe	Portugal	PT	Beja	Castro Verde	Monte da Chada	37.70467	-7.91676	WGS84	3	2012-04-07	2012	04	07	semi-natural grassland	Vortis suction sampler	1.94	square metre	150 seconds
CIBIO:CVerde:Loc:Plot:81:10	81-10	Europe	Portugal	PT	Beja	Castro Verde	Herdade de Reidias	37.73768	-8.09406	WGS84	3	2012-04-20	2012	04	20	semi-natural grassland	Vortis suction sampler	1.94	square metre	150 seconds
CIBIO:CVerde:Loc:Plot:83:10	83-10	Europe	Portugal	PT	Beja	Castro Verde	Herdade do Álamo	37.78287	-8.07886	WGS84	3	2012-05-06	2012	05	06	semi-natural grassland	Vortis suction sampler	1.94	square metre	150 seconds
CIBIO:CVerde:Loc:Plot:83:7	83-7	Europe	Portugal	PT	Beja	Castro Verde	Herdade do Álamo	37.78287	-8.08056	WGS84	3	2012-05-06	2012	05	06	semi-natural grassland	Vortis suction sampler	1.94	square metre	150 seconds
CIBIO:CVerde:Loc:Plot:67:4	67-4	Europe	Portugal	PT	Beja	Aljustrel	Monte da Chaiça	37.80625	-8.11659	WGS84	3	2012-04-12	2012	04	12	semi-natural grassland	Vortis suction sampler	1.94	square metre	150 seconds
CIBIO:CVerde:Loc:Plot:70:3	70-3	Europe	Portugal	PT	Beja	Castro Verde	Monte dos Janeiros	37.75649	-8.16598	WGS84	3	2012-04-21	2012	04	21	semi-natural grassland	Vortis suction sampler	1.94	square metre	150 seconds
CIBIO:CVerde:Loc:Plot:72:10	72-10	Europe	Portugal	PT	Beja	Castro Verde	Cumeada Nova	37.78734	-8.04951	WGS84	3	2012-04-13/15	2012	04		semi-natural grassland	Vortis suction sampler	1.94	square metre	150 seconds
CIBIO:CVerde:Loc:Plot:72:9	72-9	Europe	Portugal	PT	Beja	Castro Verde	Cumeada Nova	37.78734	-8.05008	WGS84	3	2012-04-13/15	2012	04		semi-natural grassland	Vortis suction sampler	1.94	square metre	150 seconds
CIBIO:CVerde:Loc:Plot:73:8	73-8	Europe	Portugal	PT	Beja	Castro Verde	Herdade dos Longos	37.77892	-8.11784	WGS84	3	2012-04-18/19	2012	04		semi-natural grassland	Vortis suction sampler	1.94	square metre	150 seconds
CIBIO:CVerde:Loc:Plot:78:5	78-5	Europe	Portugal	PT	Beja	Castro Verde	Herdade de São Marcos	37.70182	-7.92919	WGS84	3	2012-04-09	2012	04	09	semi-natural grassland	Vortis suction sampler	1.94	square metre	150 seconds
CIBIO:CVerde:Loc:Plot:79:2	79-2	Europe	Portugal	PT	Beja	Castro Verde	Monte da Chada	37.70467	-7.91620	WGS84	3	2012-04-07	2012	04	07	semi-natural grassland	Vortis suction sampler	1.94	square metre	150 seconds
CIBIO:CVerde:Loc:Plot:81:11	81-11	Europe	Portugal	PT	Beja	Castro Verde	Herdade de Reidias	37.73723	-8.09519	WGS84	3	2012-04-20	2012	04	20	semi-natural grassland	Vortis suction sampler	1.94	square metre	150 seconds
CIBIO:CVerde:Loc:Plot:83:11	83-11	Europe	Portugal	PT	Beja	Castro Verde	Herdade do Álamo	37.78242	-8.07999	WGS84	3	2012-05-06	2012	05	06	semi-natural grassland	Vortis suction sampler	1.94	square metre	150 seconds
CIBIO:CVerde:Loc:Plot:83:8	83-8	Europe	Portugal	PT	Beja	Castro Verde	Herdade do Álamo	37.78287	-8.07999	WGS84	3	2012-05-06	2012	05	06	semi-natural grassland	Vortis suction sampler	1.94	square metre	150 seconds
CIBIO:CVerde:Loc:Plot:67:5	67-5	Europe	Portugal	PT	Beja	Aljustrel	Monte da Chaiça	37.80625	-8.11603	WGS84	3	2012-04-12	2012	04	12	semi-natural grassland	Vortis suction sampler	1.94	square metre	150 seconds
CIBIO:CVerde:Loc:Plot:70:4	70-4	Europe	Portugal	PT	Beja	Castro Verde	Monte dos Janeiros	37.75649	-8.16542	WGS84	3	2012-04-21	2012	04	21	semi-natural grassland	Vortis suction sampler	1.94	square metre	150 seconds
CIBIO:CVerde:Loc:Plot:72:11	72-11	Europe	Portugal	PT	Beja	Castro Verde	Cumeada Nova	37.78689	-8.05065	WGS84	3	2012-04-13/15	2012	04		semi-natural grassland	Vortis suction sampler	1.94	square metre	150 seconds
CIBIO:CVerde:Loc:Plot:73:9	73-9	Europe	Portugal	PT	Beja	Castro Verde	Herdade dos Longos	37.77892	-8.11727	WGS84	3	2012-04-18/19	2012	04		semi-natural grassland	Vortis suction sampler	1.94	square metre	150 seconds
CIBIO:CVerde:Loc:Plot:78:6	78-6	Europe	Portugal	PT	Beja	Castro Verde	Herdade de São Marcos	37.70182	-7.92862	WGS84	3	2012-04-09	2012	04	09	semi-natural grassland	Vortis suction sampler	1.94	square metre	150 seconds
CIBIO:CVerde:Loc:Plot:79:3	79-3	Europe	Portugal	PT	Beja	Castro Verde	Monte da Chada	37.70422	-7.91733	WGS84	3	2012-04-07	2012	04	07	semi-natural grassland	Vortis suction sampler	1.94	square metre	150 seconds
CIBIO:CVerde:Loc:Plot:81:2	81-2	Europe	Portugal	PT	Beja	Castro Verde	Herdade de Reidias	37.73858	-8.09462	WGS84	3	2012-04-20	2012	04	20	semi-natural grassland	Vortis suction sampler	1.94	square metre	150 seconds
CIBIO:CVerde:Loc:Plot:83:9	83-9	Europe	Portugal	PT	Beja	Castro Verde	Herdade do Álamo	37.78287	-8.07943	WGS84	3	2012-05-06	2012	05	06	semi-natural grassland	Vortis suction sampler	1.94	square metre	150 seconds
CIBIO:CVerde:Loc:Plot:67:6	67-6	Europe	Portugal	PT	Beja	Aljustrel	Monte da Chaiça	37.80625	-8.11546	WGS84	3	2012-04-12	2012	04	12	semi-natural grassland	Vortis suction sampler	1.94	square metre	150 seconds
CIBIO:CVerde:Loc:Plot:70:5	70-5	Europe	Portugal	PT	Beja	Castro Verde	Monte dos Janeiros	37.75649	-8.16485	WGS84	3	2012-04-21	2012	04	21	semi-natural grassland	Vortis suction sampler	1.94	square metre	150 seconds
CIBIO:CVerde:Loc:Plot:72:2	72-2	Europe	Portugal	PT	Beja	Castro Verde	Cumeada Nova	37.78824	-8.05008	WGS84	3	2012-04-13/15	2012	04		semi-natural grassland	Vortis suction sampler	1.94	square metre	150 seconds
CIBIO:CVerde:Loc:Plot:73:10	73-10	Europe	Portugal	PT	Beja	Castro Verde	Herdade dos Longos	37.77892	-8.11670	WGS84	3	2012-04-18/19	2012	04		semi-natural grassland	Vortis suction sampler	1.94	square metre	150 seconds
CIBIO:CVerde:Loc:Plot:78:10	78-10	Europe	Portugal	PT	Beja	Castro Verde	Herdade de São Marcos	37.70137	-7.92863	WGS84	3	2012-04-09	2012	04	09	semi-natural grassland	Vortis suction sampler	1.94	square metre	150 seconds
CIBIO:CVerde:Loc:Plot:78:7	78-7	Europe	Portugal	PT	Beja	Castro Verde	Herdade de São Marcos	37.70137	-7.93033	WGS84	3	2012-04-09	2012	04	09	semi-natural grassland	Vortis suction sampler	1.94	square metre	150 seconds
CIBIO:CVerde:Loc:Plot:79:4	79-4	Europe	Portugal	PT	Beja	Castro Verde	Monte da Chada	37.70422	-7.91677	WGS84	3	2012-04-07	2012	04	07	semi-natural grassland	Vortis suction sampler	1.94	square metre	150 seconds
CIBIO:CVerde:Loc:Plot:81:3	81-3	Europe	Portugal	PT	Beja	Castro Verde	Herdade de Reidias	37.73813	-8.09576	WGS84	3	2012-04-20	2012	04	20	semi-natural grassland	Vortis suction sampler	1.94	square metre	150 seconds
CIBIO:CVerde:Loc:Plot:83:2	83-2	Europe	Portugal	PT	Beja	Castro Verde	Herdade do Álamo	37.78377	-8.07942	WGS84	3	2012-05-06	2012	05	06	semi-natural grassland	Vortis suction sampler	1.94	square metre	150 seconds
CIBIO:CVerde:Loc:Plot:86:10	86-10	Europe	Portugal	PT	Beja	Castro Verde	Herdade das Mestras	37.77077	-8.13230	WGS84	3	2012-05-10	2012	05	10	semi-natural grassland	Vortis suction sampler	1.94	square metre	150 seconds
CIBIO:CVerde:Loc:Plot:67:7	67-7	Europe	Portugal	PT	Beja	Aljustrel	Monte da Chaiça	37.80580	-8.11716	WGS84	3	2012-04-12	2012	04	12	semi-natural grassland	Vortis suction sampler	1.94	square metre	150 seconds
CIBIO:CVerde:Loc:Plot:72:3	72-3	Europe	Portugal	PT	Beja	Castro Verde	Cumeada Nova	37.78779	-8.05121	WGS84	3	2012-04-13/15	2012	04		semi-natural grassland	Vortis suction sampler	1.94	square metre	150 seconds
CIBIO:CVerde:Loc:Plot:73:11	73-11	Europe	Portugal	PT	Beja	Castro Verde	Herdade dos Longos	37.77847	-8.11784	WGS84	3	2012-04-18/19	2012	04		semi-natural grassland	Vortis suction sampler	1.94	square metre	150 seconds
CIBIO:CVerde:Loc:Plot:78:8	78-8	Europe	Portugal	PT	Beja	Castro Verde	Herdade de São Marcos	37.70137	-7.92976	WGS84	3	2012-04-09	2012	04	09	semi-natural grassland	Vortis suction sampler	1.94	square metre	150 seconds
CIBIO:CVerde:Loc:Plot:79:5	79-5	Europe	Portugal	PT	Beja	Castro Verde	Monte da Chada	37.70422	-7.91620	WGS84	3	2012-04-07	2012	04	07	semi-natural grassland	Vortis suction sampler	1.94	square metre	150 seconds
CIBIO:CVerde:Loc:Plot:81:4	81-4	Europe	Portugal	PT	Beja	Castro Verde	Herdade de Reidias	37.73813	-8.09519	WGS84	3	2012-04-20	2012	04	20	semi-natural grassland	Vortis suction sampler	1.94	square metre	150 seconds
CIBIO:CVerde:Loc:Plot:83:3	83-3	Europe	Portugal	PT	Beja	Castro Verde	Herdade do Álamo	37.78332	-8.08056	WGS84	3	2012-05-06	2012	05	06	semi-natural grassland	Vortis suction sampler	1.94	square metre	150 seconds
CIBIO:CVerde:Loc:Plot:86:11	86-11	Europe	Portugal	PT	Beja	Castro Verde	Herdade das Mestras	37.77032	-8.13343	WGS84	3	2012-05-10	2012	05	10	semi-natural grassland	Vortis suction sampler	1.94	square metre	150 seconds
CIBIO:CVerde:Loc:Plot:67:8	67-8	Europe	Portugal	PT	Beja	Aljustrel	Monte da Chaiça	37.80580	-8.11659	WGS84	3	2012-04-12	2012	04	12	semi-natural grassland	Vortis suction sampler	1.94	square metre	150 seconds
CIBIO:CVerde:Loc:Plot:72:4	72-4	Europe	Portugal	PT	Beja	Castro Verde	Cumeada Nova	37.78779	-8.05065	WGS84	3	2012-04-13/15	2012	04		semi-natural grassland	Vortis suction sampler	1.94	square metre	150 seconds
CIBIO:CVerde:Loc:Plot:73:2	73-2	Europe	Portugal	PT	Beja	Castro Verde	Herdade dos Longos	37.77982	-8.11727	WGS84	3	2012-04-18/19	2012	04		semi-natural grassland	Vortis suction sampler	1.94	square metre	150 seconds
CIBIO:CVerde:Loc:Plot:78:11	78-11	Europe	Portugal	PT	Beja	Castro Verde	Herdade de São Marcos	37.70092	-7.92976	WGS84	3	2012-04-09	2012	04	09	semi-natural grassland	Vortis suction sampler	1.94	square metre	150 seconds
CIBIO:CVerde:Loc:Plot:78:9	78-9	Europe	Portugal	PT	Beja	Castro Verde	Herdade de São Marcos	37.70137	-7.92919	WGS84	3	2012-04-09	2012	04	09	semi-natural grassland	Vortis suction sampler	1.94	square metre	150 seconds
CIBIO:CVerde:Loc:Plot:79:6	79-6	Europe	Portugal	PT	Beja	Castro Verde	Monte da Chada	37.70422	-7.91563	WGS84	3	2012-04-07	2012	04	07	semi-natural grassland	Vortis suction sampler	1.94	square metre	150 seconds
CIBIO:CVerde:Loc:Plot:81:5	81-5	Europe	Portugal	PT	Beja	Castro Verde	Herdade de Reidias	37.73813	-8.09462	WGS84	3	2012-04-20	2012	04	20	semi-natural grassland	Vortis suction sampler	1.94	square metre	150 seconds
CIBIO:CVerde:Loc:Plot:83:4	83-4	Europe	Portugal	PT	Beja	Castro Verde	Herdade do Álamo	37.78332	-8.07999	WGS84	3	2012-05-06	2012	05	06	semi-natural grassland	Vortis suction sampler	1.94	square metre	150 seconds
CIBIO:CVerde:Loc:Plot:86:2	86-2	Europe	Portugal	PT	Beja	Castro Verde	Herdade das Mestras	37.77167	-8.13286	WGS84	3	2012-05-10	2012	05	10	semi-natural grassland	Vortis suction sampler	1.94	square metre	150 seconds
CIBIO:CVerde:Loc:Plot:67:9	67-9	Europe	Portugal	PT	Beja	Aljustrel	Monte da Chaiça	37.80580	-8.11603	WGS84	3	2012-04-12	2012	04	12	semi-natural grassland	Vortis suction sampler	1.94	square metre	150 seconds
CIBIO:CVerde:Loc:Plot:70:6	70-6	Europe	Portugal	PT	Beja	Castro Verde	Monte dos Janeiros	37.75649	-8.16428	WGS84	3	2012-04-21	2012	04	21	semi-natural grassland	Vortis suction sampler	1.94	square metre	150 seconds
CIBIO:CVerde:Loc:Plot:72:5	72-5	Europe	Portugal	PT	Beja	Castro Verde	Cumeada Nova	37.78779	-8.05008	WGS84	3	2012-04-13/15	2012	04		semi-natural grassland	Vortis suction sampler	1.94	square metre	150 seconds
CIBIO:CVerde:Loc:Plot:73:3	73-3	Europe	Portugal	PT	Beja	Castro Verde	Herdade dos Longos	37.77937	-8.11840	WGS84	3	2012-04-18/19	2012	04		semi-natural grassland	Vortis suction sampler	1.94	square metre	150 seconds
CIBIO:CVerde:Loc:Plot:78:12	78-12	Europe	Portugal	PT	Beja	Castro Verde	Herdade de São Marcos	37.70091	-7.92920	WGS84	3	2012-04-09	2012	04	09	semi-natural grassland	Vortis suction sampler	1.94	square metre	150 seconds
CIBIO:CVerde:Loc:Plot:79:10	79-10	Europe	Portugal	PT	Beja	Castro Verde	Monte da Chada	37.70377	-7.91563	WGS84	3	2012-04-07	2012	04	07	semi-natural grassland	Vortis suction sampler	1.94	square metre	150 seconds
CIBIO:CVerde:Loc:Plot:79:7	79-7	Europe	Portugal	PT	Beja	Castro Verde	Monte da Chada	37.70377	-7.91733	WGS84	3	2012-04-07	2012	04	07	semi-natural grassland	Vortis suction sampler	1.94	square metre	150 seconds
CIBIO:CVerde:Loc:Plot:81:6	81-6	Europe	Portugal	PT	Beja	Castro Verde	Herdade de Reidias	37.73813	-8.09406	WGS84	3	2012-04-20	2012	04	20	semi-natural grassland	Vortis suction sampler	1.94	square metre	150 seconds
CIBIO:CVerde:Loc:Plot:83:5	83-5	Europe	Portugal	PT	Beja	Castro Verde	Herdade do Álamo	37.78332	-8.07943	WGS84	3	2012-05-06	2012	05	06	semi-natural grassland	Vortis suction sampler	1.94	square metre	150 seconds
CIBIO:CVerde:Loc:Plot:86:3	86-3	Europe	Portugal	PT	Beja	Castro Verde	Herdade das Mestras	37.77122	-8.13400	WGS84	3	2012-05-10	2012	05	10	semi-natural grassland	Vortis suction sampler	1.94	square metre	150 seconds
CIBIO:CVerde:Loc:Plot:70:10	70-10	Europe	Portugal	PT	Beja	Castro Verde	Monte dos Janeiros	37.75604	-8.16428	WGS84	3	2012-04-21	2012	04	21	semi-natural grassland	Vortis suction sampler	1.94	square metre	150 seconds
CIBIO:CVerde:Loc:Plot:70:7	70-7	Europe	Portugal	PT	Beja	Castro Verde	Monte dos Janeiros	37.75604	-8.16598	WGS84	3	2012-04-21	2012	04	21	semi-natural grassland	Vortis suction sampler	1.94	square metre	150 seconds
CIBIO:CVerde:Loc:Plot:72:6	72-6	Europe	Portugal	PT	Beja	Castro Verde	Cumeada Nova	37.78779	-8.04951	WGS84	3	2012-04-13/15	2012	04		semi-natural grassland	Vortis suction sampler	1.94	square metre	150 seconds
CIBIO:CVerde:Loc:Plot:73:4	73-4	Europe	Portugal	PT	Beja	Castro Verde	Herdade dos Longos	37.77937	-8.11784	WGS84	3	2012-04-18/19	2012	04		semi-natural grassland	Vortis suction sampler	1.94	square metre	150 seconds
CIBIO:CVerde:Loc:Plot:78:1	78-1	Europe	Portugal	PT	Beja	Castro Verde	Herdade de São Marcos	37.77690	-7.92868	WGS84	3	2012-04-09	2012	04	09	semi-natural grassland	Vortis suction sampler	1.94	square metre	150 seconds
CIBIO:CVerde:Loc:Plot:79:11	79-11	Europe	Portugal	PT	Beja	Castro Verde	Monte da Chada	37.70332	-7.91677	WGS84	3	2012-04-07	2012	04	07	semi-natural grassland	Vortis suction sampler	1.94	square metre	150 seconds
CIBIO:CVerde:Loc:Plot:81:7	81-7	Europe	Portugal	PT	Beja	Castro Verde	Herdade de Reidias	37.73768	-8.09576	WGS84	3	2012-04-20	2012	04	20	semi-natural grassland	Vortis suction sampler	1.94	square metre	150 seconds
CIBIO:CVerde:Loc:Plot:86:4	86-4	Europe	Portugal	PT	Beja	Castro Verde	Herdade das Mestras	37.77122	-8.13343	WGS84	3	2012-05-10	2012	05	10	semi-natural grassland	Vortis suction sampler	1.94	square metre	150 seconds
CIBIO:CVerde:Loc:Plot:86:5	86-5	Europe	Portugal	PT	Beja	Castro Verde	Herdade das Mestras	37.77122	-8.13286	WGS84	3	2012-05-10	2012	05	10	semi-natural grassland	Vortis suction sampler	1.94	square metre	150 seconds
CIBIO:CVerde:Loc:Plot:87:3	87-3	Europe	Portugal	PT	Beja	Castro Verde	Herdade das Mestras	37.76549	-8.12264	WGS84	3	2012-05-06	2012	05	06	semi-natural grassland	Vortis suction sampler	1.94	square metre	150 seconds
CIBIO:CVerde:Loc:Plot:88:11	88-11	Europe	Portugal	PT	Beja	Castro Verde	Herdade da Portela	37.72179	-8.07747	WGS84	3	2012-04-25	2012	04	25	semi-natural grassland	Vortis suction sampler	1.94	square metre	150 seconds
CIBIO:CVerde:Loc:Plot:89:10	89-10	Europe	Portugal	PT	Beja	Castro Verde	Herdade do Carapetal	37.78778	-8.09258	WGS84	3	2012-05-06	2012	05	06	semi-natural grassland	Vortis suction sampler	1.94	square metre	150 seconds
CIBIO:CVerde:Loc:Plot:89:7	89-7	Europe	Portugal	PT	Beja	Castro Verde	Herdade do Carapetal	37.78778	-8.09428	WGS84	3	2012-05-06	2012	05	06	semi-natural grassland	Vortis suction sampler	1.94	square metre	150 seconds
CIBIO:CVerde:Loc:Plot:92:7	92-7	Europe	Portugal	PT	Beja	Aljustrel	Monte do Carregueiro	37.81744	-8.11693	WGS84	3	2012-04-17	2012	04	17	semi-natural grassland	Vortis suction sampler	1.94	square metre	150 seconds
CIBIO:CVerde:Loc:Plot:93:7	93-7	Europe	Portugal	PT	Beja	Aljustrel	Herdade da Sobreira	37.81498	-8.14859	WGS84	3	2012-04-17	2012	04	17	semi-natural grassland	Vortis suction sampler	1.94	square metre	150 seconds
CIBIO:CVerde:Loc:Plot:96:5	96-5	Europe	Portugal	PT	Beja	Castro Verde	Herdade dos Bispos	37.73145	-8.14786	WGS84	3	2012-04-11	2012	04	11	semi-natural grassland	Vortis suction sampler	1.94	square metre	150 seconds
CIBIO:CVerde:Loc:Plot:97:11	97-11	Europe	Portugal	PT	Beja	Castro Verde	Cumeada Nova	37.78074	-8.05396	WGS84	3	2012-04-13	2012	04	13	semi-natural grassland	Vortis suction sampler	1.94	square metre	150 seconds
CIBIO:CVerde:Loc:Plot:97:8	97-8	Europe	Portugal	PT	Beja	Castro Verde	Cumeada Nova	37.78119	-8.05396	WGS84	3	2012-04-13	2012	04	13	semi-natural grassland	Vortis suction sampler	1.94	square metre	150 seconds
CIBIO:CVerde:Loc:Plot:86:6	86-6	Europe	Portugal	PT	Beja	Castro Verde	Herdade das Mestras	37.77122	-8.13230	WGS84	3	2012-05-10	2012	05	10	semi-natural grassland	Vortis suction sampler	1.94	square metre	150 seconds
CIBIO:CVerde:Loc:Plot:87:4	87-4	Europe	Portugal	PT	Beja	Castro Verde	Herdade das Mestras	37.76549	-8.12207	WGS84	3	2012-05-06	2012	05	06	semi-natural grassland	Vortis suction sampler	1.94	square metre	150 seconds
CIBIO:CVerde:Loc:Plot:88:2	88-2	Europe	Portugal	PT	Beja	Castro Verde	Herdade da Portela	37.72314	-8.07690	WGS84	3	2012-04-25	2012	04	25	semi-natural grassland	Vortis suction sampler	1.94	square metre	150 seconds
CIBIO:CVerde:Loc:Plot:89:8	89-8	Europe	Portugal	PT	Beja	Castro Verde	Herdade do Carapetal	37.78778	-8.09371	WGS84	3	2012-05-06	2012	05	06	semi-natural grassland	Vortis suction sampler	1.94	square metre	150 seconds
CIBIO:CVerde:Loc:Plot:92:8	92-8	Europe	Portugal	PT	Beja	Aljustrel	Monte do Carregueiro	37.81744	-8.11636	WGS84	3	2012-04-17	2012	04	17	semi-natural grassland	Vortis suction sampler	1.94	square metre	150 seconds
CIBIO:CVerde:Loc:Plot:93:8	93-8	Europe	Portugal	PT	Beja	Aljustrel	Herdade da Sobreira	37.81498	-8.14802	WGS84	3	2012-04-17	2012	04	17	semi-natural grassland	Vortis suction sampler	1.94	square metre	150 seconds
CIBIO:CVerde:Loc:Plot:96:6	96-6	Europe	Portugal	PT	Beja	Castro Verde	Herdade dos Bispos	37.73145	-8.14729	WGS84	3	2012-04-11	2012	04	11	semi-natural grassland	Vortis suction sampler	1.94	square metre	150 seconds
CIBIO:CVerde:Loc:Plot:97:2	97-2	Europe	Portugal	PT	Beja	Castro Verde	Cumeada Nova	37.78209	-8.05339	WGS84	3	2012-04-13	2012	04	13	semi-natural grassland	Vortis suction sampler	1.94	square metre	150 seconds
CIBIO:CVerde:Loc:Plot:97:9	97-9	Europe	Portugal	PT	Beja	Castro Verde	Cumeada Nova	37.78119	-8.05339	WGS84	3	2012-04-13	2012	04	13	semi-natural grassland	Vortis suction sampler	1.94	square metre	150 seconds
CIBIO:CVerde:Loc:Plot:86:7	86-7	Europe	Portugal	PT	Beja	Castro Verde	Herdade das Mestras	37.77077	-8.13400	WGS84	3	2012-05-10	2012	05	10	semi-natural grassland	Vortis suction sampler	1.94	square metre	150 seconds
CIBIO:CVerde:Loc:Plot:87:5	87-5	Europe	Portugal	PT	Beja	Castro Verde	Herdade das Mestras	37.76549	-8.12151	WGS84	3	2012-05-06	2012	05	06	semi-natural grassland	Vortis suction sampler	1.94	square metre	150 seconds
CIBIO:CVerde:Loc:Plot:89:11	89-11	Europe	Portugal	PT	Beja	Castro Verde	Herdade do Carapetal	37.78733	-8.09371	WGS84	3	2012-05-06	2012	05	06	semi-natural grassland	Vortis suction sampler	1.94	square metre	150 seconds
CIBIO:CVerde:Loc:Plot:89:9	89-9	Europe	Portugal	PT	Beja	Castro Verde	Herdade do Carapetal	37.78778	-8.09314	WGS84	3	2012-05-06	2012	05	06	semi-natural grassland	Vortis suction sampler	1.94	square metre	150 seconds
CIBIO:CVerde:Loc:Plot:92:9	92-9	Europe	Portugal	PT	Beja	Aljustrel	Monte do Carregueiro	37.81744	-8.11580	WGS84	3	2012-04-17	2012	04	17	semi-natural grassland	Vortis suction sampler	1.94	square metre	150 seconds
CIBIO:CVerde:Loc:Plot:93:9	93-9	Europe	Portugal	PT	Beja	Aljustrel	Herdade da Sobreira	37.81498	-8.14745	WGS84	3	2012-04-17	2012	04	17	semi-natural grassland	Vortis suction sampler	1.94	square metre	150 seconds
CIBIO:CVerde:Loc:Plot:97:3	97-3	Europe	Portugal	PT	Beja	Castro Verde	Cumeada Nova	37.78164	-8.05453	WGS84	3	2012-04-13	2012	04	13	semi-natural grassland	Vortis suction sampler	1.94	square metre	150 seconds
CIBIO:CVerde:Loc:Plot:9:10	9-10	Europe	Portugal	PT	Beja	Castro Verde	COSA - Herdade de São Marcos	37.69827	-7.94816	WGS84	3	2012-04-25	2012	04	25	semi-natural grassland	Vortis suction sampler	1.94	square metre	150 seconds
CIBIO:CVerde:Loc:Plot:86:8	86-8	Europe	Portugal	PT	Beja	Castro Verde	Herdade das Mestras	37.77077	-8.13343	WGS84	3	2012-05-10	2012	05	10	semi-natural grassland	Vortis suction sampler	1.94	square metre	150 seconds
CIBIO:CVerde:Loc:Plot:87:6	87-6	Europe	Portugal	PT	Beja	Castro Verde	Herdade das Mestras	37.76549	-8.12094	WGS84	3	2012-05-06	2012	05	06	semi-natural grassland	Vortis suction sampler	1.94	square metre	150 seconds
CIBIO:CVerde:Loc:Plot:88:3	88-3	Europe	Portugal	PT	Beja	Castro Verde	Herdade da Portela	37.72269	-8.07804	WGS84	3	2012-04-25	2012	04	25	semi-natural grassland	Vortis suction sampler	1.94	square metre	150 seconds
CIBIO:CVerde:Loc:Plot:89:2	89-2	Europe	Portugal	PT	Beja	Castro Verde	Herdade do Carapetal	37.78869	-8.09314	WGS84	3	2012-05-06	2012	05	06	semi-natural grassland	Vortis suction sampler	1.94	square metre	150 seconds
CIBIO:CVerde:Loc:Plot:92:10	92-10	Europe	Portugal	PT	Beja	Aljustrel	Monte do Carregueiro	37.81744	-8.11523	WGS84	3	2012-04-17	2012	04	17	semi-natural grassland	Vortis suction sampler	1.94	square metre	150 seconds
CIBIO:CVerde:Loc:Plot:93:10	93-10	Europe	Portugal	PT	Beja	Aljustrel	Herdade da Sobreira	37.81498	-8.14689	WGS84	3	2012-04-17	2012	04	17	semi-natural grassland	Vortis suction sampler	1.94	square metre	150 seconds
CIBIO:CVerde:Loc:Plot:96:7	96-7	Europe	Portugal	PT	Beja	Castro Verde	Herdade dos Bispos	37.73100	-8.14899	WGS84	3	2012-04-11	2012	04	11	semi-natural grassland	Vortis suction sampler	1.94	square metre	150 seconds
CIBIO:CVerde:Loc:Plot:9:2	9-2	Europe	Portugal	PT	Beja	Castro Verde	COSA - Herdade de São Marcos	37.69917	-7.94873	WGS84	3	2012-04-25	2012	04	25	semi-natural grassland	Vortis suction sampler	1.94	square metre	150 seconds
CIBIO:CVerde:Loc:Plot:86:9	86-9	Europe	Portugal	PT	Beja	Castro Verde	Herdade das Mestras	37.77077	-8.13286	WGS84	3	2012-05-10	2012	05	10	semi-natural grassland	Vortis suction sampler	1.94	square metre	150 seconds
CIBIO:CVerde:Loc:Plot:88:4	88-4	Europe	Portugal	PT	Beja	Castro Verde	Herdade da Portela	37.72269	-8.07747	WGS84	3	2012-04-25	2012	04	25	semi-natural grassland	Vortis suction sampler	1.94	square metre	150 seconds
CIBIO:CVerde:Loc:Plot:89:3	89-3	Europe	Portugal	PT	Beja	Castro Verde	Herdade do Carapetal	37.78824	-8.09428	WGS84	3	2012-05-06	2012	05	06	semi-natural grassland	Vortis suction sampler	1.94	square metre	150 seconds
CIBIO:CVerde:Loc:Plot:92:11	92-11	Europe	Portugal	PT	Beja	Aljustrel	Monte do Carregueiro	37.81699	-8.11636	WGS84	3	2012-04-17	2012	04	17	semi-natural grassland	Vortis suction sampler	1.94	square metre	150 seconds
CIBIO:CVerde:Loc:Plot:93:11	93-11	Europe	Portugal	PT	Beja	Aljustrel	Herdade da Sobreira	37.81453	-8.14802	WGS84	3	2012-04-17	2012	04	17	semi-natural grassland	Vortis suction sampler	1.94	square metre	150 seconds
CIBIO:CVerde:Loc:Plot:96:10	96-10	Europe	Portugal	PT	Beja	Castro Verde	Herdade dos Bispos	37.73100	-8.14729	WGS84	3	2012-04-11	2012	04	11	semi-natural grassland	Vortis suction sampler	1.94	square metre	150 seconds
CIBIO:CVerde:Loc:Plot:96:8	96-8	Europe	Portugal	PT	Beja	Castro Verde	Herdade dos Bispos	37.73100	-8.14842	WGS84	3	2012-04-11	2012	04	11	semi-natural grassland	Vortis suction sampler	1.94	square metre	150 seconds
CIBIO:CVerde:Loc:Plot:97:4	97-4	Europe	Portugal	PT	Beja	Castro Verde	Cumeada Nova	37.78164	-8.05396	WGS84	3	2012-04-13	2012	04	13	semi-natural grassland	Vortis suction sampler	1.94	square metre	150 seconds
CIBIO:CVerde:Loc:Plot:9:3	9-3	Europe	Portugal	PT	Beja	Castro Verde	COSA - Herdade de São Marcos	37.69872	-7.94986	WGS84	3	2012-04-25	2012	04	25	semi-natural grassland	Vortis suction sampler	1.94	square metre	150 seconds
CIBIO:CVerde:Loc:Plot:87:10	87-10	Europe	Portugal	PT	Beja	Castro Verde	Herdade das Mestras	37.76504	-8.12094	WGS84	3	2012-05-06	2012	05	06	semi-natural grassland	Vortis suction sampler	1.94	square metre	150 seconds
CIBIO:CVerde:Loc:Plot:88:5	88-5	Europe	Portugal	PT	Beja	Castro Verde	Herdade da Portela	37.72269	-8.07690	WGS84	3	2012-04-25	2012	04	25	semi-natural grassland	Vortis suction sampler	1.94	square metre	150 seconds
CIBIO:CVerde:Loc:Plot:89:4	89-4	Europe	Portugal	PT	Beja	Castro Verde	Herdade do Carapetal	37.78823	-8.09371	WGS84	3	2012-05-06	2012	05	06	semi-natural grassland	Vortis suction sampler	1.94	square metre	150 seconds
CIBIO:CVerde:Loc:Plot:92:2	92-2	Europe	Portugal	PT	Beja	Aljustrel	Monte do Carregueiro	37.81834	-8.11580	WGS84	3	2012-04-17	2012	04	17	semi-natural grassland	Vortis suction sampler	1.94	square metre	150 seconds
CIBIO:CVerde:Loc:Plot:93:2	93-2	Europe	Portugal	PT	Beja	Aljustrel	Herdade da Sobreira	37.81588	-8.14745	WGS84	3	2012-04-17	2012	04	17	semi-natural grassland	Vortis suction sampler	1.94	square metre	150 seconds
CIBIO:CVerde:Loc:Plot:96:11	96-11	Europe	Portugal	PT	Beja	Castro Verde	Herdade dos Bispos	37.73042	-8.14848	WGS84	3	2012-04-11	2012	04	11	semi-natural grassland	Vortis suction sampler	1.94	square metre	150 seconds
CIBIO:CVerde:Loc:Plot:97:5	97-5	Europe	Portugal	PT	Beja	Castro Verde	Cumeada Nova	37.78164	-8.05339	WGS84	3	2012-04-13	2012	04	13	semi-natural grassland	Vortis suction sampler	1.94	square metre	150 seconds
CIBIO:CVerde:Loc:Plot:9:4	9-4	Europe	Portugal	PT	Beja	Castro Verde	COSA - Herdade de São Marcos	37.69872	-7.94930	WGS84	3	2012-04-25	2012	04	25	semi-natural grassland	Vortis suction sampler	1.94	square metre	150 seconds
CIBIO:CVerde:Loc:Plot:87:11	87-11	Europe	Portugal	PT	Beja	Castro Verde	Herdade das Mestras	37.76459	-8.12207	WGS84	3	2012-05-06	2012	05	06	semi-natural grassland	Vortis suction sampler	1.94	square metre	150 seconds
CIBIO:CVerde:Loc:Plot:87:7	87-7	Europe	Portugal	PT	Beja	Castro Verde	Herdade das Mestras	37.76504	-8.12264	WGS84	3	2012-05-06	2012	05	06	semi-natural grassland	Vortis suction sampler	1.94	square metre	150 seconds
CIBIO:CVerde:Loc:Plot:88:6	88-6	Europe	Portugal	PT	Beja	Castro Verde	Herdade da Portela	37.72269	-8.07634	WGS84	3	2012-04-25	2012	04	25	semi-natural grassland	Vortis suction sampler	1.94	square metre	150 seconds
CIBIO:CVerde:Loc:Plot:89:5	89-5	Europe	Portugal	PT	Beja	Castro Verde	Herdade do Carapetal	37.78823	-8.09314	WGS84	3	2012-05-06	2012	05	06	semi-natural grassland	Vortis suction sampler	1.94	square metre	150 seconds
CIBIO:CVerde:Loc:Plot:92:3	92-3	Europe	Portugal	PT	Beja	Aljustrel	Monte do Carregueiro	37.81789	-8.11693	WGS84	3	2012-04-17	2012	04	17	semi-natural grassland	Vortis suction sampler	1.94	square metre	150 seconds
CIBIO:CVerde:Loc:Plot:93:3	93-3	Europe	Portugal	PT	Beja	Aljustrel	Herdade da Sobreira	37.81543	-8.14859	WGS84	3	2012-04-17	2012	04	17	semi-natural grassland	Vortis suction sampler	1.94	square metre	150 seconds
CIBIO:CVerde:Loc:Plot:97:6	97-6	Europe	Portugal	PT	Beja	Castro Verde	Cumeada Nova	37.78164	-8.05283	WGS84	3	2012-04-13	2012	04	13	semi-natural grassland	Vortis suction sampler	1.94	square metre	150 seconds
CIBIO:CVerde:Loc:Plot:9:5	9-5	Europe	Portugal	PT	Beja	Castro Verde	COSA - Herdade de São Marcos	37.69872	-7.94873	WGS84	3	2012-04-25	2012	04	25	semi-natural grassland	Vortis suction sampler	1.94	square metre	150 seconds
CIBIO:CVerde:Loc:Plot:87:2	87-2	Europe	Portugal	PT	Beja	Castro Verde	Herdade das Mestras	37.76594	-8.12151	WGS84	3	2012-05-06	2012	05	06	semi-natural grassland	Vortis suction sampler	1.94	square metre	150 seconds
CIBIO:CVerde:Loc:Plot:87:8	87-8	Europe	Portugal	PT	Beja	Castro Verde	Herdade das Mestras	37.76504	-8.12207	WGS84	3	2012-05-06	2012	05	06	semi-natural grassland	Vortis suction sampler	1.94	square metre	150 seconds
CIBIO:CVerde:Loc:Plot:88:7	88-7	Europe	Portugal	PT	Beja	Castro Verde	Herdade da Portela	37.72224	-8.07804	WGS84	3	2012-04-25	2012	04	25	semi-natural grassland	Vortis suction sampler	1.94	square metre	150 seconds
CIBIO:CVerde:Loc:Plot:92:4	92-4	Europe	Portugal	PT	Beja	Aljustrel	Monte do Carregueiro	37.81789	-8.11636	WGS84	3	2012-04-17	2012	04	17	semi-natural grassland	Vortis suction sampler	1.94	square metre	150 seconds
CIBIO:CVerde:Loc:Plot:93:4	93-4	Europe	Portugal	PT	Beja	Aljustrel	Herdade da Sobreira	37.81543	-8.14802	WGS84	3	2012-04-17	2012	04	17	semi-natural grassland	Vortis suction sampler	1.94	square metre	150 seconds
CIBIO:CVerde:Loc:Plot:96:2	96-2	Europe	Portugal	PT	Beja	Castro Verde	Herdade dos Bispos	37.73190	-8.14786	WGS84	3	2012-04-11	2012	04	11	semi-natural grassland	Vortis suction sampler	1.94	square metre	150 seconds
CIBIO:CVerde:Loc:Plot:96:9	96-9	Europe	Portugal	PT	Beja	Castro Verde	Herdade dos Bispos	37.73100	-8.14786	WGS84	3	2012-04-11	2012	04	11	semi-natural grassland	Vortis suction sampler	1.94	square metre	150 seconds
CIBIO:CVerde:Loc:Plot:97:7	97-7	Europe	Portugal	PT	Beja	Castro Verde	Cumeada Nova	37.78119	-8.05453	WGS84	3	2012-04-13	2012	04	13	semi-natural grassland	Vortis suction sampler	1.94	square metre	150 seconds
CIBIO:CVerde:Loc:Plot:9:6	9-6	Europe	Portugal	PT	Beja	Castro Verde	COSA - Herdade de São Marcos	37.69872	-7.94816	WGS84	3	2012-04-25	2012	04	25	semi-natural grassland	Vortis suction sampler	1.94	square metre	150 seconds
CIBIO:CVerde:Loc:Plot:87:9	87-9	Europe	Portugal	PT	Beja	Castro Verde	Herdade das Mestras	37.76504	-8.12151	WGS84	3	2012-05-06	2012	05	06	semi-natural grassland	Vortis suction sampler	1.94	square metre	150 seconds
CIBIO:CVerde:Loc:Plot:88:8	88-8	Europe	Portugal	PT	Beja	Castro Verde	Herdade da Portela	37.72224	-8.07747	WGS84	3	2012-04-25	2012	04	25	semi-natural grassland	Vortis suction sampler	1.94	square metre	150 seconds
CIBIO:CVerde:Loc:Plot:89:6	89-6	Europe	Portugal	PT	Beja	Castro Verde	Herdade do Carapetal	37.78823	-8.09258	WGS84	3	2012-05-06	2012	05	06	semi-natural grassland	Vortis suction sampler	1.94	square metre	150 seconds
CIBIO:CVerde:Loc:Plot:92:5	92-5	Europe	Portugal	PT	Beja	Aljustrel	Monte do Carregueiro	37.81789	-8.11580	WGS84	3	2012-04-17	2012	04	17	semi-natural grassland	Vortis suction sampler	1.94	square metre	150 seconds
CIBIO:CVerde:Loc:Plot:93:5	93-5	Europe	Portugal	PT	Beja	Aljustrel	Herdade da Sobreira	37.81543	-8.14745	WGS84	3	2012-04-17	2012	04	17	semi-natural grassland	Vortis suction sampler	1.94	square metre	150 seconds
CIBIO:CVerde:Loc:Plot:97:10	97-10	Europe	Portugal	PT	Beja	Castro Verde	Cumeada Nova	37.78119	-8.05283	WGS84	3	2012-04-13	2012	04	13	semi-natural grassland	Vortis suction sampler	1.94	square metre	150 seconds
CIBIO:CVerde:Loc:Plot:9:7	9-7	Europe	Portugal	PT	Beja	Castro Verde	COSA - Herdade de São Marcos	37.69827	-7.94986	WGS84	3	2012-04-25	2012	04	25	semi-natural grassland	Vortis suction sampler	1.94	square metre	150 seconds
CIBIO:CVerde:Loc:Plot:88:10	88-10	Europe	Portugal	PT	Beja	Castro Verde	Herdade da Portela	37.72224	-8.07634	WGS84	3	2012-04-25	2012	04	25	semi-natural grassland	Vortis suction sampler	1.94	square metre	150 seconds
CIBIO:CVerde:Loc:Plot:88:9	88-9	Europe	Portugal	PT	Beja	Castro Verde	Herdade da Portela	37.72224	-8.07691	WGS84	3	2012-04-25	2012	04	25	semi-natural grassland	Vortis suction sampler	1.94	square metre	150 seconds
CIBIO:CVerde:Loc:Plot:92:6	92-6	Europe	Portugal	PT	Beja	Aljustrel	Monte do Carregueiro	37.81789	-8.11523	WGS84	3	2012-04-17	2012	04	17	semi-natural grassland	Vortis suction sampler	1.94	square metre	150 seconds
CIBIO:CVerde:Loc:Plot:93:6	93-6	Europe	Portugal	PT	Beja	Aljustrel	Herdade da Sobreira	37.81543	-8.14689	WGS84	3	2012-04-17	2012	04	17	semi-natural grassland	Vortis suction sampler	1.94	square metre	150 seconds
CIBIO:CVerde:Loc:Plot:96:4	96-4	Europe	Portugal	PT	Beja	Castro Verde	Herdade dos Bispos	37.73145	-8.14842	WGS84	3	2012-04-11	2012	04	11	semi-natural grassland	Vortis suction sampler	1.94	square metre	150 seconds
CIBIO:CVerde:Loc:Plot:9:8	9-8	Europe	Portugal	PT	Beja	Castro Verde	COSA - Herdade de São Marcos	37.69827	-7.94930	WGS84	3	2012-04-25	2012	04	25	semi-natural grassland	Vortis suction sampler	1.94	square metre	150 seconds
CIBIO:CVerde:Loc:Plot:6:7	6-7	Europe	Portugal	PT	Beja	Castro Verde	Herdade de A de Neves da Marinha	37.71430	-8.04709	WGS84	3	2012-04-24	2012	04	24	semi-natural grassland	Vortis suction sampler	1.94	square metre	150 seconds
CIBIO:CVerde:Loc:Plot:4:7	4-7	Europe	Portugal	PT	Beja	Castro Verde	Heredade das Mouras	37.77429	-8.02412	WGS84	3	2012-04-15	2012	04	15	semi-natural grassland	Vortis suction sampler	1.94	square metre	150 seconds
CIBIO:CVerde:Loc:Plot:A166:6	A166-6	Europe	Portugal	PT	Beja	Castro Verde	Herdade dos Brunhachos	37.72159	-8.09863	WGS84	3	2012-05-07	2012	05	07	semi-natural grassland	Vortis suction sampler	1.94	square metre	150 seconds
CIBIO:CVerde:Loc:Plot:A260:5	A260-5	Europe	Portugal	PT	Beja	Castro Verde	Herdade de Reidias	37.73026	-8.09314	WGS84	3	2012-05-07	2012	05	07	semi-natural grassland	Vortis suction sampler	1.94	square metre	150 seconds
CIBIO:CVerde:Loc:Plot:A297:5	A297-5	Europe	Portugal	PT	Beja	Castro Verde	Lagoa da Mó	37.74878	-8.10600	WGS84	3	2012-05-09	2012	05	09	semi-natural grassland	Vortis suction sampler	1.94	square metre	150 seconds
CIBIO:CVerde:Loc:Plot:A299:11	A299-11	Europe	Portugal	PT	Beja	Castro Verde	Lagoa da Mó	37.75495	-8.10493	WGS84	3	2012-05-08	2012	05	08	semi-natural grassland	Vortis suction sampler	1.94	square metre	150 seconds
CIBIO:CVerde:Loc:Plot:A349:10	A349-10	Europe	Portugal	PT	Beja	Castro Verde	Herdade das Mestras	37.77135	-8.12114	WGS84	3	2012-05-10	2012	05	10	semi-natural grassland	Vortis suction sampler	1.94	square metre	150 seconds
CIBIO:CVerde:Loc:Plot:A388:10	A388-10	Europe	Portugal	PT	Beja	Castro Verde	Monte da Achada	37.70624	-8.05567	WGS84	3	2012-05-10	2012	05	10	semi-natural grassland	Vortis suction sampler	1.94	square metre	150 seconds
CIBIO:CVerde:Loc:Plot:A423:10	A423-10	Europe	Portugal	PT	Beja	Castro Verde	Herdade da Zibreira	37.78907	-8.14794	WGS84	3	2012-05-08	2012	05	08	semi-natural grassland	Vortis suction sampler	1.94	square metre	150 seconds
CIBIO:CVerde:Loc:Plot:9:9	9-9	Europe	Portugal	PT	Beja	Castro Verde	COSA - Herdade de São Marcos	37.69827	-7.94873	WGS84	3	2012-04-25	2012	04	25	semi-natural grassland	Vortis suction sampler	1.94	square metre	150 seconds
CIBIO:CVerde:Loc:Plot:6:8	6-8	Europe	Portugal	PT	Beja	Castro Verde	Herdade de A de Neves da Marinha	37.71430	-8.04652	WGS84	3	2012-04-24	2012	04	24	semi-natural grassland	Vortis suction sampler	1.94	square metre	150 seconds
CIBIO:CVerde:Loc:Plot:A166:7	A166-7	Europe	Portugal	PT	Beja	Castro Verde	Herdade dos Brunhachos	37.72114	-8.10033	WGS84	3	2012-05-07	2012	05	07	semi-natural grassland	Vortis suction sampler	1.94	square metre	150 seconds
CIBIO:CVerde:Loc:Plot:A260:6	A260-6	Europe	Portugal	PT	Beja	Castro Verde	Herdade de Reidias	37.73026	-8.09258	WGS84	3	2012-05-07	2012	05	07	semi-natural grassland	Vortis suction sampler	1.94	square metre	150 seconds
CIBIO:CVerde:Loc:Plot:A297:6	A297-6	Europe	Portugal	PT	Beja	Castro Verde	Lagoa da Mó	37.74878	-8.10543	WGS84	3	2012-05-09	2012	05	09	semi-natural grassland	Vortis suction sampler	1.94	square metre	150 seconds
CIBIO:CVerde:Loc:Plot:A349:11	A349-11	Europe	Portugal	PT	Beja	Castro Verde	Herdade das Mestras	37.77090	-8.12228	WGS84	3	2012-05-10	2012	05	10	semi-natural grassland	Vortis suction sampler	1.94	square metre	150 seconds
CIBIO:CVerde:Loc:Plot:A388:11	A388-11	Europe	Portugal	PT	Beja	Castro Verde	Monte da Achada	37.70579	-8.05680	WGS84	3	2012-05-10	2012	05	10	semi-natural grassland	Vortis suction sampler	1.94	square metre	150 seconds
CIBIO:CVerde:Loc:Plot:6:10	6-10	Europe	Portugal	PT	Beja	Castro Verde	Herdade de A de Neves da Marinha	37.71430	-8.04539	WGS84	3	2012-04-24	2012	04	24	semi-natural grassland	Vortis suction sampler	1.94	square metre	150 seconds
CIBIO:CVerde:Loc:Plot:6:9	6-9	Europe	Portugal	PT	Beja	Castro Verde	Herdade de A de Neves da Marinha	37.71430	-8.04595	WGS84	3	2012-04-24	2012	04	24	semi-natural grassland	Vortis suction sampler	1.94	square metre	150 seconds
CIBIO:CVerde:Loc:Plot:4:8	4-8	Europe	Portugal	PT	Beja	Castro Verde	Heredade das Mouras	37.77429	-8.02355	WGS84	3	2012-04-15	2012	04	15	semi-natural grassland	Vortis suction sampler	1.94	square metre	150 seconds
CIBIO:CVerde:Loc:Plot:A166:8	A166-8	Europe	Portugal	PT	Beja	Castro Verde	Herdade dos Brunhachos	37.72114	-8.09976	WGS84	3	2012-05-07	2012	05	07	semi-natural grassland	Vortis suction sampler	1.94	square metre	150 seconds
CIBIO:CVerde:Loc:Plot:A260:7	A260-7	Europe	Portugal	PT	Beja	Castro Verde	Herdade de Reidias	37.72981	-8.09428	WGS84	3	2012-05-07	2012	05	07	semi-natural grassland	Vortis suction sampler	1.94	square metre	150 seconds
CIBIO:CVerde:Loc:Plot:A297:7	A297-7	Europe	Portugal	PT	Beja	Castro Verde	Lagoa da Mó	37.74833	-8.10713	WGS84	3	2012-05-09	2012	05	09	semi-natural grassland	Vortis suction sampler	1.94	square metre	150 seconds
CIBIO:CVerde:Loc:Plot:A299:2	A299-2	Europe	Portugal	PT	Beja	Castro Verde	Lagoa da Mó	37.75631	-8.10436	WGS84	3	2012-05-08	2012	05	08	semi-natural grassland	Vortis suction sampler	1.94	square metre	150 seconds
CIBIO:CVerde:Loc:Plot:A349:2	A349-2	Europe	Portugal	PT	Beja	Castro Verde	Herdade das Mestras	37.77225	-8.12171	WGS84	3	2012-05-10	2012	05	10	semi-natural grassland	Vortis suction sampler	1.94	square metre	150 seconds
CIBIO:CVerde:Loc:Plot:A388:2	A388-2	Europe	Portugal	PT	Beja	Castro Verde	Monte da Achada	37.70715	-8.05623	WGS84	3	2012-05-10	2012	05	10	semi-natural grassland	Vortis suction sampler	1.94	square metre	150 seconds
CIBIO:CVerde:Loc:Plot:A423:11	A423-11	Europe	Portugal	PT	Beja	Castro Verde	Herdade da Zibreira	37.78862	-8.14908	WGS84	3	2012-05-08	2012	05	08	semi-natural grassland	Vortis suction sampler	1.94	square metre	150 seconds
CIBIO:CVerde:Loc:Plot:6:11	6-11	Europe	Portugal	PT	Beja	Castro Verde	Herdade de A de Neves da Marinha	37.71385	-8.04652	WGS84	3	2012-04-24	2012	04	24	semi-natural grassland	Vortis suction sampler	1.94	square metre	150 seconds
CIBIO:CVerde:Loc:Plot:4:10	4-10	Europe	Portugal	PT	Beja	Castro Verde	Heredade das Mouras	37.77429	-8.02241	WGS84	3	2012-04-15	2012	04	15	semi-natural grassland	Vortis suction sampler	1.94	square metre	150 seconds
CIBIO:CVerde:Loc:Plot:4:9	4-9	Europe	Portugal	PT	Beja	Castro Verde	Heredade das Mouras	37.77429	-8.02298	WGS84	3	2012-04-15	2012	04	15	semi-natural grassland	Vortis suction sampler	1.94	square metre	150 seconds
CIBIO:CVerde:Loc:Plot:A260:8	A260-8	Europe	Portugal	PT	Beja	Castro Verde	Herdade de Reidias	37.72981	-8.09371	WGS84	3	2012-05-07	2012	05	07	semi-natural grassland	Vortis suction sampler	1.94	square metre	150 seconds
CIBIO:CVerde:Loc:Plot:A299:3	A299-3	Europe	Portugal	PT	Beja	Castro Verde	Lagoa da Mó	37.75586	-8.10549	WGS84	3	2012-05-08	2012	05	08	semi-natural grassland	Vortis suction sampler	1.94	square metre	150 seconds
CIBIO:CVerde:Loc:Plot:A349:3	A349-3	Europe	Portugal	PT	Beja	Castro Verde	Herdade das Mestras	37.77180	-8.12285	WGS84	3	2012-05-10	2012	05	10	semi-natural grassland	Vortis suction sampler	1.94	square metre	150 seconds
CIBIO:CVerde:Loc:Plot:A388:3	A388-3	Europe	Portugal	PT	Beja	Castro Verde	Monte da Achada	37.70670	-8.05737	WGS84	3	2012-05-10	2012	05	10	semi-natural grassland	Vortis suction sampler	1.94	square metre	150 seconds
CIBIO:CVerde:Loc:Plot:6:2	6-2	Europe	Portugal	PT	Beja	Castro Verde	Herdade de A de Neves da Marinha	37.71520	-8.04595	WGS84	3	2012-04-24	2012	04	24	semi-natural grassland	Vortis suction sampler	1.94	square metre	150 seconds
CIBIO:CVerde:Loc:Plot:4:11	4-11	Europe	Portugal	PT	Beja	Castro Verde	Heredade das Mouras	37.77384	-8.02355	WGS84	3	2012-04-15	2012	04	15	semi-natural grassland	Vortis suction sampler	1.94	square metre	150 seconds
CIBIO:CVerde:Loc:Plot:A166:10	A166-10	Europe	Portugal	PT	Beja	Castro Verde	Herdade dos Brunhachos	37.72114	-8.09863	WGS84	3	2012-05-07	2012	05	07	semi-natural grassland	Vortis suction sampler	1.94	square metre	150 seconds
CIBIO:CVerde:Loc:Plot:A166:9	A166-9	Europe	Portugal	PT	Beja	Castro Verde	Herdade dos Brunhachos	37.72114	-8.09919	WGS84	3	2012-05-07	2012	05	07	semi-natural grassland	Vortis suction sampler	1.94	square metre	150 seconds
CIBIO:CVerde:Loc:Plot:A260:9	A260-9	Europe	Portugal	PT	Beja	Castro Verde	Herdade de Reidias	37.72981	-8.09314	WGS84	3	2012-05-07	2012	05	07	semi-natural grassland	Vortis suction sampler	1.94	square metre	150 seconds
CIBIO:CVerde:Loc:Plot:A297:8	A297-8	Europe	Portugal	PT	Beja	Castro Verde	Lagoa da Mó	37.74833	-8.10656	WGS84	3	2012-05-09	2012	05	09	semi-natural grassland	Vortis suction sampler	1.94	square metre	150 seconds
CIBIO:CVerde:Loc:Plot:A299:4	A299-4	Europe	Portugal	PT	Beja	Castro Verde	Lagoa da Mó	37.75586	-8.10493	WGS84	3	2012-05-08	2012	05	08	semi-natural grassland	Vortis suction sampler	1.94	square metre	150 seconds
CIBIO:CVerde:Loc:Plot:A349:4	A349-4	Europe	Portugal	PT	Beja	Castro Verde	Herdade das Mestras	37.77180	-8.12228	WGS84	3	2012-05-10	2012	05	10	semi-natural grassland	Vortis suction sampler	1.94	square metre	150 seconds
CIBIO:CVerde:Loc:Plot:A388:4	A388-4	Europe	Portugal	PT	Beja	Castro Verde	Monte da Achada	37.70670	-8.05680	WGS84	3	2012-05-10	2012	05	10	semi-natural grassland	Vortis suction sampler	1.94	square metre	150 seconds
CIBIO:CVerde:Loc:Plot:6:3	6-3	Europe	Portugal	PT	Beja	Castro Verde	Herdade de A de Neves da Marinha	37.71475	-8.04709	WGS84	3	2012-04-24	2012	04	24	semi-natural grassland	Vortis suction sampler	1.94	square metre	150 seconds
CIBIO:CVerde:Loc:Plot:4:2	4-2	Europe	Portugal	PT	Beja	Castro Verde	Heredade das Mouras	37.77519	-8.02298	WGS84	3	2012-04-15	2012	04	15	semi-natural grassland	Vortis suction sampler	1.94	square metre	150 seconds
CIBIO:CVerde:Loc:Plot:A166:11	A166-11	Europe	Portugal	PT	Beja	Castro Verde	Herdade dos Brunhachos	37.72069	-8.09976	WGS84	3	2012-05-07	2012	05	07	semi-natural grassland	Vortis suction sampler	1.94	square metre	150 seconds
CIBIO:CVerde:Loc:Plot:A260:10	A260-10	Europe	Portugal	PT	Beja	Castro Verde	Herdade de Reidias	37.72981	-8.09258	WGS84	3	2012-05-07	2012	05	07	semi-natural grassland	Vortis suction sampler	1.94	square metre	150 seconds
CIBIO:CVerde:Loc:Plot:A297:10	A297-10	Europe	Portugal	PT	Beja	Castro Verde	Lagoa da Mó	37.74833	-8.10543	WGS84	3	2012-05-09	2012	05	09	semi-natural grassland	Vortis suction sampler	1.94	square metre	150 seconds
CIBIO:CVerde:Loc:Plot:A297:9	A297-9	Europe	Portugal	PT	Beja	Castro Verde	Lagoa da Mó	37.74833	-8.10600	WGS84	3	2012-05-09	2012	05	09	semi-natural grassland	Vortis suction sampler	1.94	square metre	150 seconds
CIBIO:CVerde:Loc:Plot:A299:5	A299-5	Europe	Portugal	PT	Beja	Castro Verde	Lagoa da Mó	37.75585	-8.10436	WGS84	3	2012-05-08	2012	05	08	semi-natural grassland	Vortis suction sampler	1.94	square metre	150 seconds
CIBIO:CVerde:Loc:Plot:A349:5	A349-5	Europe	Portugal	PT	Beja	Castro Verde	Herdade das Mestras	37.77180	-8.12171	WGS84	3	2012-05-10	2012	05	10	semi-natural grassland	Vortis suction sampler	1.94	square metre	150 seconds
CIBIO:CVerde:Loc:Plot:A388:5	A388-5	Europe	Portugal	PT	Beja	Castro Verde	Monte da Achada	37.70669	-8.05623	WGS84	3	2012-05-10	2012	05	10	semi-natural grassland	Vortis suction sampler	1.94	square metre	150 seconds
CIBIO:CVerde:Loc:Plot:A423:2	A423-2	Europe	Portugal	PT	Beja	Castro Verde	Herdade da Zibreira	37.78997	-8.14851	WGS84	3	2012-05-08	2012	05	08	semi-natural grassland	Vortis suction sampler	1.94	square metre	150 seconds
CIBIO:CVerde:Loc:Plot:6:4	6-4	Europe	Portugal	PT	Beja	Castro Verde	Herdade de A de Neves da Marinha	37.71475	-8.04652	WGS84	3	2012-04-24	2012	04	24	semi-natural grassland	Vortis suction sampler	1.94	square metre	150 seconds
CIBIO:CVerde:Loc:Plot:4:3	4-3	Europe	Portugal	PT	Beja	Castro Verde	Heredade das Mouras	37.77474	-8.02412	WGS84	3	2012-04-15	2012	04	15	semi-natural grassland	Vortis suction sampler	1.94	square metre	150 seconds
CIBIO:CVerde:Loc:Plot:A166:2	A166-2	Europe	Portugal	PT	Beja	Castro Verde	Herdade dos Brunhachos	37.72204	-8.09919	WGS84	3	2012-05-07	2012	05	07	semi-natural grassland	Vortis suction sampler	1.94	square metre	150 seconds
CIBIO:CVerde:Loc:Plot:A260:11	A260-11	Europe	Portugal	PT	Beja	Castro Verde	Herdade de Reidias	37.72935	-8.09371	WGS84	3	2012-05-07	2012	05	07	semi-natural grassland	Vortis suction sampler	1.94	square metre	150 seconds
CIBIO:CVerde:Loc:Plot:A297:11	A297-11	Europe	Portugal	PT	Beja	Castro Verde	Lagoa da Mó	37.74788	-8.10656	WGS84	3	2012-05-09	2012	05	09	semi-natural grassland	Vortis suction sampler	1.94	square metre	150 seconds
CIBIO:CVerde:Loc:Plot:A299:6	A299-6	Europe	Portugal	PT	Beja	Castro Verde	Lagoa da Mó	37.75585	-8.10379	WGS84	3	2012-05-08	2012	05	08	semi-natural grassland	Vortis suction sampler	1.94	square metre	150 seconds
CIBIO:CVerde:Loc:Plot:A349:6	A349-6	Europe	Portugal	PT	Beja	Castro Verde	Herdade das Mestras	37.77180	-8.12114	WGS84	3	2012-05-10	2012	05	10	semi-natural grassland	Vortis suction sampler	1.94	square metre	150 seconds
CIBIO:CVerde:Loc:Plot:A388:6	A388-6	Europe	Portugal	PT	Beja	Castro Verde	Monte da Achada	37.70669	-8.05567	WGS84	3	2012-05-10	2012	05	10	semi-natural grassland	Vortis suction sampler	1.94	square metre	150 seconds
CIBIO:CVerde:Loc:Plot:6:5	6-5	Europe	Portugal	PT	Beja	Castro Verde	Herdade de A de Neves da Marinha	37.71475	-8.04595	WGS84	3	2012-04-24	2012	04	24	semi-natural grassland	Vortis suction sampler	1.94	square metre	150 seconds
CIBIO:CVerde:Loc:Plot:4:4	4-4	Europe	Portugal	PT	Beja	Castro Verde	Heredade das Mouras	37.77474	-8.02355	WGS84	3	2012-04-15	2012	04	15	semi-natural grassland	Vortis suction sampler	1.94	square metre	150 seconds
CIBIO:CVerde:Loc:Plot:A166:3	A166-3	Europe	Portugal	PT	Beja	Castro Verde	Herdade dos Brunhachos	37.72159	-8.10033	WGS84	3	2012-05-07	2012	05	07	semi-natural grassland	Vortis suction sampler	1.94	square metre	150 seconds
CIBIO:CVerde:Loc:Plot:A260:2	A260-2	Europe	Portugal	PT	Beja	Castro Verde	Herdade de Reidias	37.73071	-8.09314	WGS84	3	2012-05-07	2012	05	07	semi-natural grassland	Vortis suction sampler	1.94	square metre	150 seconds
CIBIO:CVerde:Loc:Plot:A297:2	A297-2	Europe	Portugal	PT	Beja	Castro Verde	Lagoa da Mó	37.74923	-8.10600	WGS84	3	2012-05-09	2012	05	09	semi-natural grassland	Vortis suction sampler	1.94	square metre	150 seconds
CIBIO:CVerde:Loc:Plot:A299:10	A299-10	Europe	Portugal	PT	Beja	Castro Verde	Lagoa da Mó	37.75540	-8.10379	WGS84	3	2012-05-08	2012	05	08	semi-natural grassland	Vortis suction sampler	1.94	square metre	150 seconds
CIBIO:CVerde:Loc:Plot:A299:7	A299-7	Europe	Portugal	PT	Beja	Castro Verde	Lagoa da Mó	37.75540	-8.10549	WGS84	3	2012-05-08	2012	05	08	semi-natural grassland	Vortis suction sampler	1.94	square metre	150 seconds
CIBIO:CVerde:Loc:Plot:A349:7	A349-7	Europe	Portugal	PT	Beja	Castro Verde	Herdade das Mestras	37.77135	-8.12285	WGS84	3	2012-05-10	2012	05	10	semi-natural grassland	Vortis suction sampler	1.94	square metre	150 seconds
CIBIO:CVerde:Loc:Plot:A388:7	A388-7	Europe	Portugal	PT	Beja	Castro Verde	Monte da Achada	37.70625	-8.05737	WGS84	3	2012-05-10	2012	05	10	semi-natural grassland	Vortis suction sampler	1.94	square metre	150 seconds
CIBIO:CVerde:Loc:Plot:A423:3	A423-3	Europe	Portugal	PT	Beja	Castro Verde	Herdade da Zibreira	37.78952	-8.14965	WGS84	3	2012-05-08	2012	05	08	semi-natural grassland	Vortis suction sampler	1.94	square metre	150 seconds
CIBIO:CVerde:Loc:Plot:6:6	6-6	Europe	Portugal	PT	Beja	Castro Verde	Herdade de A de Neves da Marinha	37.71475	-8.04538	WGS84	3	2012-04-24	2012	04	24	semi-natural grassland	Vortis suction sampler	1.94	square metre	150 seconds
CIBIO:CVerde:Loc:Plot:4:5	4-5	Europe	Portugal	PT	Beja	Castro Verde	Heredade das Mouras	37.77474	-8.02298	WGS84	3	2012-04-15	2012	04	15	semi-natural grassland	Vortis suction sampler	1.94	square metre	150 seconds
CIBIO:CVerde:Loc:Plot:A166:4	A166-4	Europe	Portugal	PT	Beja	Castro Verde	Herdade dos Brunhachos	37.72159	-8.09976	WGS84	3	2012-05-07	2012	05	07	semi-natural grassland	Vortis suction sampler	1.94	square metre	150 seconds
CIBIO:CVerde:Loc:Plot:A260:3	A260-3	Europe	Portugal	PT	Beja	Castro Verde	Herdade de Reidias	37.73026	-8.09428	WGS84	3	2012-05-07	2012	05	07	semi-natural grassland	Vortis suction sampler	1.94	square metre	150 seconds
CIBIO:CVerde:Loc:Plot:A297:3	A297-3	Europe	Portugal	PT	Beja	Castro Verde	Lagoa da Mó	37.74878	-8.10713	WGS84	3	2012-05-09	2012	05	09	semi-natural grassland	Vortis suction sampler	1.94	square metre	150 seconds
CIBIO:CVerde:Loc:Plot:A299:8	A299-8	Europe	Portugal	PT	Beja	Castro Verde	Lagoa da Mó	37.75540	-8.10493	WGS84	3	2012-05-08	2012	05	08	semi-natural grassland	Vortis suction sampler	1.94	square metre	150 seconds
CIBIO:CVerde:Loc:Plot:A349:8	A349-8	Europe	Portugal	PT	Beja	Castro Verde	Herdade das Mestras	37.77135	-8.12228	WGS84	3	2012-05-10	2012	05	10	semi-natural grassland	Vortis suction sampler	1.94	square metre	150 seconds
CIBIO:CVerde:Loc:Plot:A388:8	A388-8	Europe	Portugal	PT	Beja	Castro Verde	Monte da Achada	37.70624	-8.05680	WGS84	3	2012-05-10	2012	05	10	semi-natural grassland	Vortis suction sampler	1.94	square metre	150 seconds
CIBIO:CVerde:Loc:Plot:4:6	4-6	Europe	Portugal	PT	Beja	Castro Verde	Heredade das Mouras	37.77474	-8.02241	WGS84	3	2012-04-15	2012	04	15	semi-natural grassland	Vortis suction sampler	1.94	square metre	150 seconds
CIBIO:CVerde:Loc:Plot:A166:5	A166-5	Europe	Portugal	PT	Beja	Castro Verde	Herdade dos Brunhachos	37.72159	-8.09919	WGS84	3	2012-05-07	2012	05	07	semi-natural grassland	Vortis suction sampler	1.94	square metre	150 seconds
CIBIO:CVerde:Loc:Plot:A260:4	A260-4	Europe	Portugal	PT	Beja	Castro Verde	Herdade de Reidias	37.73026	-8.09371	WGS84	3	2012-05-07	2012	05	07	semi-natural grassland	Vortis suction sampler	1.94	square metre	150 seconds
CIBIO:CVerde:Loc:Plot:A297:4	A297-4	Europe	Portugal	PT	Beja	Castro Verde	Lagoa da Mó	37.74878	-8.10656	WGS84	3	2012-05-09	2012	05	09	semi-natural grassland	Vortis suction sampler	1.94	square metre	150 seconds
CIBIO:CVerde:Loc:Plot:A299:9	A299-9	Europe	Portugal	PT	Beja	Castro Verde	Lagoa da Mó	37.75540	-8.10436	WGS84	3	2012-05-08	2012	05	08	semi-natural grassland	Vortis suction sampler	1.94	square metre	150 seconds
CIBIO:CVerde:Loc:Plot:A349:9	A349-9	Europe	Portugal	PT	Beja	Castro Verde	Herdade das Mestras	37.77135	-8.12171	WGS84	3	2012-05-10	2012	05	10	semi-natural grassland	Vortis suction sampler	1.94	square metre	150 seconds
CIBIO:CVerde:Loc:Plot:A388:9	A388-9	Europe	Portugal	PT	Beja	Castro Verde	Monte da Achada	37.70624	-8.05623	WGS84	3	2012-05-10	2012	05	10	semi-natural grassland	Vortis suction sampler	1.94	square metre	150 seconds
CIBIO:CVerde:Loc:Plot:A423:4	A423-4	Europe	Portugal	PT	Beja	Castro Verde	Herdade da Zibreira	37.78952	-8.14908	WGS84	3	2012-05-08	2012	05	08	semi-natural grassland	Vortis suction sampler	1.94	square metre	150 seconds
CIBIO:CVerde:Loc:Plot:A423:5	A423-5	Europe	Portugal	PT	Beja	Castro Verde	Herdade da Zibreira	37.78952	-8.14851	WGS84	3	2012-05-08	2012	05	08	semi-natural grassland	Vortis suction sampler	1.94	square metre	150 seconds
CIBIO:CVerde:Loc:Plot:A46:3	A46-3	Europe	Portugal	PT	Beja	Aljustrel	Monte da Chaiça	37.80314	-8.09424	WGS84	3	2012-05-09/10	2012	05		semi-natural grassland	Vortis suction sampler	1.94	square metre	150 seconds
CIBIO:CVerde:Loc:Plot:A46:7	A46-7	Europe	Portugal	PT	Beja	Aljustrel	Monte da Chaiça	37.80269	-8.09424	WGS84	3	2012-05-09/10	2012	05		semi-natural grassland	Vortis suction sampler	1.94	square metre	150 seconds
CIBIO:CVerde:Loc:Plot:A482:6	A482-6	Europe	Portugal	PT	Beja	Castro Verde	Amendoeira Nova	37.70484	-8.03830	WGS84	3	2012-05-09	2012	05	09	semi-natural grassland	Vortis suction sampler	1.94	square metre	150 seconds
CIBIO:CVerde:Loc:Plot:A505:3	A505-3	Europe	Portugal	PT	Beja	Castro Verde	Herdade do Reguengo	37.73678	-8.10903	WGS84	3	2012-05-08	2012	05	08	semi-natural grassland	Vortis suction sampler	1.94	square metre	150 seconds
CIBIO:CVerde:Loc:Plot:A505:9	A505-9	Europe	Portugal	PT	Beja	Castro Verde	Herdade do Reguengo	37.73633	-8.10790	WGS84	3	2012-05-08	2012	05	08	semi-natural grassland	Vortis suction sampler	1.94	square metre	150 seconds
CIBIO:CVerde:Loc:Plot:A527:6	A527-6	Europe	Portugal	PT	Beja	Castro Verde	Herdade dos Bispos	37.75000	-8.12129	WGS84	3	2012-05-07	2012	05	07	semi-natural grassland	Vortis suction sampler	1.94	square metre	150 seconds
CIBIO:CVerde:Loc:Plot:A57:4	A57-4	Europe	Portugal	PT	Beja	Aljustrel	Herdade de Corta Rabos	37.80093	-8.13578	WGS84	3	2012-05-08	2012	05	08	semi-natural grassland	Vortis suction sampler	1.94	square metre	150 seconds
CIBIO:CVerde:Loc:Plot:A999:3	A999-3	Europe	Portugal	PT	Beja	Castro Verde	Herdade dos Pereiros	37.77119	-8.03157	WGS84	3	2012-05-09	2012	05	09	semi-natural grassland	Vortis suction sampler	1.94	square metre	150 seconds
CIBIO:CVerde:Loc:Plot:A423:6	A423-6	Europe	Portugal	PT	Beja	Castro Verde	Herdade da Zibreira	37.78952	-8.14794	WGS84	3	2012-05-08	2012	05	08	semi-natural grassland	Vortis suction sampler	1.94	square metre	150 seconds
CIBIO:CVerde:Loc:Plot:A46:4	A46-4	Europe	Portugal	PT	Beja	Aljustrel	Monte da Chaiça	37.80314	-8.09367	WGS84	3	2012-05-09/10	2012	05		semi-natural grassland	Vortis suction sampler	1.94	square metre	150 seconds
CIBIO:CVerde:Loc:Plot:A482:7	A482-7	Europe	Portugal	PT	Beja	Castro Verde	Amendoeira Nova	37.70439	-8.04001	WGS84	3	2012-05-09	2012	05	09	semi-natural grassland	Vortis suction sampler	1.94	square metre	150 seconds
CIBIO:CVerde:Loc:Plot:A505:4	A505-4	Europe	Portugal	PT	Beja	Castro Verde	Herdade do Reguengo	37.73678	-8.10847	WGS84	3	2012-05-08	2012	05	08	semi-natural grassland	Vortis suction sampler	1.94	square metre	150 seconds
CIBIO:CVerde:Loc:Plot:A527:7	A527-7	Europe	Portugal	PT	Beja	Castro Verde	Herdade dos Bispos	37.74955	-8.12299	WGS84	3	2012-05-07	2012	05	07	semi-natural grassland	Vortis suction sampler	1.94	square metre	150 seconds
CIBIO:CVerde:Loc:Plot:A57:5	A57-5	Europe	Portugal	PT	Beja	Aljustrel	Herdade de Corta Rabos	37.80093	-8.13521	WGS84	3	2012-05-08	2012	05	08	semi-natural grassland	Vortis suction sampler	1.94	square metre	150 seconds
CIBIO:CVerde:Loc:Plot:A999:4	A999-4	Europe	Portugal	PT	Beja	Castro Verde	Herdade dos Pereiros	37.77119	-8.03101	WGS84	3	2012-05-09	2012	05	09	semi-natural grassland	Vortis suction sampler	1.94	square metre	150 seconds
CIBIO:CVerde:Loc:Plot:A423:7	A423-7	Europe	Portugal	PT	Beja	Castro Verde	Herdade da Zibreira	37.78907	-8.14965	WGS84	3	2012-05-08	2012	05	08	semi-natural grassland	Vortis suction sampler	1.94	square metre	150 seconds
CIBIO:CVerde:Loc:Plot:A46:5	A46-5	Europe	Portugal	PT	Beja	Aljustrel	Monte da Chaiça	37.80314	-8.09310	WGS84	3	2012-05-09/10	2012	05		semi-natural grassland	Vortis suction sampler	1.94	square metre	150 seconds
CIBIO:CVerde:Loc:Plot:A46:8	A46-8	Europe	Portugal	PT	Beja	Aljustrel	Monte da Chaiça	37.80269	-8.09367	WGS84	3	2012-05-09/10	2012	05		semi-natural grassland	Vortis suction sampler	1.94	square metre	150 seconds
CIBIO:CVerde:Loc:Plot:A482:8	A482-8	Europe	Portugal	PT	Beja	Castro Verde	Amendoeira Nova	37.70439	-8.03944	WGS84	3	2012-05-09	2012	05	09	semi-natural grassland	Vortis suction sampler	1.94	square metre	150 seconds
CIBIO:CVerde:Loc:Plot:A527:10	A527-10	Europe	Portugal	PT	Beja	Castro Verde	Herdade dos Bispos	37.74955	-8.12129	WGS84	3	2012-05-07	2012	05	07	semi-natural grassland	Vortis suction sampler	1.94	square metre	150 seconds
CIBIO:CVerde:Loc:Plot:A57:6	A57-6	Europe	Portugal	PT	Beja	Aljustrel	Herdade de Corta Rabos	37.80093	-8.13464	WGS84	3	2012-05-08	2012	05	08	semi-natural grassland	Vortis suction sampler	1.94	square metre	150 seconds
CIBIO:CVerde:Loc:Plot:A999:5	A999-5	Europe	Portugal	PT	Beja	Castro Verde	Herdade dos Pereiros	37.77119	-8.03044	WGS84	3	2012-05-09	2012	05	09	semi-natural grassland	Vortis suction sampler	1.94	square metre	150 seconds
CIBIO:CVerde:Loc:Plot:A423:8	A423-8	Europe	Portugal	PT	Beja	Castro Verde	Herdade da Zibreira	37.78907	-8.14908	WGS84	3	2012-05-08	2012	05	08	semi-natural grassland	Vortis suction sampler	1.94	square metre	150 seconds
CIBIO:CVerde:Loc:Plot:A46:6	A46-6	Europe	Portugal	PT	Beja	Aljustrel	Monte da Chaiça	37.80314	-8.09253	WGS84	3	2012-05-09/10	2012	05		semi-natural grassland	Vortis suction sampler	1.94	square metre	150 seconds
CIBIO:CVerde:Loc:Plot:A46:9	A46-9	Europe	Portugal	PT	Beja	Aljustrel	Monte da Chaiça	37.80269	-8.09310	WGS84	3	2012-05-09/10	2012	05		semi-natural grassland	Vortis suction sampler	1.94	square metre	150 seconds
CIBIO:CVerde:Loc:Plot:A482:9	A482-9	Europe	Portugal	PT	Beja	Castro Verde	Amendoeira Nova	37.70439	-8.03887	WGS84	3	2012-05-09	2012	05	09	semi-natural grassland	Vortis suction sampler	1.94	square metre	150 seconds
CIBIO:CVerde:Loc:Plot:A505:5	A505-5	Europe	Portugal	PT	Beja	Castro Verde	Herdade do Reguengo	37.73678	-8.10790	WGS84	3	2012-05-08	2012	05	08	semi-natural grassland	Vortis suction sampler	1.94	square metre	150 seconds
CIBIO:CVerde:Loc:Plot:A527:11	A527-11	Europe	Portugal	PT	Beja	Castro Verde	Herdade dos Bispos	37.74910	-8.12242	WGS84	3	2012-05-07	2012	05	07	semi-natural grassland	Vortis suction sampler	1.94	square metre	150 seconds
CIBIO:CVerde:Loc:Plot:A527:8	A527-8	Europe	Portugal	PT	Beja	Castro Verde	Herdade dos Bispos	37.74955	-8.12242	WGS84	3	2012-05-07	2012	05	07	semi-natural grassland	Vortis suction sampler	1.94	square metre	150 seconds
CIBIO:CVerde:Loc:Plot:A57:7	A57-7	Europe	Portugal	PT	Beja	Aljustrel	Herdade de Corta Rabos	37.80048	-8.13635	WGS84	3	2012-05-08	2012	05	08	semi-natural grassland	Vortis suction sampler	1.94	square metre	150 seconds
CIBIO:CVerde:Loc:Plot:A999:6	A999-6	Europe	Portugal	PT	Beja	Castro Verde	Herdade dos Pereiros	37.77119	-8.02987	WGS84	3	2012-05-09	2012	05	09	semi-natural grassland	Vortis suction sampler	1.94	square metre	150 seconds
CIBIO:CVerde:Loc:Plot:A482:10	A482-10	Europe	Portugal	PT	Beja	Castro Verde	Amendoeira Nova	37.70439	-8.03831	WGS84	3	2012-05-09	2012	05	09	semi-natural grassland	Vortis suction sampler	1.94	square metre	150 seconds
CIBIO:CVerde:Loc:Plot:A527:2	A527-2	Europe	Portugal	PT	Beja	Castro Verde	Herdade dos Bispos	37.75045	-8.12185	WGS84	3	2012-05-07	2012	05	07	semi-natural grassland	Vortis suction sampler	1.94	square metre	150 seconds
CIBIO:CVerde:Loc:Plot:A527:9	A527-9	Europe	Portugal	PT	Beja	Castro Verde	Herdade dos Bispos	37.74955	-8.12185	WGS84	3	2012-05-07	2012	05	07	semi-natural grassland	Vortis suction sampler	1.94	square metre	150 seconds
CIBIO:CVerde:Loc:Plot:A57:8	A57-8	Europe	Portugal	PT	Beja	Aljustrel	Herdade de Corta Rabos	37.80048	-8.13578	WGS84	3	2012-05-08	2012	05	08	semi-natural grassland	Vortis suction sampler	1.94	square metre	150 seconds
CIBIO:CVerde:Loc:Plot:A423:9	A423-9	Europe	Portugal	PT	Beja	Castro Verde	Herdade da Zibreira	37.78907	-8.14851	WGS84	3	2012-05-08	2012	05	08	semi-natural grassland	Vortis suction sampler	1.94	square metre	150 seconds
CIBIO:CVerde:Loc:Plot:A482:11	A482-11	Europe	Portugal	PT	Beja	Castro Verde	Amendoeira Nova	37.70394	-8.03944	WGS84	3	2012-05-09	2012	05	09	semi-natural grassland	Vortis suction sampler	1.94	square metre	150 seconds
CIBIO:CVerde:Loc:Plot:A505:10	A505-10	Europe	Portugal	PT	Beja	Castro Verde	Herdade do Reguengo	37.73633	-8.10733	WGS84	3	2012-05-08	2012	05	08	semi-natural grassland	Vortis suction sampler	1.94	square metre	150 seconds
CIBIO:CVerde:Loc:Plot:A505:6	A505-6	Europe	Portugal	PT	Beja	Castro Verde	Herdade do Reguengo	37.73678	-8.10733	WGS84	3	2012-05-08	2012	05	08	semi-natural grassland	Vortis suction sampler	1.94	square metre	150 seconds
CIBIO:CVerde:Loc:Plot:A57:10	A57-10	Europe	Portugal	PT	Beja	Aljustrel	Herdade de Corta Rabos	37.80048	-8.13464	WGS84	3	2012-05-08	2012	05	08	semi-natural grassland	Vortis suction sampler	1.94	square metre	150 seconds
CIBIO:CVerde:Loc:Plot:A57:9	A57-9	Europe	Portugal	PT	Beja	Aljustrel	Herdade de Corta Rabos	37.80048	-8.13521	WGS84	3	2012-05-08	2012	05	08	semi-natural grassland	Vortis suction sampler	1.94	square metre	150 seconds
CIBIO:CVerde:Loc:Plot:A999:7	A999-7	Europe	Portugal	PT	Beja	Castro Verde	Herdade dos Pereiros	37.77074	-8.03157	WGS84	3	2012-05-09	2012	05	09	semi-natural grassland	Vortis suction sampler	1.94	square metre	150 seconds
CIBIO:CVerde:Loc:Plot:A46:10	A46-10	Europe	Portugal	PT	Beja	Aljustrel	Monte da Chaiça	37.80269	-8.09254	WGS84	3	2012-05-09/10	2012	05		semi-natural grassland	Vortis suction sampler	1.94	square metre	150 seconds
CIBIO:CVerde:Loc:Plot:A482:2	A482-2	Europe	Portugal	PT	Beja	Castro Verde	Amendoeira Nova	37.70529	-8.03887	WGS84	3	2012-05-09	2012	05	09	semi-natural grassland	Vortis suction sampler	1.94	square metre	150 seconds
CIBIO:CVerde:Loc:Plot:A505:7	A505-7	Europe	Portugal	PT	Beja	Castro Verde	Herdade do Reguengo	37.73633	-8.10903	WGS84	3	2012-05-08	2012	05	08	semi-natural grassland	Vortis suction sampler	1.94	square metre	150 seconds
CIBIO:CVerde:Loc:Plot:A527:3	A527-3	Europe	Portugal	PT	Beja	Castro Verde	Herdade dos Bispos	37.75000	-8.12299	WGS84	3	2012-05-07	2012	05	07	semi-natural grassland	Vortis suction sampler	1.94	square metre	150 seconds
CIBIO:CVerde:Loc:Plot:A57:11	A57-11	Europe	Portugal	PT	Beja	Aljustrel	Herdade de Corta Rabos	37.80003	-8.13578	WGS84	3	2012-05-08	2012	05	08	semi-natural grassland	Vortis suction sampler	1.94	square metre	150 seconds
CIBIO:CVerde:Loc:Plot:A999:10	A999-10	Europe	Portugal	PT	Beja	Castro Verde	Herdade dos Pereiros	37.77073	-8.02987	WGS84	3	2012-05-09	2012	05	09	semi-natural grassland	Vortis suction sampler	1.94	square metre	150 seconds
CIBIO:CVerde:Loc:Plot:A999:8	A999-8	Europe	Portugal	PT	Beja	Castro Verde	Herdade dos Pereiros	37.77074	-8.03101	WGS84	3	2012-05-09	2012	05	09	semi-natural grassland	Vortis suction sampler	1.94	square metre	150 seconds
CIBIO:CVerde:Loc:Plot:A46:11	A46-11	Europe	Portugal	PT	Beja	Aljustrel	Monte da Chaiça	37.80224	-8.09367	WGS84	3	2012-05-09/10	2012	05		semi-natural grassland	Vortis suction sampler	1.94	square metre	150 seconds
CIBIO:CVerde:Loc:Plot:A482:3	A482-3	Europe	Portugal	PT	Beja	Castro Verde	Amendoeira Nova	37.70484	-8.04001	WGS84	3	2012-05-09	2012	05	09	semi-natural grassland	Vortis suction sampler	1.94	square metre	150 seconds
CIBIO:CVerde:Loc:Plot:A505:11	A505-11	Europe	Portugal	PT	Beja	Castro Verde	Herdade do Reguengo	37.73588	-8.10847	WGS84	3	2012-05-08	2012	05	08	semi-natural grassland	Vortis suction sampler	1.94	square metre	150 seconds
CIBIO:CVerde:Loc:Plot:A527:4	A527-4	Europe	Portugal	PT	Beja	Castro Verde	Herdade dos Bispos	37.75000	-8.12242	WGS84	3	2012-05-07	2012	05	07	semi-natural grassland	Vortis suction sampler	1.94	square metre	150 seconds
CIBIO:CVerde:Loc:Plot:A57:2	A57-2	Europe	Portugal	PT	Beja	Aljustrel	Herdade de Corta Rabos	37.80138	-8.13521	WGS84	3	2012-05-08	2012	05	08	semi-natural grassland	Vortis suction sampler	1.94	square metre	150 seconds
CIBIO:CVerde:Loc:Plot:A999:11	A999-11	Europe	Portugal	PT	Beja	Castro Verde	Herdade dos Pereiros	37.77029	-8.03101	WGS84	3	2012-05-09	2012	05	09	semi-natural grassland	Vortis suction sampler	1.94	square metre	150 seconds
CIBIO:CVerde:Loc:Plot:A46:2	A46-2	Europe	Portugal	PT	Beja	Aljustrel	Monte da Chaiça	37.80359	-8.09310	WGS84	3	2012-05-09/10	2012	05		semi-natural grassland	Vortis suction sampler	1.94	square metre	150 seconds
CIBIO:CVerde:Loc:Plot:A482:4	A482-4	Europe	Portugal	PT	Beja	Castro Verde	Amendoeira Nova	37.70484	-8.03944	WGS84	3	2012-05-09	2012	05	09	semi-natural grassland	Vortis suction sampler	1.94	square metre	150 seconds
CIBIO:CVerde:Loc:Plot:A505:2	A505-2	Europe	Portugal	PT	Beja	Castro Verde	Herdade do Reguengo	37.73723	-8.10790	WGS84	3	2012-05-08	2012	05	08	semi-natural grassland	Vortis suction sampler	1.94	square metre	150 seconds
CIBIO:CVerde:Loc:Plot:A505:8	A505-8	Europe	Portugal	PT	Beja	Castro Verde	Herdade do Reguengo	37.73633	-8.10847	WGS84	3	2012-05-08	2012	05	08	semi-natural grassland	Vortis suction sampler	1.94	square metre	150 seconds
CIBIO:CVerde:Loc:Plot:A57:3	A57-3	Europe	Portugal	PT	Beja	Aljustrel	Herdade de Corta Rabos	37.80093	-8.13635	WGS84	3	2012-05-08	2012	05	08	semi-natural grassland	Vortis suction sampler	1.94	square metre	150 seconds
CIBIO:CVerde:Loc:Plot:A999:2	A999-2	Europe	Portugal	PT	Beja	Castro Verde	Herdade dos Pereiros	37.77164	-8.03044	WGS84	3	2012-05-09	2012	05	09	semi-natural grassland	Vortis suction sampler	1.94	square metre	150 seconds
CIBIO:CVerde:Loc:Plot:A527:5	A527-5	Europe	Portugal	PT	Beja	Castro Verde	Herdade dos Bispos	37.75000	-8.12185	WGS84	3	2012-05-07	2012	05	07	semi-natural grassland	Vortis suction sampler	1.94	square metre	150 seconds
CIBIO:CVerde:Loc:Plot:A999:9	A999-9	Europe	Portugal	PT	Beja	Castro Verde	Herdade dos Pereiros	37.77074	-8.03044	WGS84	3	2012-05-09	2012	05	09	semi-natural grassland	Vortis suction sampler	1.94	square metre	150 seconds
