# Supplementary material for: Arachnid Fauna (Araneae and Opiliones) from the Castro Verde Special Protection Area, southern Portugal
Source: Biodivers Data J. 2023 Dec 6;11:e110415. doi: 10.3897/BDJ.11.e110415 (PMC10719938; doi:10.3897/BDJ.11.e110415)
Supplement: Supplementary material 1 — GBIF event dataset: Raw data on sampling sites and Arachnida specimens collected [file bdj-11-e110415-s001.zip › GBIF_Arachnida_Castro_Verde_2023/GBIF_Arachnida_Castro_Verde_2023_extendedmeasurementorfact.txt]

eventID	measurementID	measurementType	measurementValue	measurementUnit
CIBIO:CVerde:Loc:Plot:102:10	MVH:102:10:7	mean vegetation height	7.70	cm
CIBIO:CVerde:Loc:Plot:104:10	MVH:104:10:7	mean vegetation height	7.50	cm
CIBIO:CVerde:Loc:Plot:104:7	MVH:104:7:3	mean vegetation height	3.60	cm
CIBIO:CVerde:Loc:Plot:107:5	MVH:107:5:18	mean vegetation height	18.32	cm
CIBIO:CVerde:Loc:Plot:108:5	MVH:108:5:16	mean vegetation height	16.00	cm
CIBIO:CVerde:Loc:Plot:109:2	MVH:109:2:22	mean vegetation height	22.16	cm
CIBIO:CVerde:Loc:Plot:110:11	MVH:110:11:22	mean vegetation height	22.63	cm
CIBIO:CVerde:Loc:Plot:111:10	MVH:111:10:5	mean vegetation height	5.48	cm
CIBIO:CVerde:Loc:Plot:111:9	MVH:111:9:6	mean vegetation height	6.71	cm
CIBIO:CVerde:Loc:Plot:112:6	MVH:112:6:14	mean vegetation height	14.24	cm
CIBIO:CVerde:Loc:Plot:102:11	MVH:102:11:8	mean vegetation height	8.16	cm
CIBIO:CVerde:Loc:Plot:104:11	MVH:104:11:6	mean vegetation height	6.65	cm
CIBIO:CVerde:Loc:Plot:104:8	MVH:104:8:3	mean vegetation height	3.87	cm
CIBIO:CVerde:Loc:Plot:107:6	MVH:107:6:15	mean vegetation height	15.85	cm
CIBIO:CVerde:Loc:Plot:108:6	MVH:108:6:11	mean vegetation height	11.16	cm
CIBIO:CVerde:Loc:Plot:109:3	MVH:109:3:20	mean vegetation height	20.35	cm
CIBIO:CVerde:Loc:Plot:110:2	MVH:110:2:27	mean vegetation height	27.57	cm
CIBIO:CVerde:Loc:Plot:111:11	MVH:111:11:4	mean vegetation height	4.88	cm
CIBIO:CVerde:Loc:Plot:112:10	MVH:112:10:11	mean vegetation height	11.00	cm
CIBIO:CVerde:Loc:Plot:102:2	MVH:102:2:8	mean vegetation height	8.66	cm
CIBIO:CVerde:Loc:Plot:104:12	MVH:104:12:8	mean vegetation height	8.75	cm
CIBIO:CVerde:Loc:Plot:104:9	MVH:104:9:7	mean vegetation height	7.55	cm
CIBIO:CVerde:Loc:Plot:107:7	MVH:107:7:8	mean vegetation height	8.46	cm
CIBIO:CVerde:Loc:Plot:108:7	MVH:108:7:13	mean vegetation height	13.94	cm
CIBIO:CVerde:Loc:Plot:109:4	MVH:109:4:21	mean vegetation height	21.42	cm
CIBIO:CVerde:Loc:Plot:110:3	MVH:110:3:26	mean vegetation height	26.45	cm
CIBIO:CVerde:Loc:Plot:111:2	MVH:111:2:4	mean vegetation height	4.27	cm
CIBIO:CVerde:Loc:Plot:112:11	MVH:112:11:7	mean vegetation height	7.65	cm
CIBIO:CVerde:Loc:Plot:112:7	MVH:112:7:6	mean vegetation height	6.64	cm
CIBIO:CVerde:Loc:Plot:102:3	MVH:102:3:8	mean vegetation height	8.68	cm
CIBIO:CVerde:Loc:Plot:104:1	MVH:104:1:5	mean vegetation height	5.05	cm
CIBIO:CVerde:Loc:Plot:107:10	MVH:107:10:19	mean vegetation height	19.11	cm
CIBIO:CVerde:Loc:Plot:107:8	MVH:107:8:16	mean vegetation height	16.41	cm
CIBIO:CVerde:Loc:Plot:109:5	MVH:109:5:19	mean vegetation height	19.76	cm
CIBIO:CVerde:Loc:Plot:110:4	MVH:110:4:33	mean vegetation height	33.88	cm
CIBIO:CVerde:Loc:Plot:111:3	MVH:111:3:6	mean vegetation height	6.67	cm
CIBIO:CVerde:Loc:Plot:112:2	MVH:112:2:7	mean vegetation height	7.74	cm
CIBIO:CVerde:Loc:Plot:102:4	MVH:102:4:9	mean vegetation height	9.51	cm
CIBIO:CVerde:Loc:Plot:104:2	MVH:104:2:4	mean vegetation height	4.65	cm
CIBIO:CVerde:Loc:Plot:107:9	MVH:107:9:15	mean vegetation height	15.40	cm
CIBIO:CVerde:Loc:Plot:109:6	MVH:109:6:25	mean vegetation height	25.48	cm
CIBIO:CVerde:Loc:Plot:110:5	MVH:110:5:31	mean vegetation height	31.63	cm
CIBIO:CVerde:Loc:Plot:11:4	MVH:11:4:7	mean vegetation height	7.06	cm
CIBIO:CVerde:Loc:Plot:112:8	MVH:112:8:13	mean vegetation height	13.04	cm
CIBIO:CVerde:Loc:Plot:102:5	MVH:102:5:9	mean vegetation height	9.83	cm
CIBIO:CVerde:Loc:Plot:104:3	MVH:104:3:5	mean vegetation height	5.00	cm
CIBIO:CVerde:Loc:Plot:107:11	MVH:107:11:8	mean vegetation height	8.20	cm
CIBIO:CVerde:Loc:Plot:108:10	MVH:108:10:13	mean vegetation height	13.47	cm
CIBIO:CVerde:Loc:Plot:108:8	MVH:108:8:13	mean vegetation height	13.91	cm
CIBIO:CVerde:Loc:Plot:109:7	MVH:109:7:20	mean vegetation height	20.60	cm
CIBIO:CVerde:Loc:Plot:110:6	MVH:110:6:38	mean vegetation height	38.65	cm
CIBIO:CVerde:Loc:Plot:111:5	MVH:111:5:4	mean vegetation height	4.64	cm
CIBIO:CVerde:Loc:Plot:102:6	MVH:102:6:10	mean vegetation height	10.30	cm
CIBIO:CVerde:Loc:Plot:107:2	MVH:107:2:12	mean vegetation height	12.17	cm
CIBIO:CVerde:Loc:Plot:108:11	MVH:108:11:12	mean vegetation height	12.29	cm
CIBIO:CVerde:Loc:Plot:108:9	MVH:108:9:12	mean vegetation height	12.11	cm
CIBIO:CVerde:Loc:Plot:109:8	MVH:109:8:25	mean vegetation height	25.39	cm
CIBIO:CVerde:Loc:Plot:110:7	MVH:110:7:27	mean vegetation height	27.00	cm
CIBIO:CVerde:Loc:Plot:111:6	MVH:111:6:4	mean vegetation height	4.85	cm
CIBIO:CVerde:Loc:Plot:112:3	MVH:112:3:14	mean vegetation height	14.08	cm
CIBIO:CVerde:Loc:Plot:102:7	MVH:102:7:6	mean vegetation height	6.03	cm
CIBIO:CVerde:Loc:Plot:104:4	MVH:104:4:4	mean vegetation height	4.20	cm
CIBIO:CVerde:Loc:Plot:108:2	MVH:108:2:10	mean vegetation height	10.10	cm
CIBIO:CVerde:Loc:Plot:111:7	MVH:111:7:4	mean vegetation height	4.37	cm
CIBIO:CVerde:Loc:Plot:112:4	MVH:112:4:11	mean vegetation height	11.02	cm
CIBIO:CVerde:Loc:Plot:112:9	MVH:112:9:12	mean vegetation height	12.13	cm
CIBIO:CVerde:Loc:Plot:102:8	MVH:102:8:7	mean vegetation height	7.15	cm
CIBIO:CVerde:Loc:Plot:104:5	MVH:104:5:4	mean vegetation height	4.25	cm
CIBIO:CVerde:Loc:Plot:107:3	MVH:107:3:8	mean vegetation height	8.88	cm
CIBIO:CVerde:Loc:Plot:108:3	MVH:108:3:7	mean vegetation height	7.24	cm
CIBIO:CVerde:Loc:Plot:109:10	MVH:109:10:31	mean vegetation height	31.52	cm
CIBIO:CVerde:Loc:Plot:109:9	MVH:109:9:23	mean vegetation height	23.41	cm
CIBIO:CVerde:Loc:Plot:110:8	MVH:110:8:20	mean vegetation height	20.75	cm
CIBIO:CVerde:Loc:Plot:112:5	MVH:112:5:15	mean vegetation height	15.13	cm
CIBIO:CVerde:Loc:Plot:113:10	MVH:113:10:17	mean vegetation height	17.85	cm
CIBIO:CVerde:Loc:Plot:102:9	MVH:102:9:7	mean vegetation height	7.02	cm
CIBIO:CVerde:Loc:Plot:104:6	MVH:104:6:7	mean vegetation height	7.60	cm
CIBIO:CVerde:Loc:Plot:107:4	MVH:107:4:19	mean vegetation height	19.27	cm
CIBIO:CVerde:Loc:Plot:108:4	MVH:108:4:15	mean vegetation height	15.26	cm
CIBIO:CVerde:Loc:Plot:109:11	MVH:109:11:19	mean vegetation height	19.87	cm
CIBIO:CVerde:Loc:Plot:110:10	MVH:110:10:32	mean vegetation height	32.50	cm
CIBIO:CVerde:Loc:Plot:110:9	MVH:110:9:18	mean vegetation height	18.15	cm
CIBIO:CVerde:Loc:Plot:111:8	MVH:111:8:5	mean vegetation height	5.29	cm
CIBIO:CVerde:Loc:Plot:113:11	MVH:113:11:8	mean vegetation height	8.10	cm
CIBIO:CVerde:Loc:Plot:113:2	MVH:113:2:9	mean vegetation height	9.16	cm
CIBIO:CVerde:Loc:Plot:113:9	MVH:113:9:12	mean vegetation height	12.93	cm
CIBIO:CVerde:Loc:Plot:114:6	MVH:114:6:7	mean vegetation height	7.04	cm
CIBIO:CVerde:Loc:Plot:116:4	MVH:116:4:10	mean vegetation height	10.47	cm
CIBIO:CVerde:Loc:Plot:121:2	MVH:121:2:26	mean vegetation height	26.59	cm
CIBIO:CVerde:Loc:Plot:122:11	MVH:122:11:17	mean vegetation height	17.24	cm
CIBIO:CVerde:Loc:Plot:123:10	MVH:123:10:18	mean vegetation height	18.64	cm
CIBIO:CVerde:Loc:Plot:123:8	MVH:123:8:19	mean vegetation height	19.01	cm
CIBIO:CVerde:Loc:Plot:124:7	MVH:124:7:12	mean vegetation height	12.54	cm
CIBIO:CVerde:Loc:Plot:125:6	MVH:125:6:33	mean vegetation height	33.73	cm
CIBIO:CVerde:Loc:Plot:114:10	MVH:114:10:8	mean vegetation height	8.67	cm
CIBIO:CVerde:Loc:Plot:114:7	MVH:114:7:6	mean vegetation height	6.08	cm
CIBIO:CVerde:Loc:Plot:116:5	MVH:116:5:7	mean vegetation height	7.50	cm
CIBIO:CVerde:Loc:Plot:122:2	MVH:122:2:13	mean vegetation height	13.90	cm
CIBIO:CVerde:Loc:Plot:123:11	MVH:123:11:21	mean vegetation height	21.43	cm
CIBIO:CVerde:Loc:Plot:123:9	MVH:123:9:38	mean vegetation height	38.48	cm
CIBIO:CVerde:Loc:Plot:124:8	MVH:124:8:21	mean vegetation height	21.83	cm
CIBIO:CVerde:Loc:Plot:113:3	MVH:113:3:11	mean vegetation height	11.42	cm
CIBIO:CVerde:Loc:Plot:114:11	MVH:114:11:9	mean vegetation height	9.42	cm
CIBIO:CVerde:Loc:Plot:116:6	MVH:116:6:6	mean vegetation height	6.12	cm
CIBIO:CVerde:Loc:Plot:121:3	MVH:121:3:32	mean vegetation height	32.94	cm
CIBIO:CVerde:Loc:Plot:124:10	MVH:124:10:19	mean vegetation height	19.39	cm
CIBIO:CVerde:Loc:Plot:124:9	MVH:124:9:22	mean vegetation height	22.00	cm
CIBIO:CVerde:Loc:Plot:125:7	MVH:125:7:27	mean vegetation height	27.41	cm
CIBIO:CVerde:Loc:Plot:113:4	MVH:113:4:18	mean vegetation height	18.92	cm
CIBIO:CVerde:Loc:Plot:114:12	MVH:114:12:9	mean vegetation height	9.33	cm
CIBIO:CVerde:Loc:Plot:114:8	MVH:114:8:13	mean vegetation height	13.55	cm
CIBIO:CVerde:Loc:Plot:116:7	MVH:116:7:10	mean vegetation height	10.54	cm
CIBIO:CVerde:Loc:Plot:121:4	MVH:121:4:29	mean vegetation height	29.81	cm
CIBIO:CVerde:Loc:Plot:122:3	MVH:122:3:19	mean vegetation height	19.57	cm
CIBIO:CVerde:Loc:Plot:123:2	MVH:123:2:37	mean vegetation height	37.94	cm
CIBIO:CVerde:Loc:Plot:124:11	MVH:124:11:15	mean vegetation height	15.17	cm
CIBIO:CVerde:Loc:Plot:125:10	MVH:125:10:19	mean vegetation height	19.51	cm
CIBIO:CVerde:Loc:Plot:125:8	MVH:125:8:15	mean vegetation height	15.38	cm
CIBIO:CVerde:Loc:Plot:113:5	MVH:113:5:12	mean vegetation height	12.98	cm
CIBIO:CVerde:Loc:Plot:114:9	MVH:114:9:7	mean vegetation height	7.04	cm
CIBIO:CVerde:Loc:Plot:116:8	MVH:116:8:6	mean vegetation height	6.16	cm
CIBIO:CVerde:Loc:Plot:121:5	MVH:121:5:32	mean vegetation height	32.13	cm
CIBIO:CVerde:Loc:Plot:122:4	MVH:122:4:14	mean vegetation height	14.95	cm
CIBIO:CVerde:Loc:Plot:123:3	MVH:123:3:28	mean vegetation height	28.51	cm
CIBIO:CVerde:Loc:Plot:124:2	MVH:124:2:15	mean vegetation height	15.47	cm
CIBIO:CVerde:Loc:Plot:125:11	MVH:125:11:24	mean vegetation height	24.24	cm
CIBIO:CVerde:Loc:Plot:125:9	MVH:125:9:30	mean vegetation height	30.68	cm
CIBIO:CVerde:Loc:Plot:114:1	MVH:114:1:12	mean vegetation height	12.89	cm
CIBIO:CVerde:Loc:Plot:116:10	MVH:116:10:11	mean vegetation height	11.48	cm
CIBIO:CVerde:Loc:Plot:121:6	MVH:121:6:22	mean vegetation height	22.75	cm
CIBIO:CVerde:Loc:Plot:122:5	MVH:122:5:14	mean vegetation height	14.60	cm
CIBIO:CVerde:Loc:Plot:123:4	MVH:123:4:25	mean vegetation height	25.10	cm
CIBIO:CVerde:Loc:Plot:124:3	MVH:124:3:16	mean vegetation height	16.85	cm
CIBIO:CVerde:Loc:Plot:125:2	MVH:125:2:12	mean vegetation height	12.12	cm
CIBIO:CVerde:Loc:Plot:126:10	MVH:126:10:5	mean vegetation height	5.04	cm
CIBIO:CVerde:Loc:Plot:113:6	MVH:113:6:18	mean vegetation height	18.88	cm
CIBIO:CVerde:Loc:Plot:114:2	MVH:114:2:12	mean vegetation height	12.78	cm
CIBIO:CVerde:Loc:Plot:116:11	MVH:116:11:6	mean vegetation height	6.12	cm
CIBIO:CVerde:Loc:Plot:116:9	MVH:116:9:5	mean vegetation height	5.36	cm
CIBIO:CVerde:Loc:Plot:121:7	MVH:121:7:24	mean vegetation height	24.53	cm
CIBIO:CVerde:Loc:Plot:122:6	MVH:122:6:17	mean vegetation height	17.23	cm
CIBIO:CVerde:Loc:Plot:123:5	MVH:123:5:28	mean vegetation height	28.54	cm
CIBIO:CVerde:Loc:Plot:126:11	MVH:126:11:3	mean vegetation height	3.07	cm
CIBIO:CVerde:Loc:Plot:113:7	MVH:113:7:11	mean vegetation height	11.45	cm
CIBIO:CVerde:Loc:Plot:114:3	MVH:114:3:9	mean vegetation height	9.19	cm
CIBIO:CVerde:Loc:Plot:116:2	MVH:116:2:10	mean vegetation height	10.57	cm
CIBIO:CVerde:Loc:Plot:121:8	MVH:121:8:24	mean vegetation height	24.25	cm
CIBIO:CVerde:Loc:Plot:122:7	MVH:122:7:17	mean vegetation height	17.51	cm
CIBIO:CVerde:Loc:Plot:123:6	MVH:123:6:19	mean vegetation height	19.99	cm
CIBIO:CVerde:Loc:Plot:124:4	MVH:124:4:17	mean vegetation height	17.79	cm
CIBIO:CVerde:Loc:Plot:125:3	MVH:125:3:22	mean vegetation height	22.64	cm
CIBIO:CVerde:Loc:Plot:126:12	MVH:126:12:1	mean vegetation height	1.49	cm
CIBIO:CVerde:Loc:Plot:113:8	MVH:113:8:10	mean vegetation height	10.73	cm
CIBIO:CVerde:Loc:Plot:114:4	MVH:114:4:12	mean vegetation height	12.45	cm
CIBIO:CVerde:Loc:Plot:116:3	MVH:116:3:8	mean vegetation height	8.80	cm
CIBIO:CVerde:Loc:Plot:121:10	MVH:121:10:23	mean vegetation height	23.62	cm
CIBIO:CVerde:Loc:Plot:121:9	MVH:121:9:30	mean vegetation height	30.59	cm
CIBIO:CVerde:Loc:Plot:122:8	MVH:122:8:13	mean vegetation height	13.58	cm
CIBIO:CVerde:Loc:Plot:123:7	MVH:123:7:38	mean vegetation height	38.61	cm
CIBIO:CVerde:Loc:Plot:124:5	MVH:124:5:17	mean vegetation height	17.42	cm
CIBIO:CVerde:Loc:Plot:125:4	MVH:125:4:32	mean vegetation height	32.86	cm
CIBIO:CVerde:Loc:Plot:126:1	MVH:126:1:3	mean vegetation height	3.24	cm
CIBIO:CVerde:Loc:Plot:114:5	MVH:114:5:11	mean vegetation height	11.22	cm
CIBIO:CVerde:Loc:Plot:121:11	MVH:121:11:22	mean vegetation height	22.96	cm
CIBIO:CVerde:Loc:Plot:122:10	MVH:122:10:14	mean vegetation height	14.41	cm
CIBIO:CVerde:Loc:Plot:122:9	MVH:122:9:15	mean vegetation height	15.21	cm
CIBIO:CVerde:Loc:Plot:124:6	MVH:124:6:22	mean vegetation height	22.04	cm
CIBIO:CVerde:Loc:Plot:125:5	MVH:125:5:24	mean vegetation height	24.64	cm
CIBIO:CVerde:Loc:Plot:126:2	MVH:126:2:3	mean vegetation height	3.73	cm
CIBIO:CVerde:Loc:Plot:126:3	MVH:126:3:7	mean vegetation height	7.08	cm
CIBIO:CVerde:Loc:Plot:127:2	MVH:127:2:9	mean vegetation height	9.15	cm
CIBIO:CVerde:Loc:Plot:127:6	MVH:127:6:10	mean vegetation height	10.67	cm
CIBIO:CVerde:Loc:Plot:131:10	MVH:131:10:15	mean vegetation height	15.51	cm
CIBIO:CVerde:Loc:Plot:132:10	MVH:132:10:14	mean vegetation height	14.44	cm
CIBIO:CVerde:Loc:Plot:132:6	MVH:132:6:21	mean vegetation height	21.00	cm
CIBIO:CVerde:Loc:Plot:133:6	MVH:133:6:48	mean vegetation height	48.35	cm
CIBIO:CVerde:Loc:Plot:11:5	MVH:11:5:8	mean vegetation height	8.55	cm
CIBIO:CVerde:Loc:Plot:126:4	MVH:126:4:6	mean vegetation height	6.11	cm
CIBIO:CVerde:Loc:Plot:127:7	MVH:127:7:24	mean vegetation height	24.35	cm
CIBIO:CVerde:Loc:Plot:128:3	MVH:128:3:6	mean vegetation height	6.20	cm
CIBIO:CVerde:Loc:Plot:129:2	MVH:129:2:36	mean vegetation height	36.82	cm
CIBIO:CVerde:Loc:Plot:131:11	MVH:131:11:17	mean vegetation height	17.94	cm
CIBIO:CVerde:Loc:Plot:132:7	MVH:132:7:10	mean vegetation height	10.40	cm
CIBIO:CVerde:Loc:Plot:133:7	MVH:133:7:17	mean vegetation height	17.05	cm
CIBIO:CVerde:Loc:Plot:11:6	MVH:11:6:6	mean vegetation height	6.67	cm
CIBIO:CVerde:Loc:Plot:126:5	MVH:126:5:3	mean vegetation height	3.15	cm
CIBIO:CVerde:Loc:Plot:127:8	MVH:127:8:24	mean vegetation height	24.33	cm
CIBIO:CVerde:Loc:Plot:128:4	MVH:128:4:10	mean vegetation height	10.80	cm
CIBIO:CVerde:Loc:Plot:129:3	MVH:129:3:31	mean vegetation height	31.66	cm
CIBIO:CVerde:Loc:Plot:131:2	MVH:131:2:17	mean vegetation height	17.12	cm
CIBIO:CVerde:Loc:Plot:132:11	MVH:132:11:12	mean vegetation height	12.71	cm
CIBIO:CVerde:Loc:Plot:132:8	MVH:132:8:18	mean vegetation height	18.98	cm
CIBIO:CVerde:Loc:Plot:133:8	MVH:133:8:18	mean vegetation height	18.69	cm
CIBIO:CVerde:Loc:Plot:11:7	MVH:11:7:9	mean vegetation height	9.10	cm
CIBIO:CVerde:Loc:Plot:126:6	MVH:126:6:2	mean vegetation height	2.83	cm
CIBIO:CVerde:Loc:Plot:127:3	MVH:127:3:30	mean vegetation height	30.41	cm
CIBIO:CVerde:Loc:Plot:127:9	MVH:127:9:23	mean vegetation height	23.86	cm
CIBIO:CVerde:Loc:Plot:128:5	MVH:128:5:6	mean vegetation height	6.20	cm
CIBIO:CVerde:Loc:Plot:129:4	MVH:129:4:40	mean vegetation height	40.83	cm
CIBIO:CVerde:Loc:Plot:131:3	MVH:131:3:20	mean vegetation height	20.94	cm
CIBIO:CVerde:Loc:Plot:132:2	MVH:132:2:19	mean vegetation height	19.78	cm
CIBIO:CVerde:Loc:Plot:132:9	MVH:132:9:8	mean vegetation height	8.51	cm
CIBIO:CVerde:Loc:Plot:11:8	MVH:11:8:10	mean vegetation height	10.40	cm
CIBIO:CVerde:Loc:Plot:126:7	MVH:126:7:6	mean vegetation height	6.98	cm
CIBIO:CVerde:Loc:Plot:128:6	MVH:128:6:6	mean vegetation height	6.01	cm
CIBIO:CVerde:Loc:Plot:129:5	MVH:129:5:27	mean vegetation height	27.86	cm
CIBIO:CVerde:Loc:Plot:131:4	MVH:131:4:17	mean vegetation height	17.87	cm
CIBIO:CVerde:Loc:Plot:132:3	MVH:132:3:40	mean vegetation height	40.19	cm
CIBIO:CVerde:Loc:Plot:133:10	MVH:133:10:10	mean vegetation height	10.52	cm
CIBIO:CVerde:Loc:Plot:133:9	MVH:133:9:8	mean vegetation height	8.81	cm
CIBIO:CVerde:Loc:Plot:11:9	MVH:11:9:6	mean vegetation height	6.72	cm
CIBIO:CVerde:Loc:Plot:126:8	MVH:126:8:7	mean vegetation height	7.09	cm
CIBIO:CVerde:Loc:Plot:128:11	MVH:128:11:1	mean vegetation height	1.56	cm
CIBIO:CVerde:Loc:Plot:128:7	MVH:128:7:13	mean vegetation height	13.10	cm
CIBIO:CVerde:Loc:Plot:129:6	MVH:129:6:14	mean vegetation height	14.85	cm
CIBIO:CVerde:Loc:Plot:131:5	MVH:131:5:21	mean vegetation height	21.95	cm
CIBIO:CVerde:Loc:Plot:133:11	MVH:133:11:21	mean vegetation height	21.73	cm
CIBIO:CVerde:Loc:Plot:11:10	MVH:11:10:6	mean vegetation height	6.56	cm
CIBIO:CVerde:Loc:Plot:14:10	MVH:14:10:6	mean vegetation height	6.40	cm
CIBIO:CVerde:Loc:Plot:126:9	MVH:126:9:1	mean vegetation height	1.59	cm
CIBIO:CVerde:Loc:Plot:128:12	MVH:128:12:20	mean vegetation height	20.60	cm
CIBIO:CVerde:Loc:Plot:128:8	MVH:128:8:12	mean vegetation height	12.65	cm
CIBIO:CVerde:Loc:Plot:129:7	MVH:129:7:18	mean vegetation height	18.64	cm
CIBIO:CVerde:Loc:Plot:131:6	MVH:131:6:17	mean vegetation height	17.46	cm
CIBIO:CVerde:Loc:Plot:132:4	MVH:132:4:21	mean vegetation height	21.33	cm
CIBIO:CVerde:Loc:Plot:133:2	MVH:133:2:10	mean vegetation height	10.42	cm
CIBIO:CVerde:Loc:Plot:11:11	MVH:11:11:9	mean vegetation height	9.91	cm
CIBIO:CVerde:Loc:Plot:127:10	MVH:127:10:13	mean vegetation height	13.59	cm
CIBIO:CVerde:Loc:Plot:127:4	MVH:127:4:15	mean vegetation height	15.60	cm
CIBIO:CVerde:Loc:Plot:128:1	MVH:128:1:5	mean vegetation height	5.05	cm
CIBIO:CVerde:Loc:Plot:128:9	MVH:128:9:2	mean vegetation height	2.15	cm
CIBIO:CVerde:Loc:Plot:129:8	MVH:129:8:13	mean vegetation height	13.51	cm
CIBIO:CVerde:Loc:Plot:131:7	MVH:131:7:13	mean vegetation height	13.35	cm
CIBIO:CVerde:Loc:Plot:132:5	MVH:132:5:15	mean vegetation height	15.03	cm
CIBIO:CVerde:Loc:Plot:133:3	MVH:133:3:9	mean vegetation height	9.87	cm
CIBIO:CVerde:Loc:Plot:11:2	MVH:11:2:6	mean vegetation height	6.73	cm
CIBIO:CVerde:Loc:Plot:14:11	MVH:14:11:17	mean vegetation height	17.35	cm
CIBIO:CVerde:Loc:Plot:127:11	MVH:127:11:16	mean vegetation height	16.46	cm
CIBIO:CVerde:Loc:Plot:128:2	MVH:128:2:9	mean vegetation height	9.35	cm
CIBIO:CVerde:Loc:Plot:129:10	MVH:129:10:12	mean vegetation height	12.96	cm
CIBIO:CVerde:Loc:Plot:131:8	MVH:131:8:14	mean vegetation height	14.06	cm
CIBIO:CVerde:Loc:Plot:133:4	MVH:133:4:14	mean vegetation height	14.88	cm
CIBIO:CVerde:Loc:Plot:11:3	MVH:11:3:6	mean vegetation height	6.66	cm
CIBIO:CVerde:Loc:Plot:14:2	MVH:14:2:5	mean vegetation height	5.49	cm
CIBIO:CVerde:Loc:Plot:127:5	MVH:127:5:12	mean vegetation height	12.08	cm
CIBIO:CVerde:Loc:Plot:129:11	MVH:129:11:21	mean vegetation height	21.25	cm
CIBIO:CVerde:Loc:Plot:129:9	MVH:129:9:29	mean vegetation height	29.77	cm
CIBIO:CVerde:Loc:Plot:131:9	MVH:131:9:18	mean vegetation height	18.77	cm
CIBIO:CVerde:Loc:Plot:133:5	MVH:133:5:6	mean vegetation height	6.30	cm
CIBIO:CVerde:Loc:Plot:14:3	MVH:14:3:4	mean vegetation height	4.17	cm
CIBIO:CVerde:Loc:Plot:14:4	MVH:14:4:6	mean vegetation height	6.18	cm
CIBIO:CVerde:Loc:Plot:15:4	MVH:15:4:27	mean vegetation height	27.12	cm
CIBIO:CVerde:Loc:Plot:19:4	MVH:19:4:10	mean vegetation height	10.82	cm
CIBIO:CVerde:Loc:Plot:21:4	MVH:21:4:5	mean vegetation height	5.00	cm
CIBIO:CVerde:Loc:Plot:23:1	MVH:23:1:13	mean vegetation height	13.25	cm
CIBIO:CVerde:Loc:Plot:23:9	MVH:23:9:21	mean vegetation height	21.15	cm
CIBIO:CVerde:Loc:Plot:25:5	MVH:25:5:14	mean vegetation height	14.48	cm
CIBIO:CVerde:Loc:Plot:27:2	MVH:27:2:21	mean vegetation height	21.71	cm
CIBIO:CVerde:Loc:Plot:34:2	MVH:34:2:7	mean vegetation height	7.02	cm
CIBIO:CVerde:Loc:Plot:35:11	MVH:35:11:11	mean vegetation height	11.05	cm
CIBIO:CVerde:Loc:Plot:14:5	MVH:14:5:10	mean vegetation height	10.03	cm
CIBIO:CVerde:Loc:Plot:15:5	MVH:15:5:16	mean vegetation height	16.30	cm
CIBIO:CVerde:Loc:Plot:19:5	MVH:19:5:6	mean vegetation height	6.89	cm
CIBIO:CVerde:Loc:Plot:21:5	MVH:21:5:18	mean vegetation height	18.24	cm
CIBIO:CVerde:Loc:Plot:23:2	MVH:23:2:6	mean vegetation height	6.65	cm
CIBIO:CVerde:Loc:Plot:25:10	MVH:25:10:14	mean vegetation height	14.22	cm
CIBIO:CVerde:Loc:Plot:27:3	MVH:27:3:9	mean vegetation height	9.25	cm
CIBIO:CVerde:Loc:Plot:34:3	MVH:34:3:7	mean vegetation height	7.73	cm
CIBIO:CVerde:Loc:Plot:35:12	MVH:35:12:8	mean vegetation height	8.78	cm
CIBIO:CVerde:Loc:Plot:14:6	MVH:14:6:4	mean vegetation height	4.84	cm
CIBIO:CVerde:Loc:Plot:15:6	MVH:15:6:17	mean vegetation height	17.58	cm
CIBIO:CVerde:Loc:Plot:19:6	MVH:19:6:16	mean vegetation height	16.60	cm
CIBIO:CVerde:Loc:Plot:21:6	MVH:21:6:16	mean vegetation height	16.31	cm
CIBIO:CVerde:Loc:Plot:23:3	MVH:23:3:18	mean vegetation height	18.80	cm
CIBIO:CVerde:Loc:Plot:25:6	MVH:25:6:11	mean vegetation height	11.02	cm
CIBIO:CVerde:Loc:Plot:27:4	MVH:27:4:12	mean vegetation height	12.91	cm
CIBIO:CVerde:Loc:Plot:34:4	MVH:34:4:6	mean vegetation height	6.19	cm
CIBIO:CVerde:Loc:Plot:35:1	MVH:35:1:13	mean vegetation height	13.55	cm
CIBIO:CVerde:Loc:Plot:14:7	MVH:14:7:21	mean vegetation height	21.50	cm
CIBIO:CVerde:Loc:Plot:15:7	MVH:15:7:8	mean vegetation height	8.50	cm
CIBIO:CVerde:Loc:Plot:19:7	MVH:19:7:3	mean vegetation height	3.91	cm
CIBIO:CVerde:Loc:Plot:21:7	MVH:21:7:13	mean vegetation height	13.50	cm
CIBIO:CVerde:Loc:Plot:23:4	MVH:23:4:12	mean vegetation height	12.90	cm
CIBIO:CVerde:Loc:Plot:25:11	MVH:25:11:15	mean vegetation height	15.71	cm
CIBIO:CVerde:Loc:Plot:25:7	MVH:25:7:11	mean vegetation height	11.65	cm
CIBIO:CVerde:Loc:Plot:27:5	MVH:27:5:17	mean vegetation height	17.09	cm
CIBIO:CVerde:Loc:Plot:34:5	MVH:34:5:5	mean vegetation height	5.34	cm
CIBIO:CVerde:Loc:Plot:35:2	MVH:35:2:7	mean vegetation height	7.95	cm
CIBIO:CVerde:Loc:Plot:14:8	MVH:14:8:7	mean vegetation height	7.07	cm
CIBIO:CVerde:Loc:Plot:15:8	MVH:15:8:14	mean vegetation height	14.39	cm
CIBIO:CVerde:Loc:Plot:19:8	MVH:19:8:6	mean vegetation height	6.80	cm
CIBIO:CVerde:Loc:Plot:21:8	MVH:21:8:7	mean vegetation height	7.62	cm
CIBIO:CVerde:Loc:Plot:25:12	MVH:25:12:10	mean vegetation height	10.06	cm
CIBIO:CVerde:Loc:Plot:25:8	MVH:25:8:12	mean vegetation height	12.77	cm
CIBIO:CVerde:Loc:Plot:27:6	MVH:27:6:15	mean vegetation height	15.66	cm
CIBIO:CVerde:Loc:Plot:34:6	MVH:34:6:10	mean vegetation height	10.49	cm
CIBIO:CVerde:Loc:Plot:35:3	MVH:35:3:9	mean vegetation height	9.50	cm
CIBIO:CVerde:Loc:Plot:14:9	MVH:14:9:8	mean vegetation height	8.98	cm
CIBIO:CVerde:Loc:Plot:15:9	MVH:15:9:25	mean vegetation height	25.34	cm
CIBIO:CVerde:Loc:Plot:19:9	MVH:19:9:5	mean vegetation height	5.37	cm
CIBIO:CVerde:Loc:Plot:21:9	MVH:21:9:26	mean vegetation height	26.71	cm
CIBIO:CVerde:Loc:Plot:23:5	MVH:23:5:12	mean vegetation height	12.35	cm
CIBIO:CVerde:Loc:Plot:25:9	MVH:25:9:15	mean vegetation height	15.32	cm
CIBIO:CVerde:Loc:Plot:27:7	MVH:27:7:10	mean vegetation height	10.85	cm
CIBIO:CVerde:Loc:Plot:34:7	MVH:34:7:7	mean vegetation height	7.75	cm
CIBIO:CVerde:Loc:Plot:35:4	MVH:35:4:9	mean vegetation height	9.20	cm
CIBIO:CVerde:Loc:Plot:15:10	MVH:15:10:6	mean vegetation height	6.12	cm
CIBIO:CVerde:Loc:Plot:19:10	MVH:19:10:5	mean vegetation height	5.42	cm
CIBIO:CVerde:Loc:Plot:21:10	MVH:21:10:20	mean vegetation height	20.50	cm
CIBIO:CVerde:Loc:Plot:23:10	MVH:23:10:19	mean vegetation height	19.85	cm
CIBIO:CVerde:Loc:Plot:23:6	MVH:23:6:9	mean vegetation height	9.70	cm
CIBIO:CVerde:Loc:Plot:25:1	MVH:25:1:8	mean vegetation height	8.94	cm
CIBIO:CVerde:Loc:Plot:27:10	MVH:27:10:15	mean vegetation height	15.38	cm
CIBIO:CVerde:Loc:Plot:27:8	MVH:27:8:17	mean vegetation height	17.08	cm
CIBIO:CVerde:Loc:Plot:35:5	MVH:35:5:12	mean vegetation height	12.10	cm
CIBIO:CVerde:Loc:Plot:15:11	MVH:15:11:17	mean vegetation height	17.31	cm
CIBIO:CVerde:Loc:Plot:19:11	MVH:19:11:7	mean vegetation height	7.75	cm
CIBIO:CVerde:Loc:Plot:21:11	MVH:21:11:18	mean vegetation height	18.80	cm
CIBIO:CVerde:Loc:Plot:25:2	MVH:25:2:12	mean vegetation height	12.31	cm
CIBIO:CVerde:Loc:Plot:27:9	MVH:27:9:15	mean vegetation height	15.23	cm
CIBIO:CVerde:Loc:Plot:34:8	MVH:34:8:10	mean vegetation height	10.55	cm
CIBIO:CVerde:Loc:Plot:35:6	MVH:35:6:7	mean vegetation height	7.44	cm
CIBIO:CVerde:Loc:Plot:15:2	MVH:15:2:18	mean vegetation height	18.26	cm
CIBIO:CVerde:Loc:Plot:19:2	MVH:19:2:9	mean vegetation height	9.56	cm
CIBIO:CVerde:Loc:Plot:21:2	MVH:21:2:18	mean vegetation height	18.78	cm
CIBIO:CVerde:Loc:Plot:23:11	MVH:23:11:12	mean vegetation height	12.40	cm
CIBIO:CVerde:Loc:Plot:23:7	MVH:23:7:11	mean vegetation height	11.60	cm
CIBIO:CVerde:Loc:Plot:27:11	MVH:27:11:17	mean vegetation height	17.23	cm
CIBIO:CVerde:Loc:Plot:34:10	MVH:34:10:4	mean vegetation height	4.69	cm
CIBIO:CVerde:Loc:Plot:34:9	MVH:34:9:7	mean vegetation height	7.22	cm
CIBIO:CVerde:Loc:Plot:35:7	MVH:35:7:14	mean vegetation height	14.85	cm
CIBIO:CVerde:Loc:Plot:15:3	MVH:15:3:14	mean vegetation height	14.39	cm
CIBIO:CVerde:Loc:Plot:19:3	MVH:19:3:6	mean vegetation height	6.30	cm
CIBIO:CVerde:Loc:Plot:21:3	MVH:21:3:17	mean vegetation height	17.04	cm
CIBIO:CVerde:Loc:Plot:23:12	MVH:23:12:18	mean vegetation height	18.65	cm
CIBIO:CVerde:Loc:Plot:23:8	MVH:23:8:15	mean vegetation height	15.90	cm
CIBIO:CVerde:Loc:Plot:25:3	MVH:25:3:12	mean vegetation height	12.34	cm
CIBIO:CVerde:Loc:Plot:34:11	MVH:34:11:5	mean vegetation height	5.30	cm
CIBIO:CVerde:Loc:Plot:35:10	MVH:35:10:8	mean vegetation height	8.34	cm
CIBIO:CVerde:Loc:Plot:35:8	MVH:35:8:9	mean vegetation height	9.70	cm
CIBIO:CVerde:Loc:Plot:37:2	MVH:37:2:12	mean vegetation height	12.77	cm
CIBIO:CVerde:Loc:Plot:43:10	MVH:43:10:21	mean vegetation height	21.56	cm
CIBIO:CVerde:Loc:Plot:43:6	MVH:43:6:12	mean vegetation height	12.98	cm
CIBIO:CVerde:Loc:Plot:45:5	MVH:45:5:20	mean vegetation height	20.65	cm
CIBIO:CVerde:Loc:Plot:47:2	MVH:47:2:15	mean vegetation height	15.23	cm
CIBIO:CVerde:Loc:Plot:49:11	MVH:49:11:34	mean vegetation height	34.17	cm
CIBIO:CVerde:Loc:Plot:49:9	MVH:49:9:47	mean vegetation height	47.72	cm
CIBIO:CVerde:Loc:Plot:50:7	MVH:50:7:26	mean vegetation height	26.62	cm
CIBIO:CVerde:Loc:Plot:35:9	MVH:35:9:8	mean vegetation height	8.10	cm
CIBIO:CVerde:Loc:Plot:36:6	MVH:36:6:12	mean vegetation height	12.50	cm
CIBIO:CVerde:Loc:Plot:37:3	MVH:37:3:15	mean vegetation height	15.84	cm
CIBIO:CVerde:Loc:Plot:45:6	MVH:45:6:9	mean vegetation height	9.29	cm
CIBIO:CVerde:Loc:Plot:47:3	MVH:47:3:17	mean vegetation height	17.31	cm
CIBIO:CVerde:Loc:Plot:49:2	MVH:49:2:43	mean vegetation height	43.37	cm
CIBIO:CVerde:Loc:Plot:50:10	MVH:50:10:34	mean vegetation height	34.08	cm
CIBIO:CVerde:Loc:Plot:50:8	MVH:50:8:37	mean vegetation height	37.88	cm
CIBIO:CVerde:Loc:Plot:36:10	MVH:36:10:11	mean vegetation height	11.01	cm
CIBIO:CVerde:Loc:Plot:36:7	MVH:36:7:14	mean vegetation height	14.54	cm
CIBIO:CVerde:Loc:Plot:37:4	MVH:37:4:7	mean vegetation height	7.34	cm
CIBIO:CVerde:Loc:Plot:43:11	MVH:43:11:12	mean vegetation height	12.05	cm
CIBIO:CVerde:Loc:Plot:43:7	MVH:43:7:15	mean vegetation height	15.84	cm
CIBIO:CVerde:Loc:Plot:47:4	MVH:47:4:13	mean vegetation height	13.92	cm
CIBIO:CVerde:Loc:Plot:49:3	MVH:49:3:19	mean vegetation height	19.74	cm
CIBIO:CVerde:Loc:Plot:50:11	MVH:50:11:17	mean vegetation height	17.46	cm
CIBIO:CVerde:Loc:Plot:50:9	MVH:50:9:24	mean vegetation height	24.26	cm
CIBIO:CVerde:Loc:Plot:37:5	MVH:37:5:5	mean vegetation height	5.67	cm
CIBIO:CVerde:Loc:Plot:43:2	MVH:43:2:13	mean vegetation height	13.05	cm
CIBIO:CVerde:Loc:Plot:43:8	MVH:43:8:12	mean vegetation height	12.32	cm
CIBIO:CVerde:Loc:Plot:45:7	MVH:45:7:9	mean vegetation height	9.70	cm
CIBIO:CVerde:Loc:Plot:47:5	MVH:47:5:11	mean vegetation height	11.86	cm
CIBIO:CVerde:Loc:Plot:50:2	MVH:50:2:16	mean vegetation height	16.43	cm
CIBIO:CVerde:Loc:Plot:51:10	MVH:51:10:5	mean vegetation height	5.58	cm
CIBIO:CVerde:Loc:Plot:36:11	MVH:36:11:9	mean vegetation height	9.90	cm
CIBIO:CVerde:Loc:Plot:36:8	MVH:36:8:14	mean vegetation height	14.61	cm
CIBIO:CVerde:Loc:Plot:43:9	MVH:43:9:8	mean vegetation height	8.44	cm
CIBIO:CVerde:Loc:Plot:45:8	MVH:45:8:9	mean vegetation height	9.43	cm
CIBIO:CVerde:Loc:Plot:47:6	MVH:47:6:13	mean vegetation height	13.92	cm
CIBIO:CVerde:Loc:Plot:49:4	MVH:49:4:48	mean vegetation height	48.29	cm
CIBIO:CVerde:Loc:Plot:51:11	MVH:51:11:5	mean vegetation height	5.71	cm
CIBIO:CVerde:Loc:Plot:36:2	MVH:36:2:13	mean vegetation height	13.29	cm
CIBIO:CVerde:Loc:Plot:36:9	MVH:36:9:20	mean vegetation height	20.02	cm
CIBIO:CVerde:Loc:Plot:37:6	MVH:37:6:7	mean vegetation height	7.46	cm
CIBIO:CVerde:Loc:Plot:43:3	MVH:43:3:5	mean vegetation height	5.40	cm
CIBIO:CVerde:Loc:Plot:45:10	MVH:45:10:4	mean vegetation height	4.72	cm
CIBIO:CVerde:Loc:Plot:45:9	MVH:45:9:11	mean vegetation height	11.46	cm
CIBIO:CVerde:Loc:Plot:47:7	MVH:47:7:5	mean vegetation height	5.73	cm
CIBIO:CVerde:Loc:Plot:49:5	MVH:49:5:49	mean vegetation height	49.87	cm
CIBIO:CVerde:Loc:Plot:51:2	MVH:51:2:4	mean vegetation height	4.70	cm
CIBIO:CVerde:Loc:Plot:36:3	MVH:36:3:9	mean vegetation height	9.04	cm
CIBIO:CVerde:Loc:Plot:37:10	MVH:37:10:21	mean vegetation height	21.31	cm
CIBIO:CVerde:Loc:Plot:37:7	MVH:37:7:12	mean vegetation height	12.01	cm
CIBIO:CVerde:Loc:Plot:43:4	MVH:43:4:28	mean vegetation height	28.10	cm
CIBIO:CVerde:Loc:Plot:45:11	MVH:45:11:17	mean vegetation height	17.65	cm
CIBIO:CVerde:Loc:Plot:47:10	MVH:47:10:10	mean vegetation height	10.10	cm
CIBIO:CVerde:Loc:Plot:47:8	MVH:47:8:6	mean vegetation height	6.77	cm
CIBIO:CVerde:Loc:Plot:50:3	MVH:50:3:30	mean vegetation height	30.52	cm
CIBIO:CVerde:Loc:Plot:51:4	MVH:51:4:6	mean vegetation height	6.63	cm
CIBIO:CVerde:Loc:Plot:36:4	MVH:36:4:7	mean vegetation height	7.33	cm
CIBIO:CVerde:Loc:Plot:37:11	MVH:37:11:6	mean vegetation height	6.73	cm
CIBIO:CVerde:Loc:Plot:45:2	MVH:45:2:7	mean vegetation height	7.88	cm
CIBIO:CVerde:Loc:Plot:47:11	MVH:47:11:15	mean vegetation height	15.18	cm
CIBIO:CVerde:Loc:Plot:47:9	MVH:47:9:7	mean vegetation height	7.44	cm
CIBIO:CVerde:Loc:Plot:49:6	MVH:49:6:43	mean vegetation height	43.77	cm
CIBIO:CVerde:Loc:Plot:50:4	MVH:50:4:21	mean vegetation height	21.89	cm
CIBIO:CVerde:Loc:Plot:51:5	MVH:51:5:5	mean vegetation height	5.50	cm
CIBIO:CVerde:Loc:Plot:36:5	MVH:36:5:9	mean vegetation height	9.78	cm
CIBIO:CVerde:Loc:Plot:37:12	MVH:37:12:8	mean vegetation height	8.09	cm
CIBIO:CVerde:Loc:Plot:37:8	MVH:37:8:14	mean vegetation height	14.05	cm
CIBIO:CVerde:Loc:Plot:43:5	MVH:43:5:10	mean vegetation height	10.04	cm
CIBIO:CVerde:Loc:Plot:45:3	MVH:45:3:5	mean vegetation height	5.95	cm
CIBIO:CVerde:Loc:Plot:47:12	MVH:47:12:6	mean vegetation height	6.50	cm
CIBIO:CVerde:Loc:Plot:49:7	MVH:49:7:39	mean vegetation height	39.50	cm
CIBIO:CVerde:Loc:Plot:50:5	MVH:50:5:20	mean vegetation height	20.26	cm
CIBIO:CVerde:Loc:Plot:51:6	MVH:51:6:8	mean vegetation height	8.78	cm
CIBIO:CVerde:Loc:Plot:37:1	MVH:37:1:4	mean vegetation height	4.64	cm
CIBIO:CVerde:Loc:Plot:37:9	MVH:37:9:8	mean vegetation height	8.33	cm
CIBIO:CVerde:Loc:Plot:45:4	MVH:45:4:19	mean vegetation height	19.95	cm
CIBIO:CVerde:Loc:Plot:47:1	MVH:47:1:19	mean vegetation height	19.20	cm
CIBIO:CVerde:Loc:Plot:49:10	MVH:49:10:32	mean vegetation height	32.73	cm
CIBIO:CVerde:Loc:Plot:49:8	MVH:49:8:27	mean vegetation height	27.66	cm
CIBIO:CVerde:Loc:Plot:50:6	MVH:50:6:8	mean vegetation height	8.69	cm
CIBIO:CVerde:Loc:Plot:51:7	MVH:51:7:4	mean vegetation height	4.81	cm
CIBIO:CVerde:Loc:Plot:54:4	MVH:54:4:5	mean vegetation height	5.52	cm
CIBIO:CVerde:Loc:Plot:55:11	MVH:55:11:15	mean vegetation height	15.20	cm
CIBIO:CVerde:Loc:Plot:56:7	MVH:56:7:17	mean vegetation height	17.17	cm
CIBIO:CVerde:Loc:Plot:57:2	MVH:57:2:7	mean vegetation height	7.82	cm
CIBIO:CVerde:Loc:Plot:57:8	MVH:57:8:8	mean vegetation height	8.97	cm
CIBIO:CVerde:Loc:Plot:58:4	MVH:58:4:3	mean vegetation height	3.34	cm
CIBIO:CVerde:Loc:Plot:61:2	MVH:61:2:24	mean vegetation height	24.36	cm
CIBIO:CVerde:Loc:Plot:51:8	MVH:51:8:4	mean vegetation height	4.54	cm
CIBIO:CVerde:Loc:Plot:53:6	MVH:53:6:22	mean vegetation height	22.55	cm
CIBIO:CVerde:Loc:Plot:54:5	MVH:54:5:4	mean vegetation height	4.21	cm
CIBIO:CVerde:Loc:Plot:55:8	MVH:55:8:17	mean vegetation height	17.70	cm
CIBIO:CVerde:Loc:Plot:56:8	MVH:56:8:17	mean vegetation height	17.77	cm
CIBIO:CVerde:Loc:Plot:57:3	MVH:57:3:7	mean vegetation height	7.84	cm
CIBIO:CVerde:Loc:Plot:57:9	MVH:57:9:6	mean vegetation height	6.05	cm
CIBIO:CVerde:Loc:Plot:58:5	MVH:58:5:5	mean vegetation height	5.28	cm
CIBIO:CVerde:Loc:Plot:61:3	MVH:61:3:27	mean vegetation height	27.59	cm
CIBIO:CVerde:Loc:Plot:51:9	MVH:51:9:7	mean vegetation height	7.30	cm
CIBIO:CVerde:Loc:Plot:53:7	MVH:53:7:11	mean vegetation height	11.70	cm
CIBIO:CVerde:Loc:Plot:54:6	MVH:54:6:5	mean vegetation height	5.15	cm
CIBIO:CVerde:Loc:Plot:55:2	MVH:55:2:17	mean vegetation height	17.50	cm
CIBIO:CVerde:Loc:Plot:55:9	MVH:55:9:28	mean vegetation height	28.75	cm
CIBIO:CVerde:Loc:Plot:58:10	MVH:58:10:6	mean vegetation height	6.36	cm
CIBIO:CVerde:Loc:Plot:58:6	MVH:58:6:4	mean vegetation height	4.45	cm
CIBIO:CVerde:Loc:Plot:61:4	MVH:61:4:17	mean vegetation height	17.69	cm
CIBIO:CVerde:Loc:Plot:53:10	MVH:53:10:12	mean vegetation height	12.57	cm
CIBIO:CVerde:Loc:Plot:53:8	MVH:53:8:23	mean vegetation height	23.69	cm
CIBIO:CVerde:Loc:Plot:54:7	MVH:54:7:6	mean vegetation height	6.28	cm
CIBIO:CVerde:Loc:Plot:55:3	MVH:55:3:10	mean vegetation height	10.34	cm
CIBIO:CVerde:Loc:Plot:56:10	MVH:56:10:11	mean vegetation height	11.86	cm
CIBIO:CVerde:Loc:Plot:56:9	MVH:56:9:24	mean vegetation height	24.45	cm
CIBIO:CVerde:Loc:Plot:57:4	MVH:57:4:9	mean vegetation height	9.31	cm
CIBIO:CVerde:Loc:Plot:58:11	MVH:58:11:6	mean vegetation height	6.16	cm
CIBIO:CVerde:Loc:Plot:58:7	MVH:58:7:10	mean vegetation height	10.26	cm
CIBIO:CVerde:Loc:Plot:53:11	MVH:53:11:8	mean vegetation height	8.59	cm
CIBIO:CVerde:Loc:Plot:53:9	MVH:53:9:6	mean vegetation height	6.09	cm
CIBIO:CVerde:Loc:Plot:54:8	MVH:54:8:5	mean vegetation height	5.13	cm
CIBIO:CVerde:Loc:Plot:56:11	MVH:56:11:12	mean vegetation height	12.16	cm
CIBIO:CVerde:Loc:Plot:58:12	MVH:58:12:6	mean vegetation height	6.32	cm
CIBIO:CVerde:Loc:Plot:58:8	MVH:58:8:2	mean vegetation height	2.97	cm
CIBIO:CVerde:Loc:Plot:61:5	MVH:61:5:23	mean vegetation height	23.56	cm
CIBIO:CVerde:Loc:Plot:53:2	MVH:53:2:7	mean vegetation height	7.62	cm
CIBIO:CVerde:Loc:Plot:55:4	MVH:55:4:12	mean vegetation height	12.90	cm
CIBIO:CVerde:Loc:Plot:56:2	MVH:56:2:14	mean vegetation height	14.51	cm
CIBIO:CVerde:Loc:Plot:57:10	MVH:57:10:11	mean vegetation height	11.59	cm
CIBIO:CVerde:Loc:Plot:57:5	MVH:57:5:7	mean vegetation height	7.12	cm
CIBIO:CVerde:Loc:Plot:58:1	MVH:58:1:11	mean vegetation height	11.43	cm
CIBIO:CVerde:Loc:Plot:58:9	MVH:58:9:3	mean vegetation height	3.20	cm
CIBIO:CVerde:Loc:Plot:61:6	MVH:61:6:37	mean vegetation height	37.08	cm
CIBIO:CVerde:Loc:Plot:53:3	MVH:53:3:3	mean vegetation height	3.39	cm
CIBIO:CVerde:Loc:Plot:54:10	MVH:54:10:7	mean vegetation height	7.56	cm
CIBIO:CVerde:Loc:Plot:54:9	MVH:54:9:9	mean vegetation height	9.88	cm
CIBIO:CVerde:Loc:Plot:55:5	MVH:55:5:9	mean vegetation height	9.28	cm
CIBIO:CVerde:Loc:Plot:56:3	MVH:56:3:10	mean vegetation height	10.10	cm
CIBIO:CVerde:Loc:Plot:57:11	MVH:57:11:8	mean vegetation height	8.08	cm
CIBIO:CVerde:Loc:Plot:57:6	MVH:57:6:9	mean vegetation height	9.66	cm
CIBIO:CVerde:Loc:Plot:58:2	MVH:58:2:11	mean vegetation height	11.62	cm
CIBIO:CVerde:Loc:Plot:61:7	MVH:61:7:27	mean vegetation height	27.69	cm
CIBIO:CVerde:Loc:Plot:53:4	MVH:53:4:22	mean vegetation height	22.45	cm
CIBIO:CVerde:Loc:Plot:54:11	MVH:54:11:10	mean vegetation height	10.18	cm
CIBIO:CVerde:Loc:Plot:55:6	MVH:55:6:25	mean vegetation height	25.42	cm
CIBIO:CVerde:Loc:Plot:56:4	MVH:56:4:14	mean vegetation height	14.33	cm
CIBIO:CVerde:Loc:Plot:57:12	MVH:57:12:8	mean vegetation height	8.21	cm
CIBIO:CVerde:Loc:Plot:58:3	MVH:58:3:5	mean vegetation height	5.50	cm
CIBIO:CVerde:Loc:Plot:61:10	MVH:61:10:26	mean vegetation height	26.85	cm
CIBIO:CVerde:Loc:Plot:61:8	MVH:61:8:28	mean vegetation height	28.97	cm
CIBIO:CVerde:Loc:Plot:54:2	MVH:54:2:7	mean vegetation height	7.73	cm
CIBIO:CVerde:Loc:Plot:55:10	MVH:55:10:18	mean vegetation height	18.98	cm
CIBIO:CVerde:Loc:Plot:56:5	MVH:56:5:20	mean vegetation height	20.11	cm
CIBIO:CVerde:Loc:Plot:61:11	MVH:61:11:21	mean vegetation height	21.26	cm
CIBIO:CVerde:Loc:Plot:61:9	MVH:61:9:29	mean vegetation height	29.92	cm
CIBIO:CVerde:Loc:Plot:53:5	MVH:53:5:10	mean vegetation height	10.31	cm
CIBIO:CVerde:Loc:Plot:54:3	MVH:54:3:4	mean vegetation height	4.95	cm
CIBIO:CVerde:Loc:Plot:55:7	MVH:55:7:19	mean vegetation height	19.38	cm
CIBIO:CVerde:Loc:Plot:56:6	MVH:56:6:25	mean vegetation height	25.35	cm
CIBIO:CVerde:Loc:Plot:57:1	MVH:57:1:9	mean vegetation height	9.27	cm
CIBIO:CVerde:Loc:Plot:57:7	MVH:57:7:7	mean vegetation height	7.40	cm
CIBIO:CVerde:Loc:Plot:67:10	MVH:67:10:19	mean vegetation height	19.17	cm
CIBIO:CVerde:Loc:Plot:67:11	MVH:67:11:12	mean vegetation height	12.48	cm
CIBIO:CVerde:Loc:Plot:70:11	MVH:70:11:14	mean vegetation height	14.75	cm
CIBIO:CVerde:Loc:Plot:70:8	MVH:70:8:19	mean vegetation height	19.89	cm
CIBIO:CVerde:Loc:Plot:73:5	MVH:73:5:29	mean vegetation height	29.74	cm
CIBIO:CVerde:Loc:Plot:78:2	MVH:78:2:6	mean vegetation height	6.22	cm
CIBIO:CVerde:Loc:Plot:79:12	MVH:79:12:6	mean vegetation height	6.70	cm
CIBIO:CVerde:Loc:Plot:79:8	MVH:79:8:10	mean vegetation height	10.10	cm
CIBIO:CVerde:Loc:Plot:81:8	MVH:81:8:7	mean vegetation height	7.61	cm
CIBIO:CVerde:Loc:Plot:83:6	MVH:83:6:31	mean vegetation height	31.63	cm
CIBIO:CVerde:Loc:Plot:67:2	MVH:67:2:18	mean vegetation height	18.96	cm
CIBIO:CVerde:Loc:Plot:72:7	MVH:72:7:15	mean vegetation height	15.08	cm
CIBIO:CVerde:Loc:Plot:73:6	MVH:73:6:24	mean vegetation height	24.97	cm
CIBIO:CVerde:Loc:Plot:78:3	MVH:78:3:6	mean vegetation height	6.89	cm
CIBIO:CVerde:Loc:Plot:79:9	MVH:79:9:7	mean vegetation height	7.05	cm
CIBIO:CVerde:Loc:Plot:81:9	MVH:81:9:8	mean vegetation height	8.51	cm
CIBIO:CVerde:Loc:Plot:67:3	MVH:67:3:31	mean vegetation height	31.95	cm
CIBIO:CVerde:Loc:Plot:70:2	MVH:70:2:25	mean vegetation height	25.17	cm
CIBIO:CVerde:Loc:Plot:70:9	MVH:70:9:13	mean vegetation height	13.35	cm
CIBIO:CVerde:Loc:Plot:72:8	MVH:72:8:26	mean vegetation height	26.64	cm
CIBIO:CVerde:Loc:Plot:73:7	MVH:73:7:29	mean vegetation height	29.55	cm
CIBIO:CVerde:Loc:Plot:78:4	MVH:78:4:5	mean vegetation height	5.34	cm
CIBIO:CVerde:Loc:Plot:79:1	MVH:79:1:10	mean vegetation height	10.24	cm
CIBIO:CVerde:Loc:Plot:81:10	MVH:81:10:5	mean vegetation height	5.72	cm
CIBIO:CVerde:Loc:Plot:83:10	MVH:83:10:24	mean vegetation height	24.65	cm
CIBIO:CVerde:Loc:Plot:83:7	MVH:83:7:20	mean vegetation height	20.99	cm
CIBIO:CVerde:Loc:Plot:67:4	MVH:67:4:13	mean vegetation height	13.25	cm
CIBIO:CVerde:Loc:Plot:70:3	MVH:70:3:14	mean vegetation height	14.31	cm
CIBIO:CVerde:Loc:Plot:72:10	MVH:72:10:14	mean vegetation height	14.19	cm
CIBIO:CVerde:Loc:Plot:72:9	MVH:72:9:8	mean vegetation height	8.90	cm
CIBIO:CVerde:Loc:Plot:73:8	MVH:73:8:14	mean vegetation height	14.45	cm
CIBIO:CVerde:Loc:Plot:78:5	MVH:78:5:5	mean vegetation height	5.57	cm
CIBIO:CVerde:Loc:Plot:79:2	MVH:79:2:8	mean vegetation height	8.67	cm
CIBIO:CVerde:Loc:Plot:81:11	MVH:81:11:6	mean vegetation height	6.81	cm
CIBIO:CVerde:Loc:Plot:83:11	MVH:83:11:18	mean vegetation height	18.01	cm
CIBIO:CVerde:Loc:Plot:83:8	MVH:83:8:27	mean vegetation height	27.43	cm
CIBIO:CVerde:Loc:Plot:67:5	MVH:67:5:14	mean vegetation height	14.23	cm
CIBIO:CVerde:Loc:Plot:70:4	MVH:70:4:10	mean vegetation height	10.14	cm
CIBIO:CVerde:Loc:Plot:72:11	MVH:72:11:15	mean vegetation height	15.34	cm
CIBIO:CVerde:Loc:Plot:73:9	MVH:73:9:26	mean vegetation height	26.39	cm
CIBIO:CVerde:Loc:Plot:78:6	MVH:78:6:9	mean vegetation height	9.23	cm
CIBIO:CVerde:Loc:Plot:79:3	MVH:79:3:14	mean vegetation height	14.35	cm
CIBIO:CVerde:Loc:Plot:81:2	MVH:81:2:6	mean vegetation height	6.18	cm
CIBIO:CVerde:Loc:Plot:83:9	MVH:83:9:30	mean vegetation height	30.00	cm
CIBIO:CVerde:Loc:Plot:67:6	MVH:67:6:16	mean vegetation height	16.31	cm
CIBIO:CVerde:Loc:Plot:70:5	MVH:70:5:20	mean vegetation height	20.66	cm
CIBIO:CVerde:Loc:Plot:72:2	MVH:72:2:10	mean vegetation height	10.28	cm
CIBIO:CVerde:Loc:Plot:73:10	MVH:73:10:17	mean vegetation height	17.06	cm
CIBIO:CVerde:Loc:Plot:78:10	MVH:78:10:5	mean vegetation height	5.50	cm
CIBIO:CVerde:Loc:Plot:78:7	MVH:78:7:12	mean vegetation height	12.65	cm
CIBIO:CVerde:Loc:Plot:79:4	MVH:79:4:5	mean vegetation height	5.92	cm
CIBIO:CVerde:Loc:Plot:81:3	MVH:81:3:8	mean vegetation height	8.26	cm
CIBIO:CVerde:Loc:Plot:83:2	MVH:83:2:31	mean vegetation height	31.68	cm
CIBIO:CVerde:Loc:Plot:86:10	MVH:86:10:17	mean vegetation height	17.93	cm
CIBIO:CVerde:Loc:Plot:67:7	MVH:67:7:31	mean vegetation height	31.00	cm
CIBIO:CVerde:Loc:Plot:72:3	MVH:72:3:20	mean vegetation height	20.12	cm
CIBIO:CVerde:Loc:Plot:73:11	MVH:73:11:13	mean vegetation height	13.63	cm
CIBIO:CVerde:Loc:Plot:78:8	MVH:78:8:8	mean vegetation height	8.42	cm
CIBIO:CVerde:Loc:Plot:79:5	MVH:79:5:7	mean vegetation height	7.20	cm
CIBIO:CVerde:Loc:Plot:81:4	MVH:81:4:14	mean vegetation height	14.40	cm
CIBIO:CVerde:Loc:Plot:83:3	MVH:83:3:30	mean vegetation height	30.61	cm
CIBIO:CVerde:Loc:Plot:86:11	MVH:86:11:20	mean vegetation height	20.26	cm
CIBIO:CVerde:Loc:Plot:67:8	MVH:67:8:14	mean vegetation height	14.65	cm
CIBIO:CVerde:Loc:Plot:72:4	MVH:72:4:9	mean vegetation height	9.98	cm
CIBIO:CVerde:Loc:Plot:73:2	MVH:73:2:26	mean vegetation height	26.03	cm
CIBIO:CVerde:Loc:Plot:78:11	MVH:78:11:3	mean vegetation height	3.34	cm
CIBIO:CVerde:Loc:Plot:78:9	MVH:78:9:11	mean vegetation height	11.59	cm
CIBIO:CVerde:Loc:Plot:79:6	MVH:79:6:6	mean vegetation height	6.76	cm
CIBIO:CVerde:Loc:Plot:81:5	MVH:81:5:7	mean vegetation height	7.13	cm
CIBIO:CVerde:Loc:Plot:83:4	MVH:83:4:33	mean vegetation height	33.93	cm
CIBIO:CVerde:Loc:Plot:86:2	MVH:86:2:19	mean vegetation height	19.42	cm
CIBIO:CVerde:Loc:Plot:67:9	MVH:67:9:14	mean vegetation height	14.30	cm
CIBIO:CVerde:Loc:Plot:70:6	MVH:70:6:21	mean vegetation height	21.97	cm
CIBIO:CVerde:Loc:Plot:72:5	MVH:72:5:10	mean vegetation height	10.28	cm
CIBIO:CVerde:Loc:Plot:73:3	MVH:73:3:13	mean vegetation height	13.60	cm
CIBIO:CVerde:Loc:Plot:78:12	MVH:78:12:7	mean vegetation height	7.08	cm
CIBIO:CVerde:Loc:Plot:79:10	MVH:79:10:8	mean vegetation height	8.36	cm
CIBIO:CVerde:Loc:Plot:79:7	MVH:79:7:15	mean vegetation height	15.23	cm
CIBIO:CVerde:Loc:Plot:81:6	MVH:81:6:11	mean vegetation height	11.41	cm
CIBIO:CVerde:Loc:Plot:83:5	MVH:83:5:33	mean vegetation height	33.59	cm
CIBIO:CVerde:Loc:Plot:86:3	MVH:86:3:20	mean vegetation height	20.16	cm
CIBIO:CVerde:Loc:Plot:70:10	MVH:70:10:21	mean vegetation height	21.16	cm
CIBIO:CVerde:Loc:Plot:70:7	MVH:70:7:25	mean vegetation height	25.00	cm
CIBIO:CVerde:Loc:Plot:72:6	MVH:72:6:9	mean vegetation height	9.76	cm
CIBIO:CVerde:Loc:Plot:73:4	MVH:73:4:18	mean vegetation height	18.30	cm
CIBIO:CVerde:Loc:Plot:78:1	MVH:78:1:6	mean vegetation height	6.08	cm
CIBIO:CVerde:Loc:Plot:79:11	MVH:79:11:9	mean vegetation height	9.11	cm
CIBIO:CVerde:Loc:Plot:81:7	MVH:81:7:9	mean vegetation height	9.70	cm
CIBIO:CVerde:Loc:Plot:86:4	MVH:86:4:24	mean vegetation height	24.08	cm
CIBIO:CVerde:Loc:Plot:86:5	MVH:86:5:27	mean vegetation height	27.65	cm
CIBIO:CVerde:Loc:Plot:87:3	MVH:87:3:36	mean vegetation height	36.33	cm
CIBIO:CVerde:Loc:Plot:88:11	MVH:88:11:8	mean vegetation height	8.49	cm
CIBIO:CVerde:Loc:Plot:89:10	MVH:89:10:20	mean vegetation height	20.33	cm
CIBIO:CVerde:Loc:Plot:89:7	MVH:89:7:37	mean vegetation height	37.76	cm
CIBIO:CVerde:Loc:Plot:92:7	MVH:92:7:8	mean vegetation height	8.76	cm
CIBIO:CVerde:Loc:Plot:93:7	MVH:93:7:8	mean vegetation height	8.80	cm
CIBIO:CVerde:Loc:Plot:96:5	MVH:96:5:7	mean vegetation height	7.58	cm
CIBIO:CVerde:Loc:Plot:97:11	MVH:97:11:11	mean vegetation height	11.59	cm
CIBIO:CVerde:Loc:Plot:97:8	MVH:97:8:11	mean vegetation height	11.35	cm
CIBIO:CVerde:Loc:Plot:86:6	MVH:86:6:23	mean vegetation height	23.82	cm
CIBIO:CVerde:Loc:Plot:87:4	MVH:87:4:34	mean vegetation height	34.76	cm
CIBIO:CVerde:Loc:Plot:88:2	MVH:88:2:18	mean vegetation height	18.03	cm
CIBIO:CVerde:Loc:Plot:89:8	MVH:89:8:42	mean vegetation height	42.47	cm
CIBIO:CVerde:Loc:Plot:92:8	MVH:92:8:6	mean vegetation height	6.37	cm
CIBIO:CVerde:Loc:Plot:93:8	MVH:93:8:17	mean vegetation height	17.56	cm
CIBIO:CVerde:Loc:Plot:96:6	MVH:96:6:6	mean vegetation height	6.76	cm
CIBIO:CVerde:Loc:Plot:97:2	MVH:97:2:9	mean vegetation height	9.96	cm
CIBIO:CVerde:Loc:Plot:97:9	MVH:97:9:12	mean vegetation height	12.63	cm
CIBIO:CVerde:Loc:Plot:86:7	MVH:86:7:27	mean vegetation height	27.72	cm
CIBIO:CVerde:Loc:Plot:87:5	MVH:87:5:25	mean vegetation height	25.38	cm
CIBIO:CVerde:Loc:Plot:89:11	MVH:89:11:35	mean vegetation height	35.21	cm
CIBIO:CVerde:Loc:Plot:89:9	MVH:89:9:24	mean vegetation height	24.75	cm
CIBIO:CVerde:Loc:Plot:92:9	MVH:92:9:6	mean vegetation height	6.66	cm
CIBIO:CVerde:Loc:Plot:93:9	MVH:93:9:20	mean vegetation height	20.25	cm
CIBIO:CVerde:Loc:Plot:97:3	MVH:97:3:9	mean vegetation height	9.14	cm
CIBIO:CVerde:Loc:Plot:9:10	MVH:9:10:11	mean vegetation height	11.36	cm
CIBIO:CVerde:Loc:Plot:86:8	MVH:86:8:24	mean vegetation height	24.74	cm
CIBIO:CVerde:Loc:Plot:87:6	MVH:87:6:21	mean vegetation height	21.68	cm
CIBIO:CVerde:Loc:Plot:88:3	MVH:88:3:15	mean vegetation height	15.81	cm
CIBIO:CVerde:Loc:Plot:89:2	MVH:89:2:28	mean vegetation height	28.39	cm
CIBIO:CVerde:Loc:Plot:92:10	MVH:92:10:7	mean vegetation height	7.55	cm
CIBIO:CVerde:Loc:Plot:93:10	MVH:93:10:17	mean vegetation height	17.50	cm
CIBIO:CVerde:Loc:Plot:96:7	MVH:96:7:18	mean vegetation height	18.63	cm
CIBIO:CVerde:Loc:Plot:9:2	MVH:9:2:9	mean vegetation height	9.17	cm
CIBIO:CVerde:Loc:Plot:86:9	MVH:86:9:19	mean vegetation height	19.58	cm
CIBIO:CVerde:Loc:Plot:88:4	MVH:88:4:18	mean vegetation height	18.92	cm
CIBIO:CVerde:Loc:Plot:89:3	MVH:89:3:43	mean vegetation height	43.89	cm
CIBIO:CVerde:Loc:Plot:92:11	MVH:92:11:8	mean vegetation height	8.86	cm
CIBIO:CVerde:Loc:Plot:93:11	MVH:93:11:19	mean vegetation height	19.15	cm
CIBIO:CVerde:Loc:Plot:96:10	MVH:96:10:8	mean vegetation height	8.26	cm
CIBIO:CVerde:Loc:Plot:96:8	MVH:96:8:9	mean vegetation height	9.75	cm
CIBIO:CVerde:Loc:Plot:97:4	MVH:97:4:12	mean vegetation height	12.75	cm
CIBIO:CVerde:Loc:Plot:9:3	MVH:9:3:7	mean vegetation height	7.94	cm
CIBIO:CVerde:Loc:Plot:87:10	MVH:87:10:26	mean vegetation height	26.49	cm
CIBIO:CVerde:Loc:Plot:88:5	MVH:88:5:12	mean vegetation height	12.57	cm
CIBIO:CVerde:Loc:Plot:89:4	MVH:89:4:40	mean vegetation height	40.16	cm
CIBIO:CVerde:Loc:Plot:92:2	MVH:92:2:6	mean vegetation height	6.89	cm
CIBIO:CVerde:Loc:Plot:93:2	MVH:93:2:21	mean vegetation height	21.57	cm
CIBIO:CVerde:Loc:Plot:96:11	MVH:96:11:9	mean vegetation height	9.85	cm
CIBIO:CVerde:Loc:Plot:97:5	MVH:97:5:16	mean vegetation height	16.05	cm
CIBIO:CVerde:Loc:Plot:9:4	MVH:9:4:9	mean vegetation height	9.78	cm
CIBIO:CVerde:Loc:Plot:87:11	MVH:87:11:23	mean vegetation height	23.07	cm
CIBIO:CVerde:Loc:Plot:87:7	MVH:87:7:22	mean vegetation height	22.68	cm
CIBIO:CVerde:Loc:Plot:88:6	MVH:88:6:13	mean vegetation height	13.27	cm
CIBIO:CVerde:Loc:Plot:89:5	MVH:89:5:30	mean vegetation height	30.68	cm
CIBIO:CVerde:Loc:Plot:92:3	MVH:92:3:6	mean vegetation height	6.79	cm
CIBIO:CVerde:Loc:Plot:93:3	MVH:93:3:9	mean vegetation height	9.23	cm
CIBIO:CVerde:Loc:Plot:97:6	MVH:97:6:14	mean vegetation height	14.19	cm
CIBIO:CVerde:Loc:Plot:9:5	MVH:9:5:9	mean vegetation height	9.58	cm
CIBIO:CVerde:Loc:Plot:87:2	MVH:87:2:24	mean vegetation height	24.27	cm
CIBIO:CVerde:Loc:Plot:87:8	MVH:87:8:25	mean vegetation height	25.51	cm
CIBIO:CVerde:Loc:Plot:88:7	MVH:88:7:14	mean vegetation height	14.10	cm
CIBIO:CVerde:Loc:Plot:92:4	MVH:92:4:9	mean vegetation height	9.44	cm
CIBIO:CVerde:Loc:Plot:93:4	MVH:93:4:14	mean vegetation height	14.07	cm
CIBIO:CVerde:Loc:Plot:96:2	MVH:96:2:10	mean vegetation height	10.88	cm
CIBIO:CVerde:Loc:Plot:96:9	MVH:96:9:11	mean vegetation height	11.91	cm
CIBIO:CVerde:Loc:Plot:97:7	MVH:97:7:14	mean vegetation height	14.37	cm
CIBIO:CVerde:Loc:Plot:9:6	MVH:9:6:9	mean vegetation height	9.41	cm
CIBIO:CVerde:Loc:Plot:87:9	MVH:87:9:20	mean vegetation height	20.79	cm
CIBIO:CVerde:Loc:Plot:88:8	MVH:88:8:10	mean vegetation height	10.32	cm
CIBIO:CVerde:Loc:Plot:89:6	MVH:89:6:21	mean vegetation height	21.49	cm
CIBIO:CVerde:Loc:Plot:92:5	MVH:92:5:8	mean vegetation height	8.19	cm
CIBIO:CVerde:Loc:Plot:93:5	MVH:93:5:14	mean vegetation height	14.20	cm
CIBIO:CVerde:Loc:Plot:97:10	MVH:97:10:9	mean vegetation height	9.98	cm
CIBIO:CVerde:Loc:Plot:9:7	MVH:9:7:11	mean vegetation height	11.86	cm
CIBIO:CVerde:Loc:Plot:88:10	MVH:88:10:15	mean vegetation height	15.55	cm
CIBIO:CVerde:Loc:Plot:88:9	MVH:88:9:10	mean vegetation height	10.74	cm
CIBIO:CVerde:Loc:Plot:92:6	MVH:92:6:8	mean vegetation height	8.19	cm
CIBIO:CVerde:Loc:Plot:93:6	MVH:93:6:11	mean vegetation height	11.67	cm
CIBIO:CVerde:Loc:Plot:96:4	MVH:96:4:10	mean vegetation height	10.11	cm
CIBIO:CVerde:Loc:Plot:9:8	MVH:9:8:8	mean vegetation height	8.69	cm
CIBIO:CVerde:Loc:Plot:6:7	MVH:6:7:18	mean vegetation height	18.53	cm
CIBIO:CVerde:Loc:Plot:4:7	MVH:4:7:20	mean vegetation height	20.95	cm
CIBIO:CVerde:Loc:Plot:A166:6	MVH:A166:6:8	mean vegetation height	8.49	cm
CIBIO:CVerde:Loc:Plot:A260:5	MVH:A260:5:11	mean vegetation height	11.39	cm
CIBIO:CVerde:Loc:Plot:A297:5	MVH:A297:5:40	mean vegetation height	40.23	cm
CIBIO:CVerde:Loc:Plot:A299:11	MVH:A299:11:31	mean vegetation height	31.73	cm
CIBIO:CVerde:Loc:Plot:A349:10	MVH:A349:10:32	mean vegetation height	32.93	cm
CIBIO:CVerde:Loc:Plot:A388:10	MVH:A388:10:12	mean vegetation height	12.72	cm
CIBIO:CVerde:Loc:Plot:A423:10	MVH:A423:10:35	mean vegetation height	35.45	cm
CIBIO:CVerde:Loc:Plot:9:9	MVH:9:9:17	mean vegetation height	17.81	cm
CIBIO:CVerde:Loc:Plot:6:8	MVH:6:8:17	mean vegetation height	17.56	cm
CIBIO:CVerde:Loc:Plot:A166:7	MVH:A166:7:11	mean vegetation height	11.46	cm
CIBIO:CVerde:Loc:Plot:A260:6	MVH:A260:6:10	mean vegetation height	10.08	cm
CIBIO:CVerde:Loc:Plot:A297:6	MVH:A297:6:32	mean vegetation height	32.74	cm
CIBIO:CVerde:Loc:Plot:A349:11	MVH:A349:11:21	mean vegetation height	21.60	cm
CIBIO:CVerde:Loc:Plot:A388:11	MVH:A388:11:14	mean vegetation height	14.17	cm
CIBIO:CVerde:Loc:Plot:6:10	MVH:6:10:15	mean vegetation height	15.86	cm
CIBIO:CVerde:Loc:Plot:6:9	MVH:6:9:22	mean vegetation height	22.03	cm
CIBIO:CVerde:Loc:Plot:4:8	MVH:4:8:18	mean vegetation height	18.54	cm
CIBIO:CVerde:Loc:Plot:A166:8	MVH:A166:8:14	mean vegetation height	14.68	cm
CIBIO:CVerde:Loc:Plot:A260:7	MVH:A260:7:13	mean vegetation height	13.82	cm
CIBIO:CVerde:Loc:Plot:A297:7	MVH:A297:7:35	mean vegetation height	35.79	cm
CIBIO:CVerde:Loc:Plot:A299:2	MVH:A299:2:24	mean vegetation height	24.39	cm
CIBIO:CVerde:Loc:Plot:A349:2	MVH:A349:2:19	mean vegetation height	19.96	cm
CIBIO:CVerde:Loc:Plot:A388:2	MVH:A388:2:16	mean vegetation height	16.82	cm
CIBIO:CVerde:Loc:Plot:A423:11	MVH:A423:11:23	mean vegetation height	23.55	cm
CIBIO:CVerde:Loc:Plot:6:11	MVH:6:11:13	mean vegetation height	13.61	cm
CIBIO:CVerde:Loc:Plot:4:10	MVH:4:10:17	mean vegetation height	17.45	cm
CIBIO:CVerde:Loc:Plot:4:9	MVH:4:9:20	mean vegetation height	20.52	cm
CIBIO:CVerde:Loc:Plot:A260:8	MVH:A260:8:9	mean vegetation height	9.89	cm
CIBIO:CVerde:Loc:Plot:A299:3	MVH:A299:3:30	mean vegetation height	30.43	cm
CIBIO:CVerde:Loc:Plot:A349:3	MVH:A349:3:20	mean vegetation height	20.18	cm
CIBIO:CVerde:Loc:Plot:A388:3	MVH:A388:3:16	mean vegetation height	16.41	cm
CIBIO:CVerde:Loc:Plot:6:2	MVH:6:2:19	mean vegetation height	19.91	cm
CIBIO:CVerde:Loc:Plot:4:11	MVH:4:11:16	mean vegetation height	16.47	cm
CIBIO:CVerde:Loc:Plot:A166:10	MVH:A166:10:15	mean vegetation height	15.45	cm
CIBIO:CVerde:Loc:Plot:A166:9	MVH:A166:9:13	mean vegetation height	13.37	cm
CIBIO:CVerde:Loc:Plot:A260:9	MVH:A260:9:12	mean vegetation height	12.21	cm
CIBIO:CVerde:Loc:Plot:A297:8	MVH:A297:8:18	mean vegetation height	18.22	cm
CIBIO:CVerde:Loc:Plot:A299:4	MVH:A299:4:39	mean vegetation height	39.91	cm
CIBIO:CVerde:Loc:Plot:A349:4	MVH:A349:4:17	mean vegetation height	17.44	cm
CIBIO:CVerde:Loc:Plot:A388:4	MVH:A388:4:15	mean vegetation height	15.01	cm
CIBIO:CVerde:Loc:Plot:6:3	MVH:6:3:38	mean vegetation height	38.03	cm
CIBIO:CVerde:Loc:Plot:4:2	MVH:4:2:14	mean vegetation height	14.64	cm
CIBIO:CVerde:Loc:Plot:A166:11	MVH:A166:11:18	mean vegetation height	18.05	cm
CIBIO:CVerde:Loc:Plot:A260:10	MVH:A260:10:6	mean vegetation height	6.75	cm
CIBIO:CVerde:Loc:Plot:A297:10	MVH:A297:10:43	mean vegetation height	43.54	cm
CIBIO:CVerde:Loc:Plot:A297:9	MVH:A297:9:44	mean vegetation height	44.38	cm
CIBIO:CVerde:Loc:Plot:A299:5	MVH:A299:5:10	mean vegetation height	10.97	cm
CIBIO:CVerde:Loc:Plot:A349:5	MVH:A349:5:21	mean vegetation height	21.62	cm
CIBIO:CVerde:Loc:Plot:A388:5	MVH:A388:5:18	mean vegetation height	18.24	cm
CIBIO:CVerde:Loc:Plot:A423:2	MVH:A423:2:49	mean vegetation height	49.49	cm
CIBIO:CVerde:Loc:Plot:6:4	MVH:6:4:36	mean vegetation height	36.80	cm
CIBIO:CVerde:Loc:Plot:4:3	MVH:4:3:13	mean vegetation height	13.83	cm
CIBIO:CVerde:Loc:Plot:A166:2	MVH:A166:2:17	mean vegetation height	17.66	cm
CIBIO:CVerde:Loc:Plot:A260:11	MVH:A260:11:15	mean vegetation height	15.03	cm
CIBIO:CVerde:Loc:Plot:A297:11	MVH:A297:11:30	mean vegetation height	30.62	cm
CIBIO:CVerde:Loc:Plot:A299:6	MVH:A299:6:19	mean vegetation height	19.88	cm
CIBIO:CVerde:Loc:Plot:A349:6	MVH:A349:6:24	mean vegetation height	24.82	cm
CIBIO:CVerde:Loc:Plot:A388:6	MVH:A388:6:21	mean vegetation height	21.92	cm
CIBIO:CVerde:Loc:Plot:6:5	MVH:6:5:26	mean vegetation height	26.49	cm
CIBIO:CVerde:Loc:Plot:4:4	MVH:4:4:19	mean vegetation height	19.62	cm
CIBIO:CVerde:Loc:Plot:A166:3	MVH:A166:3:15	mean vegetation height	15.82	cm
CIBIO:CVerde:Loc:Plot:A260:2	MVH:A260:2:11	mean vegetation height	11.75	cm
CIBIO:CVerde:Loc:Plot:A297:2	MVH:A297:2:33	mean vegetation height	33.97	cm
CIBIO:CVerde:Loc:Plot:A299:10	MVH:A299:10:24	mean vegetation height	24.76	cm
CIBIO:CVerde:Loc:Plot:A299:7	MVH:A299:7:27	mean vegetation height	27.79	cm
CIBIO:CVerde:Loc:Plot:A349:7	MVH:A349:7:17	mean vegetation height	17.72	cm
CIBIO:CVerde:Loc:Plot:A388:7	MVH:A388:7:13	mean vegetation height	13.35	cm
CIBIO:CVerde:Loc:Plot:A423:3	MVH:A423:3:27	mean vegetation height	27.61	cm
CIBIO:CVerde:Loc:Plot:6:6	MVH:6:6:24	mean vegetation height	24.66	cm
CIBIO:CVerde:Loc:Plot:4:5	MVH:4:5:17	mean vegetation height	17.28	cm
CIBIO:CVerde:Loc:Plot:A166:4	MVH:A166:4:14	mean vegetation height	14.18	cm
CIBIO:CVerde:Loc:Plot:A260:3	MVH:A260:3:6	mean vegetation height	6.85	cm
CIBIO:CVerde:Loc:Plot:A297:3	MVH:A297:3:16	mean vegetation height	16.51	cm
CIBIO:CVerde:Loc:Plot:A299:8	MVH:A299:8:25	mean vegetation height	25.15	cm
CIBIO:CVerde:Loc:Plot:A349:8	MVH:A349:8:21	mean vegetation height	21.26	cm
CIBIO:CVerde:Loc:Plot:A388:8	MVH:A388:8:14	mean vegetation height	14.77	cm
CIBIO:CVerde:Loc:Plot:4:6	MVH:4:6:15	mean vegetation height	15.88	cm
CIBIO:CVerde:Loc:Plot:A166:5	MVH:A166:5:24	mean vegetation height	24.93	cm
CIBIO:CVerde:Loc:Plot:A260:4	MVH:A260:4:12	mean vegetation height	12.92	cm
CIBIO:CVerde:Loc:Plot:A297:4	MVH:A297:4:26	mean vegetation height	26.40	cm
CIBIO:CVerde:Loc:Plot:A299:9	MVH:A299:9:23	mean vegetation height	23.96	cm
CIBIO:CVerde:Loc:Plot:A349:9	MVH:A349:9:28	mean vegetation height	28.62	cm
CIBIO:CVerde:Loc:Plot:A388:9	MVH:A388:9:14	mean vegetation height	14.05	cm
CIBIO:CVerde:Loc:Plot:A423:4	MVH:A423:4:28	mean vegetation height	28.78	cm
CIBIO:CVerde:Loc:Plot:A423:5	MVH:A423:5:37	mean vegetation height	37.09	cm
CIBIO:CVerde:Loc:Plot:A46:3	MVH:A46:3:18	mean vegetation height	18.49	cm
CIBIO:CVerde:Loc:Plot:A46:7	MVH:A46:7:16	mean vegetation height	16.63	cm
CIBIO:CVerde:Loc:Plot:A482:6	MVH:A482:6:8	mean vegetation height	8.17	cm
CIBIO:CVerde:Loc:Plot:A505:3	MVH:A505:3:11	mean vegetation height	11.40	cm
CIBIO:CVerde:Loc:Plot:A505:9	MVH:A505:9:44	mean vegetation height	44.79	cm
CIBIO:CVerde:Loc:Plot:A527:6	MVH:A527:6:32	mean vegetation height	32.38	cm
CIBIO:CVerde:Loc:Plot:A57:4	MVH:A57:4:20	mean vegetation height	20.44	cm
CIBIO:CVerde:Loc:Plot:A999:3	MVH:A999:3:19	mean vegetation height	19.85	cm
CIBIO:CVerde:Loc:Plot:A423:6	MVH:A423:6:34	mean vegetation height	34.95	cm
CIBIO:CVerde:Loc:Plot:A46:4	MVH:A46:4:24	mean vegetation height	24.99	cm
CIBIO:CVerde:Loc:Plot:A482:7	MVH:A482:7:6	mean vegetation height	6.24	cm
CIBIO:CVerde:Loc:Plot:A505:4	MVH:A505:4:12	mean vegetation height	12.46	cm
CIBIO:CVerde:Loc:Plot:A527:7	MVH:A527:7:22	mean vegetation height	22.26	cm
CIBIO:CVerde:Loc:Plot:A57:5	MVH:A57:5:23	mean vegetation height	23.85	cm
CIBIO:CVerde:Loc:Plot:A999:4	MVH:A999:4:13	mean vegetation height	13.97	cm
CIBIO:CVerde:Loc:Plot:A423:7	MVH:A423:7:36	mean vegetation height	36.87	cm
CIBIO:CVerde:Loc:Plot:A46:5	MVH:A46:5:22	mean vegetation height	22.09	cm
CIBIO:CVerde:Loc:Plot:A46:8	MVH:A46:8:18	mean vegetation height	18.44	cm
CIBIO:CVerde:Loc:Plot:A482:8	MVH:A482:8:8	mean vegetation height	8.66	cm
CIBIO:CVerde:Loc:Plot:A527:10	MVH:A527:10:25	mean vegetation height	25.63	cm
CIBIO:CVerde:Loc:Plot:A57:6	MVH:A57:6:15	mean vegetation height	15.82	cm
CIBIO:CVerde:Loc:Plot:A999:5	MVH:A999:5:28	mean vegetation height	28.61	cm
CIBIO:CVerde:Loc:Plot:A423:8	MVH:A423:8:21	mean vegetation height	21.21	cm
CIBIO:CVerde:Loc:Plot:A46:6	MVH:A46:6:28	mean vegetation height	28.03	cm
CIBIO:CVerde:Loc:Plot:A46:9	MVH:A46:9:24	mean vegetation height	24.11	cm
CIBIO:CVerde:Loc:Plot:A482:9	MVH:A482:9:10	mean vegetation height	10.10	cm
CIBIO:CVerde:Loc:Plot:A505:5	MVH:A505:5:55	mean vegetation height	55.87	cm
CIBIO:CVerde:Loc:Plot:A527:11	MVH:A527:11:12	mean vegetation height	12.73	cm
CIBIO:CVerde:Loc:Plot:A527:8	MVH:A527:8:28	mean vegetation height	28.39	cm
CIBIO:CVerde:Loc:Plot:A57:7	MVH:A57:7:19	mean vegetation height	19.54	cm
CIBIO:CVerde:Loc:Plot:A999:6	MVH:A999:6:26	mean vegetation height	26.49	cm
CIBIO:CVerde:Loc:Plot:A482:10	MVH:A482:10:5	mean vegetation height	5.74	cm
CIBIO:CVerde:Loc:Plot:A527:2	MVH:A527:2:26	mean vegetation height	26.77	cm
CIBIO:CVerde:Loc:Plot:A527:9	MVH:A527:9:17	mean vegetation height	17.48	cm
CIBIO:CVerde:Loc:Plot:A57:8	MVH:A57:8:20	mean vegetation height	20.03	cm
CIBIO:CVerde:Loc:Plot:A423:9	MVH:A423:9:36	mean vegetation height	36.87	cm
CIBIO:CVerde:Loc:Plot:A482:11	MVH:A482:11:8	mean vegetation height	8.45	cm
CIBIO:CVerde:Loc:Plot:A505:10	MVH:A505:10:41	mean vegetation height	41.25	cm
CIBIO:CVerde:Loc:Plot:A505:6	MVH:A505:6:46	mean vegetation height	46.00	cm
CIBIO:CVerde:Loc:Plot:A57:10	MVH:A57:10:20	mean vegetation height	20.25	cm
CIBIO:CVerde:Loc:Plot:A57:9	MVH:A57:9:29	mean vegetation height	29.89	cm
CIBIO:CVerde:Loc:Plot:A999:7	MVH:A999:7:28	mean vegetation height	28.45	cm
CIBIO:CVerde:Loc:Plot:A46:10	MVH:A46:10:20	mean vegetation height	20.06	cm
CIBIO:CVerde:Loc:Plot:A482:2	MVH:A482:2:12	mean vegetation height	12.58	cm
CIBIO:CVerde:Loc:Plot:A505:7	MVH:A505:7:19	mean vegetation height	19.84	cm
CIBIO:CVerde:Loc:Plot:A527:3	MVH:A527:3:22	mean vegetation height	22.84	cm
CIBIO:CVerde:Loc:Plot:A57:11	MVH:A57:11:21	mean vegetation height	21.38	cm
CIBIO:CVerde:Loc:Plot:A999:10	MVH:A999:10:25	mean vegetation height	25.72	cm
CIBIO:CVerde:Loc:Plot:A999:8	MVH:A999:8:12	mean vegetation height	12.82	cm
CIBIO:CVerde:Loc:Plot:A46:11	MVH:A46:11:14	mean vegetation height	14.33	cm
CIBIO:CVerde:Loc:Plot:A482:3	MVH:A482:3:7	mean vegetation height	7.52	cm
CIBIO:CVerde:Loc:Plot:A505:11	MVH:A505:11:43	mean vegetation height	43.67	cm
CIBIO:CVerde:Loc:Plot:A527:4	MVH:A527:4:27	mean vegetation height	27.67	cm
CIBIO:CVerde:Loc:Plot:A57:2	MVH:A57:2:31	mean vegetation height	31.58	cm
CIBIO:CVerde:Loc:Plot:A999:11	MVH:A999:11:42	mean vegetation height	42.67	cm
CIBIO:CVerde:Loc:Plot:A46:2	MVH:A46:2:26	mean vegetation height	26.55	cm
CIBIO:CVerde:Loc:Plot:A482:4	MVH:A482:4:8	mean vegetation height	8.28	cm
CIBIO:CVerde:Loc:Plot:A505:2	MVH:A505:2:53	mean vegetation height	53.71	cm
CIBIO:CVerde:Loc:Plot:A505:8	MVH:A505:8:34	mean vegetation height	34.00	cm
CIBIO:CVerde:Loc:Plot:A57:3	MVH:A57:3:23	mean vegetation height	23.14	cm
CIBIO:CVerde:Loc:Plot:A999:2	MVH:A999:2:16	mean vegetation height	16.34	cm
CIBIO:CVerde:Loc:Plot:A527:5	MVH:A527:5:32	mean vegetation height	32.65	cm
CIBIO:CVerde:Loc:Plot:A999:9	MVH:A999:9:28	mean vegetation height	28.74	cm
