# Supplementary material for: Arachnid Fauna (Araneae and Opiliones) from the Castro Verde Special Protection Area, southern Portugal
Source: Biodivers Data J. 2023 Dec 6;11:e110415. doi: 10.3897/BDJ.11.e110415 (PMC10719938; doi:10.3897/BDJ.11.e110415)
Supplement: Supplementary material 1 — GBIF event dataset: Raw data on sampling sites and Arachnida specimens collected [file bdj-11-e110415-s001.zip › GBIF_Arachnida_Castro_Verde_2023/GBIF_Arachnida_Castro_Verde_2023_OCCURRENCE.txt]

eventID	type	occurrenceStatus	modified	language	license	rightsHolder	institutionCode	institutionID	ownerInstitutionCode	collectionCode	collectionID	datasetName	datasetID	basisOfRecord	preparations	occurrenceID	catalogNumber	locationID	higherClassification	kingdom	phylum	class	order	family	Genus	scientificName	specificEpithet	scientificNameAuthorship	nomenclaturalCode	taxonRank	identifiedBy	identificationRemarks	Sex	lifeStage	individualCount	disposition	recordedBy
CIBIO:CVerde:Loc:Plot:102:10	PhysicalObject	present	2023-10-06	en	https://creativecommons.org/licenses/by/4.0/legalcode	José A. Barrientos (Barcelona, Spain)	CIBIO	37560003-ae75-43c3-95aa-48c98797aa2a	CJAB	Colección José A. Barrientos	bacc7f76-9dee-4f9a-a122-437cadbdee94	Arachnids of Castro Verde Special Protection Area (Southern Portugal)	5e9fa0bf18f448d0853f32070ac3642c	PreservedSpecimen	whole animal (ETOH)	42fb8eed254e48edae8a209db6258ffe	102-10-a	102-10	Animalia | Arthropoda | Arachnida | Araneae | Thomisidae	Animalia	Arthropoda	Arachnida	Araneae	Thomisidae		Thomisidae Sundevall,1833		Sundevall,1833		family	José A. Barrientos	Morphology		Juvenile	4	in collection	Joana Santana | Sérgio Henriques | Sílvia Pina
CIBIO:CVerde:Loc:Plot:102:10	PhysicalObject	present	2023-10-06	en	https://creativecommons.org/licenses/by/4.0/legalcode	José A. Barrientos (Barcelona, Spain)	CIBIO	37560003-ae75-43c3-95aa-48c98797aa2a	CJAB	Colección José A. Barrientos	bacc7f76-9dee-4f9a-a122-437cadbdee94	Arachnids of Castro Verde Special Protection Area (Southern Portugal)	5e9fa0bf18f448d0853f32070ac3642c	PreservedSpecimen	whole animal (ETOH)	5119406c99fb490c96e89d6c2b4210cd	102-10-a	102-10	Animalia | Arthropoda | Arachnida | Araneae | Linyphiidae	Animalia	Arthropoda	Arachnida	Araneae	Linyphiidae		Linyphiidae Blackwall, 1859		Blackwall, 1859		family	José A. Barrientos	Morphology		Juvenile	1	in collection	Joana Santana | Sérgio Henriques | Sílvia Pina
CIBIO:CVerde:Loc:Plot:102:10	PhysicalObject	present	2023-10-06	en	https://creativecommons.org/licenses/by/4.0/legalcode	José A. Barrientos (Barcelona, Spain)	CIBIO	37560003-ae75-43c3-95aa-48c98797aa2a	CJAB	Colección José A. Barrientos	bacc7f76-9dee-4f9a-a122-437cadbdee94	Arachnids of Castro Verde Special Protection Area (Southern Portugal)	5e9fa0bf18f448d0853f32070ac3642c	PreservedSpecimen	whole animal (ETOH)	6c91f510472e4479a7170c77d9b47692	102-10-a	102-10	Animalia | Arthropoda | Arachnida | Araneae | Araneidae | Hypsosinga	Animalia	Arthropoda	Arachnida	Araneae	Araneidae	Hypsosinga	Hypsosinga albovittata (Westring, 1851)	albovittata	(Westring, 1851)	ICZN	species	José A. Barrientos	Morphology	Female	Adult	1	in collection	Joana Santana | Sérgio Henriques | Sílvia Pina
CIBIO:CVerde:Loc:Plot:104:10	PhysicalObject	present	2023-10-06	en	https://creativecommons.org/licenses/by/4.0/legalcode	José A. Barrientos (Barcelona, Spain)	CIBIO	37560003-ae75-43c3-95aa-48c98797aa2a	CJAB	Colección José A. Barrientos	bacc7f76-9dee-4f9a-a122-437cadbdee94	Arachnids of Castro Verde Special Protection Area (Southern Portugal)	5e9fa0bf18f448d0853f32070ac3642c	PreservedSpecimen	whole animal (ETOH)	0260a038bcea4f0d8d8b2c17129fe023	104-10-e	104-10	Animalia | Arthropoda | Arachnida | Araneae | Thomisidae	Animalia	Arthropoda	Arachnida	Araneae	Thomisidae		Thomisidae Sundevall,1833		Sundevall,1833		family	José A. Barrientos	Morphology		Juvenile	1	in collection	Joana Santana | Sérgio Henriques | Sílvia Pina
CIBIO:CVerde:Loc:Plot:104:10	PhysicalObject	present	2023-10-06	en	https://creativecommons.org/licenses/by/4.0/legalcode	José A. Barrientos (Barcelona, Spain)	CIBIO	37560003-ae75-43c3-95aa-48c98797aa2a	CJAB	Colección José A. Barrientos	bacc7f76-9dee-4f9a-a122-437cadbdee94	Arachnids of Castro Verde Special Protection Area (Southern Portugal)	5e9fa0bf18f448d0853f32070ac3642c	PreservedSpecimen	whole animal (ETOH)	2ce6e97a848f4cadb95d3276b989efd6	104-10-e	104-10	Animalia | Arthropoda | Arachnida | Araneae | Thomisidae | Ozyptila	Animalia	Arthropoda	Arachnida	Araneae	Thomisidae	Ozyptila	Ozyptila pauxilla (Simon, 1870)	pauxilla	(Simon, 1870)	ICZN	species	José A. Barrientos	Morphology		Juvenile	1	in collection	Joana Santana | Sérgio Henriques | Sílvia Pina
CIBIO:CVerde:Loc:Plot:104:10	PhysicalObject	present	2023-10-06	en	https://creativecommons.org/licenses/by/4.0/legalcode	José A. Barrientos (Barcelona, Spain)	CIBIO	37560003-ae75-43c3-95aa-48c98797aa2a	CJAB	Colección José A. Barrientos	bacc7f76-9dee-4f9a-a122-437cadbdee94	Arachnids of Castro Verde Special Protection Area (Southern Portugal)	5e9fa0bf18f448d0853f32070ac3642c	PreservedSpecimen	whole animal (ETOH)	91d6f109187c4f42808e43ccbca79125	104-10-e	104-10	Animalia | Arthropoda | Arachnida | Araneae | Thomisidae | Runcinia	Animalia	Arthropoda	Arachnida	Araneae	Thomisidae	Runcinia	Runcinia grammica (C. L. Koch, 1837)	grammica	(C. L. Koch, 1837)	ICZN	species	José A. Barrientos	Morphology		Juvenile	2	in collection	Joana Santana | Sérgio Henriques | Sílvia Pina
CIBIO:CVerde:Loc:Plot:104:10	PhysicalObject	present	2023-10-06	en	https://creativecommons.org/licenses/by/4.0/legalcode	José A. Barrientos (Barcelona, Spain)	CIBIO	37560003-ae75-43c3-95aa-48c98797aa2a	CJAB	Colección José A. Barrientos	bacc7f76-9dee-4f9a-a122-437cadbdee94	Arachnids of Castro Verde Special Protection Area (Southern Portugal)	5e9fa0bf18f448d0853f32070ac3642c	PreservedSpecimen	whole animal (ETOH)	67e5789a80594157bffb8cbf85a11984	104-10-e	104-10	Animalia | Arthropoda | Arachnida | Araneae | Linyphiidae | Agyneta	Animalia	Arthropoda	Arachnida	Araneae	Linyphiidae	Agyneta	Agyneta pseudorurestris Wunderlich, 1980	pseudorurestris	Wunderlich, 1980	ICZN	species	José A. Barrientos	Morphology		Juvenile	2	in collection	Joana Santana | Sérgio Henriques | Sílvia Pina
CIBIO:CVerde:Loc:Plot:104:10	PhysicalObject	present	2023-10-06	en	https://creativecommons.org/licenses/by/4.0/legalcode	José A. Barrientos (Barcelona, Spain)	CIBIO	37560003-ae75-43c3-95aa-48c98797aa2a	CJAB	Colección José A. Barrientos	bacc7f76-9dee-4f9a-a122-437cadbdee94	Arachnids of Castro Verde Special Protection Area (Southern Portugal)	5e9fa0bf18f448d0853f32070ac3642c	PreservedSpecimen	whole animal (ETOH)	ade64aa90bed4766a89742701d2b4da1	104-10-e	104-10	Animalia | Arthropoda | Arachnida | Araneae | Linyphiidae | Agyneta	Animalia	Arthropoda	Arachnida	Araneae	Linyphiidae	Agyneta	Agyneta pseudorurestris Wunderlich, 1980	pseudorurestris	Wunderlich, 1980	ICZN	species	José A. Barrientos	Morphology	Female	Adult	1	in collection	Joana Santana | Sérgio Henriques | Sílvia Pina
CIBIO:CVerde:Loc:Plot:104:10	PhysicalObject	present	2023-10-06	en	https://creativecommons.org/licenses/by/4.0/legalcode	José A. Barrientos (Barcelona, Spain)	CIBIO	37560003-ae75-43c3-95aa-48c98797aa2a	CJAB	Colección José A. Barrientos	bacc7f76-9dee-4f9a-a122-437cadbdee94	Arachnids of Castro Verde Special Protection Area (Southern Portugal)	5e9fa0bf18f448d0853f32070ac3642c	PreservedSpecimen	whole animal (ETOH)	9028e4176d7f48d89bd4fa1820433254	104-10-e	104-10	Animalia | Arthropoda | Arachnida | Araneae | Linyphiidae | Agyneta	Animalia	Arthropoda	Arachnida	Araneae	Linyphiidae	Agyneta	Agyneta pseudorurestris Wunderlich, 1980	pseudorurestris	Wunderlich, 1980	ICZN	species	José A. Barrientos	Morphology	Male	Adult	1	in collection	Joana Santana | Sérgio Henriques | Sílvia Pina
CIBIO:CVerde:Loc:Plot:104:10	PhysicalObject	present	2023-10-06	en	https://creativecommons.org/licenses/by/4.0/legalcode	José A. Barrientos (Barcelona, Spain)	CIBIO	37560003-ae75-43c3-95aa-48c98797aa2a	CJAB	Colección José A. Barrientos	bacc7f76-9dee-4f9a-a122-437cadbdee94	Arachnids of Castro Verde Special Protection Area (Southern Portugal)	5e9fa0bf18f448d0853f32070ac3642c	PreservedSpecimen	whole animal (ETOH)	69b0c88bf07f480ea692fd64585b1d1d	104-10-e	104-10	Animalia | Arthropoda | Arachnida | Araneae | Gnaphosidae | Setaphis	Animalia	Arthropoda	Arachnida	Araneae	Gnaphosidae	Setaphis	Setaphis carmeli (O. Pickard-Cambridge, 1872)	carmeli	(O. Pickard-Cambridge, 1872)	ICZN	species	José A. Barrientos	Morphology	Male	Adult	1	in collection	Joana Santana | Sérgio Henriques | Sílvia Pina
CIBIO:CVerde:Loc:Plot:104:10	PhysicalObject	present	2023-10-06	en	https://creativecommons.org/licenses/by/4.0/legalcode	José A. Barrientos (Barcelona, Spain)	CIBIO	37560003-ae75-43c3-95aa-48c98797aa2a	CJAB	Colección José A. Barrientos	bacc7f76-9dee-4f9a-a122-437cadbdee94	Arachnids of Castro Verde Special Protection Area (Southern Portugal)	5e9fa0bf18f448d0853f32070ac3642c	PreservedSpecimen	whole animal (ETOH)	5d17b7416bc74f95a20aca63a421035a	104-10-e	104-10	Animalia | Arthropoda | Arachnida | Araneae | Araneidae | Hypsosinga	Animalia	Arthropoda	Arachnida	Araneae	Araneidae	Hypsosinga	Hypsosinga albovittata (Westring, 1851)	albovittata	(Westring, 1851)	ICZN	species	José A. Barrientos	Morphology		Juvenile	1	in collection	Joana Santana | Sérgio Henriques | Sílvia Pina
CIBIO:CVerde:Loc:Plot:104:10	PhysicalObject	present	2023-10-06	en	https://creativecommons.org/licenses/by/4.0/legalcode	José A. Barrientos (Barcelona, Spain)	CIBIO	37560003-ae75-43c3-95aa-48c98797aa2a	CJAB	Colección José A. Barrientos	bacc7f76-9dee-4f9a-a122-437cadbdee94	Arachnids of Castro Verde Special Protection Area (Southern Portugal)	5e9fa0bf18f448d0853f32070ac3642c	PreservedSpecimen	whole animal (ETOH)	3899f89ea0ac4eb79dd71cdddeb399af	104-10-e	104-10	Animalia | Arthropoda | Arachnida | Araneae | Theridiidae | Neottiura	Animalia	Arthropoda	Arachnida	Araneae	Theridiidae	Neottiura	Neottiura uncinata (Lucas, 1846)	uncinata	(Lucas, 1846)	ICZN	species	José A. Barrientos	Morphology		Juvenile	1	in collection	Joana Santana | Sérgio Henriques | Sílvia Pina
CIBIO:CVerde:Loc:Plot:104:7	PhysicalObject	present	2023-10-06	en	https://creativecommons.org/licenses/by/4.0/legalcode	José A. Barrientos (Barcelona, Spain)	CIBIO	37560003-ae75-43c3-95aa-48c98797aa2a	CJAB	Colección José A. Barrientos	bacc7f76-9dee-4f9a-a122-437cadbdee94	Arachnids of Castro Verde Special Protection Area (Southern Portugal)	5e9fa0bf18f448d0853f32070ac3642c	PreservedSpecimen	whole animal (ETOH)	168d6ca0a39a40288c6c63cb54c80255	104-7-h	104-7	Animalia | Arthropoda | Arachnida | Araneae | Araneidae | Hypsosinga	Animalia	Arthropoda	Arachnida	Araneae	Araneidae	Hypsosinga	Hypsosinga albovittata (Westring, 1851)	albovittata	(Westring, 1851)	ICZN	species	José A. Barrientos	Morphology	Female	Adult	1	in collection	Joana Santana | Sérgio Henriques | Sílvia Pina
CIBIO:CVerde:Loc:Plot:104:7	PhysicalObject	present	2023-10-06	en	https://creativecommons.org/licenses/by/4.0/legalcode	José A. Barrientos (Barcelona, Spain)	CIBIO	37560003-ae75-43c3-95aa-48c98797aa2a	CJAB	Colección José A. Barrientos	bacc7f76-9dee-4f9a-a122-437cadbdee94	Arachnids of Castro Verde Special Protection Area (Southern Portugal)	5e9fa0bf18f448d0853f32070ac3642c	PreservedSpecimen	whole animal (ETOH)	25c0f00fc5b44af197ca5248dcf144bd	104-7-h	104-7	Animalia | Arthropoda | Arachnida | Araneae | Thomisidae | Runcinia	Animalia	Arthropoda	Arachnida	Araneae	Thomisidae	Runcinia	Runcinia grammica (C. L. Koch, 1837)	grammica	(C. L. Koch, 1837)	ICZN	species	José A. Barrientos	Morphology		Juvenile	1	in collection	Joana Santana | Sérgio Henriques | Sílvia Pina
CIBIO:CVerde:Loc:Plot:104:7	PhysicalObject	present	2023-10-06	en	https://creativecommons.org/licenses/by/4.0/legalcode	José A. Barrientos (Barcelona, Spain)	CIBIO	37560003-ae75-43c3-95aa-48c98797aa2a	CJAB	Colección José A. Barrientos	bacc7f76-9dee-4f9a-a122-437cadbdee94	Arachnids of Castro Verde Special Protection Area (Southern Portugal)	5e9fa0bf18f448d0853f32070ac3642c	PreservedSpecimen	whole animal (ETOH)	92bcfc995b6e450abf29e7ea778d2132	104-7-h	104-7	Animalia | Arthropoda | Arachnida | Araneae | Thomisidae | Ozyptila	Animalia	Arthropoda	Arachnida	Araneae	Thomisidae	Ozyptila	Ozyptila pauxilla (Simon, 1870)	pauxilla	(Simon, 1870)	ICZN	species	José A. Barrientos	Morphology	Male	Adult	1	in collection	Joana Santana | Sérgio Henriques | Sílvia Pina
CIBIO:CVerde:Loc:Plot:104:7	PhysicalObject	present	2023-10-06	en	https://creativecommons.org/licenses/by/4.0/legalcode	José A. Barrientos (Barcelona, Spain)	CIBIO	37560003-ae75-43c3-95aa-48c98797aa2a	CJAB	Colección José A. Barrientos	bacc7f76-9dee-4f9a-a122-437cadbdee94	Arachnids of Castro Verde Special Protection Area (Southern Portugal)	5e9fa0bf18f448d0853f32070ac3642c	PreservedSpecimen	whole animal (ETOH)	fe4fcedf213e4abca8bd13aab2fe3424	104-7-h	104-7	Animalia | Arthropoda | Arachnida | Araneae | Linyphiidae | Agyneta	Animalia	Arthropoda	Arachnida	Araneae	Linyphiidae	Agyneta	Agyneta pseudorurestris Wunderlich, 1980	pseudorurestris	Wunderlich, 1980	ICZN	species	José A. Barrientos	Morphology		Juvenile	3	in collection	Joana Santana | Sérgio Henriques | Sílvia Pina
CIBIO:CVerde:Loc:Plot:107:5	PhysicalObject	present	2023-10-06	en	https://creativecommons.org/licenses/by/4.0/legalcode	José A. Barrientos (Barcelona, Spain)	CIBIO	37560003-ae75-43c3-95aa-48c98797aa2a	CJAB	Colección José A. Barrientos	bacc7f76-9dee-4f9a-a122-437cadbdee94	Arachnids of Castro Verde Special Protection Area (Southern Portugal)	5e9fa0bf18f448d0853f32070ac3642c	PreservedSpecimen	whole animal (ETOH)	1de2cc7716c0417ba94a14107f79fac7	107-5-e	107-5	Animalia | Arthropoda | Arachnida | Araneae | Thomisidae	Animalia	Arthropoda	Arachnida	Araneae	Thomisidae		Thomisidae Sundevall,1833		Sundevall,1833		family	José A. Barrientos	Morphology		Juvenile	11	in collection	Joana Santana | Sérgio Henriques | Sílvia Pina
CIBIO:CVerde:Loc:Plot:107:5	PhysicalObject	present	2023-10-06	en	https://creativecommons.org/licenses/by/4.0/legalcode	José A. Barrientos (Barcelona, Spain)	CIBIO	37560003-ae75-43c3-95aa-48c98797aa2a	CJAB	Colección José A. Barrientos	bacc7f76-9dee-4f9a-a122-437cadbdee94	Arachnids of Castro Verde Special Protection Area (Southern Portugal)	5e9fa0bf18f448d0853f32070ac3642c	PreservedSpecimen	whole animal (ETOH)	9a0680a28b434867ae5b68216f8690a1	107-5-e	107-5	Animalia | Arthropoda | Arachnida | Araneae | Linyphiidae | Diplocephalus	Animalia	Arthropoda	Arachnida	Araneae	Linyphiidae	Diplocephalus	Diplocephalus graecus (O. Pickard-Cambridge, 1873)	graecus	(O. Pickard-Cambridge, 1873)	ICZN	species	José A. Barrientos	Morphology		Juvenile	1	in collection	Joana Santana | Sérgio Henriques | Sílvia Pina
CIBIO:CVerde:Loc:Plot:107:5	PhysicalObject	present	2023-10-06	en	https://creativecommons.org/licenses/by/4.0/legalcode	José A. Barrientos (Barcelona, Spain)	CIBIO	37560003-ae75-43c3-95aa-48c98797aa2a	CJAB	Colección José A. Barrientos	bacc7f76-9dee-4f9a-a122-437cadbdee94	Arachnids of Castro Verde Special Protection Area (Southern Portugal)	5e9fa0bf18f448d0853f32070ac3642c	PreservedSpecimen	whole animal (ETOH)	8fe406c4fecf47a0b15157ff33983b0b	107-5-e	107-5	Animalia | Arthropoda | Arachnida | Araneae | Linyphiidae | Diplocephalus	Animalia	Arthropoda	Arachnida	Araneae	Linyphiidae	Diplocephalus	Diplocephalus graecus (O. Pickard-Cambridge, 1873)	graecus	(O. Pickard-Cambridge, 1873)	ICZN	species	José A. Barrientos	Morphology	Male	Adult	1	in collection	Joana Santana | Sérgio Henriques | Sílvia Pina
CIBIO:CVerde:Loc:Plot:107:5	PhysicalObject	present	2023-10-06	en	https://creativecommons.org/licenses/by/4.0/legalcode	José A. Barrientos (Barcelona, Spain)	CIBIO	37560003-ae75-43c3-95aa-48c98797aa2a	CJAB	Colección José A. Barrientos	bacc7f76-9dee-4f9a-a122-437cadbdee94	Arachnids of Castro Verde Special Protection Area (Southern Portugal)	5e9fa0bf18f448d0853f32070ac3642c	PreservedSpecimen	whole animal (ETOH)	97e376cfb5f447619f768d93a28a3c6c	107-5-e	107-5	Animalia | Arthropoda | Arachnida | Araneae | Araneidae | Hypsosinga	Animalia	Arthropoda	Arachnida	Araneae	Araneidae	Hypsosinga	Hypsosinga albovittata (Westring, 1851)	albovittata	(Westring, 1851)	ICZN	species	José A. Barrientos	Morphology		Juvenile	5	in collection	Joana Santana | Sérgio Henriques | Sílvia Pina
CIBIO:CVerde:Loc:Plot:107:5	PhysicalObject	present	2023-10-06	en	https://creativecommons.org/licenses/by/4.0/legalcode	José A. Barrientos (Barcelona, Spain)	CIBIO	37560003-ae75-43c3-95aa-48c98797aa2a	CJAB	Colección José A. Barrientos	bacc7f76-9dee-4f9a-a122-437cadbdee94	Arachnids of Castro Verde Special Protection Area (Southern Portugal)	5e9fa0bf18f448d0853f32070ac3642c	PreservedSpecimen	whole animal (ETOH)	5de68d3bf23540d4bb4ed48490ce79cc	107-5-e	107-5	Animalia | Arthropoda | Arachnida | Araneae | Araneidae | Hypsosinga	Animalia	Arthropoda	Arachnida	Araneae	Araneidae	Hypsosinga	Hypsosinga albovittata (Westring, 1851)	albovittata	(Westring, 1851)	ICZN	species	José A. Barrientos	Morphology	Female	Adult	1	in collection	Joana Santana | Sérgio Henriques | Sílvia Pina
CIBIO:CVerde:Loc:Plot:107:5	PhysicalObject	present	2023-10-06	en	https://creativecommons.org/licenses/by/4.0/legalcode	José A. Barrientos (Barcelona, Spain)	CIBIO	37560003-ae75-43c3-95aa-48c98797aa2a	CJAB	Colección José A. Barrientos	bacc7f76-9dee-4f9a-a122-437cadbdee94	Arachnids of Castro Verde Special Protection Area (Southern Portugal)	5e9fa0bf18f448d0853f32070ac3642c	PreservedSpecimen	whole animal (ETOH)	48829a900a1849809ccd296928d7f569	107-5-e	107-5	Animalia | Arthropoda | Arachnida | Araneae | Thomisidae | Ozyptila	Animalia	Arthropoda	Arachnida	Araneae	Thomisidae	Ozyptila	Ozyptila pauxilla (Simon, 1870)	pauxilla	(Simon, 1870)	ICZN	species	José A. Barrientos	Morphology	Female	Adult	1	in collection	Joana Santana | Sérgio Henriques | Sílvia Pina
CIBIO:CVerde:Loc:Plot:108:5	PhysicalObject	present	2023-10-06	en	https://creativecommons.org/licenses/by/4.0/legalcode	José A. Barrientos (Barcelona, Spain)	CIBIO	37560003-ae75-43c3-95aa-48c98797aa2a	CJAB	Colección José A. Barrientos	bacc7f76-9dee-4f9a-a122-437cadbdee94	Arachnids of Castro Verde Special Protection Area (Southern Portugal)	5e9fa0bf18f448d0853f32070ac3642c	PreservedSpecimen	whole animal (ETOH)	41ddb5ffbdc149a0be23cdc6ddd35072	108-5-a	108-5	Animalia | Arthropoda | Arachnida | Araneae | Thomisidae	Animalia	Arthropoda	Arachnida	Araneae	Thomisidae		Thomisidae Sundevall,1833		Sundevall,1833		family	José A. Barrientos	Morphology		Juvenile	3	in collection	Joana Santana | Sérgio Henriques | Sílvia Pina
CIBIO:CVerde:Loc:Plot:108:5	PhysicalObject	present	2023-10-06	en	https://creativecommons.org/licenses/by/4.0/legalcode	José A. Barrientos (Barcelona, Spain)	CIBIO	37560003-ae75-43c3-95aa-48c98797aa2a	CJAB	Colección José A. Barrientos	bacc7f76-9dee-4f9a-a122-437cadbdee94	Arachnids of Castro Verde Special Protection Area (Southern Portugal)	5e9fa0bf18f448d0853f32070ac3642c	PreservedSpecimen	whole animal (ETOH)	948a70d2a0434f6592d0985b4705a624	108-5-a	108-5	Animalia | Arthropoda | Arachnida | Araneae | Araneidae | Hypsosinga	Animalia	Arthropoda	Arachnida	Araneae	Araneidae	Hypsosinga	Hypsosinga albovittata (Westring, 1851)	albovittata	(Westring, 1851)	ICZN	species	José A. Barrientos	Morphology		Juvenile	1	in collection	Joana Santana | Sérgio Henriques | Sílvia Pina
CIBIO:CVerde:Loc:Plot:108:5	PhysicalObject	present	2023-10-06	en	https://creativecommons.org/licenses/by/4.0/legalcode	José A. Barrientos (Barcelona, Spain)	CIBIO	37560003-ae75-43c3-95aa-48c98797aa2a	CJAB	Colección José A. Barrientos	bacc7f76-9dee-4f9a-a122-437cadbdee94	Arachnids of Castro Verde Special Protection Area (Southern Portugal)	5e9fa0bf18f448d0853f32070ac3642c	PreservedSpecimen	whole animal (ETOH)	f61361179c3d45f98d175b4fae5edc36	108-5-a	108-5	Animalia | Arthropoda | Arachnida | Araneae | Salticidae | Chalcoscirtus	Animalia	Arthropoda	Arachnida	Araneae	Salticidae	Chalcoscirtus	Chalcoscirtus infimus (Simon, 1868)	infimus	(Simon, 1868)	ICZN	species	José A. Barrientos	Morphology		Juvenile	1	in collection	Joana Santana | Sérgio Henriques | Sílvia Pina
CIBIO:CVerde:Loc:Plot:108:5	PhysicalObject	present	2023-10-06	en	https://creativecommons.org/licenses/by/4.0/legalcode	José A. Barrientos (Barcelona, Spain)	CIBIO	37560003-ae75-43c3-95aa-48c98797aa2a	CJAB	Colección José A. Barrientos	bacc7f76-9dee-4f9a-a122-437cadbdee94	Arachnids of Castro Verde Special Protection Area (Southern Portugal)	5e9fa0bf18f448d0853f32070ac3642c	PreservedSpecimen	whole animal (ETOH)	4caf6e1b71c94eecafbfc90b3bcb9972	108-5-a	108-5	Animalia | Arthropoda | Arachnida | Araneae | Theridiidae | Neottiura	Animalia	Arthropoda	Arachnida	Araneae	Theridiidae	Neottiura	Neottiura uncinata (Lucas, 1846)	uncinata	(Lucas, 1846)	ICZN	species	José A. Barrientos	Morphology		Juvenile	2	in collection	Joana Santana | Sérgio Henriques | Sílvia Pina
CIBIO:CVerde:Loc:Plot:109:2	PhysicalObject	present	2023-10-06	en	https://creativecommons.org/licenses/by/4.0/legalcode	José A. Barrientos (Barcelona, Spain)	CIBIO	37560003-ae75-43c3-95aa-48c98797aa2a	CJAB	Colección José A. Barrientos	bacc7f76-9dee-4f9a-a122-437cadbdee94	Arachnids of Castro Verde Special Protection Area (Southern Portugal)	5e9fa0bf18f448d0853f32070ac3642c	PreservedSpecimen	whole animal (ETOH)	9e001388d78d47bcb3e951916385bdac	109-2-e	109-2	Animalia | Arthropoda | Arachnida | Araneae | Thomisidae	Animalia	Arthropoda	Arachnida	Araneae	Thomisidae		Thomisidae Sundevall,1833		Sundevall,1833		family	José A. Barrientos	Morphology		Juvenile	2	in collection	Joana Santana | Sérgio Henriques | Sílvia Pina
CIBIO:CVerde:Loc:Plot:109:2	PhysicalObject	present	2023-10-06	en	https://creativecommons.org/licenses/by/4.0/legalcode	José A. Barrientos (Barcelona, Spain)	CIBIO	37560003-ae75-43c3-95aa-48c98797aa2a	CJAB	Colección José A. Barrientos	bacc7f76-9dee-4f9a-a122-437cadbdee94	Arachnids of Castro Verde Special Protection Area (Southern Portugal)	5e9fa0bf18f448d0853f32070ac3642c	PreservedSpecimen	whole animal (ETOH)	9fa9ade0f0e0485ba89c874259c3b391	109-2-e	109-2	Animalia | Arthropoda | Arachnida | Araneae | Thomisidae | Runcinia	Animalia	Arthropoda	Arachnida	Araneae	Thomisidae	Runcinia	Runcinia grammica (C. L. Koch, 1837)	grammica	(C. L. Koch, 1837)	ICZN	species	José A. Barrientos	Morphology		Juvenile	1	in collection	Joana Santana | Sérgio Henriques | Sílvia Pina
CIBIO:CVerde:Loc:Plot:109:2	PhysicalObject	present	2023-10-06	en	https://creativecommons.org/licenses/by/4.0/legalcode	José A. Barrientos (Barcelona, Spain)	CIBIO	37560003-ae75-43c3-95aa-48c98797aa2a	CJAB	Colección José A. Barrientos	bacc7f76-9dee-4f9a-a122-437cadbdee94	Arachnids of Castro Verde Special Protection Area (Southern Portugal)	5e9fa0bf18f448d0853f32070ac3642c	PreservedSpecimen	whole animal (ETOH)	13c94cd92ffe464a9f2aef6b37c8bf8f	109-2-e	109-2	Animalia | Arthropoda | Arachnida | Araneae | Linyphiidae | Pelecopsis	Animalia	Arthropoda	Arachnida	Araneae	Linyphiidae	Pelecopsis	Pelecopsis inedita (O. Pickard-Cambridge, 1875)	inedita	(O. Pickard-Cambridge, 1875)	ICZN	species	José A. Barrientos	Morphology		Juvenile	1	in collection	Joana Santana | Sérgio Henriques | Sílvia Pina
CIBIO:CVerde:Loc:Plot:109:2	PhysicalObject	present	2023-10-06	en	https://creativecommons.org/licenses/by/4.0/legalcode	José A. Barrientos (Barcelona, Spain)	CIBIO	37560003-ae75-43c3-95aa-48c98797aa2a	CJAB	Colección José A. Barrientos	bacc7f76-9dee-4f9a-a122-437cadbdee94	Arachnids of Castro Verde Special Protection Area (Southern Portugal)	5e9fa0bf18f448d0853f32070ac3642c	PreservedSpecimen	whole animal (ETOH)	547510aaa953423d992e3e17207ffaff	109-2-e	109-2	Animalia | Arthropoda | Arachnida | Araneae | Linyphiidae | Agyneta	Animalia	Arthropoda	Arachnida	Araneae	Linyphiidae	Agyneta	Agyneta pseudorurestris Wunderlich, 1980	pseudorurestris	Wunderlich, 1980	ICZN	species	José A. Barrientos	Morphology		Juvenile	1	in collection	Joana Santana | Sérgio Henriques | Sílvia Pina
CIBIO:CVerde:Loc:Plot:109:2	PhysicalObject	present	2023-10-06	en	https://creativecommons.org/licenses/by/4.0/legalcode	José A. Barrientos (Barcelona, Spain)	CIBIO	37560003-ae75-43c3-95aa-48c98797aa2a	CJAB	Colección José A. Barrientos	bacc7f76-9dee-4f9a-a122-437cadbdee94	Arachnids of Castro Verde Special Protection Area (Southern Portugal)	5e9fa0bf18f448d0853f32070ac3642c	PreservedSpecimen	whole animal (ETOH)	ff923e25afa44d53a80abd87b99af653	109-2-e	109-2	Animalia | Arthropoda | Arachnida | Araneae | Linyphiidae | Agyneta	Animalia	Arthropoda	Arachnida	Araneae	Linyphiidae	Agyneta	Agyneta pseudorurestris Wunderlich, 1980	pseudorurestris	Wunderlich, 1980	ICZN	species	José A. Barrientos	Morphology	Female	Adult	1	in collection	Joana Santana | Sérgio Henriques | Sílvia Pina
CIBIO:CVerde:Loc:Plot:110:11	PhysicalObject	present	2023-10-06	en	https://creativecommons.org/licenses/by/4.0/legalcode	José A. Barrientos (Barcelona, Spain)	CIBIO	37560003-ae75-43c3-95aa-48c98797aa2a	CJAB	Colección José A. Barrientos	bacc7f76-9dee-4f9a-a122-437cadbdee94	Arachnids of Castro Verde Special Protection Area (Southern Portugal)	5e9fa0bf18f448d0853f32070ac3642c	PreservedSpecimen	whole animal (ETOH)	ee7c54110ffc4848b078a93e1ccadb25	110-11-b	110-11	Animalia | Arthropoda | Arachnida | Araneae | Oxyopidae | Oxyopes	Animalia	Arthropoda	Arachnida	Araneae	Oxyopidae	Oxyopes	Oxyopes heterophthalmus (Latreille, 1804)	heterophthalmus	(Latreille, 1804)	ICZN	species	José A. Barrientos	Morphology	Female	Adult	1	in collection	Joana Santana | Sérgio Henriques | Sílvia Pina
CIBIO:CVerde:Loc:Plot:110:11	PhysicalObject	present	2023-10-06	en	https://creativecommons.org/licenses/by/4.0/legalcode	José A. Barrientos (Barcelona, Spain)	CIBIO	37560003-ae75-43c3-95aa-48c98797aa2a	CJAB	Colección José A. Barrientos	bacc7f76-9dee-4f9a-a122-437cadbdee94	Arachnids of Castro Verde Special Protection Area (Southern Portugal)	5e9fa0bf18f448d0853f32070ac3642c	PreservedSpecimen	whole animal (ETOH)	c7b9be6dead2438888cec9f32e971c56	110-11-b	110-11	Animalia | Arthropoda | Arachnida | Araneae | Thomisidae	Animalia	Arthropoda	Arachnida	Araneae	Thomisidae		Thomisidae Sundevall,1833		Sundevall,1833		family	José A. Barrientos	Morphology		Juvenile	10	in collection	Joana Santana | Sérgio Henriques | Sílvia Pina
CIBIO:CVerde:Loc:Plot:110:11	PhysicalObject	present	2023-10-06	en	https://creativecommons.org/licenses/by/4.0/legalcode	José A. Barrientos (Barcelona, Spain)	CIBIO	37560003-ae75-43c3-95aa-48c98797aa2a	CJAB	Colección José A. Barrientos	bacc7f76-9dee-4f9a-a122-437cadbdee94	Arachnids of Castro Verde Special Protection Area (Southern Portugal)	5e9fa0bf18f448d0853f32070ac3642c	PreservedSpecimen	whole animal (ETOH)	b116a9bd875b4d82b04a5fd3bd1c549a	110-11-b	110-11	Animalia | Arthropoda | Arachnida | Araneae | Thomisidae | Thomisus	Animalia	Arthropoda	Arachnida	Araneae	Thomisidae	Thomisus	Thomisus onustus Walckenaer, 1805	onustus	Walckenaer, 1805	ICZN	species	José A. Barrientos	Morphology	Male	Adult	1	in collection	Joana Santana | Sérgio Henriques | Sílvia Pina
CIBIO:CVerde:Loc:Plot:110:11	PhysicalObject	present	2023-10-06	en	https://creativecommons.org/licenses/by/4.0/legalcode	José A. Barrientos (Barcelona, Spain)	CIBIO	37560003-ae75-43c3-95aa-48c98797aa2a	CJAB	Colección José A. Barrientos	bacc7f76-9dee-4f9a-a122-437cadbdee94	Arachnids of Castro Verde Special Protection Area (Southern Portugal)	5e9fa0bf18f448d0853f32070ac3642c	PreservedSpecimen	whole animal (ETOH)	86e26227715c47c38a6d6d2a15f0ecb9	110-11-b	110-11	Animalia | Arthropoda | Arachnida | Araneae | Araneidae | Hypsosinga	Animalia	Arthropoda	Arachnida	Araneae	Araneidae	Hypsosinga	Hypsosinga albovittata (Westring, 1851)	albovittata	(Westring, 1851)	ICZN	species	José A. Barrientos	Morphology		Juvenile	1	in collection	Joana Santana | Sérgio Henriques | Sílvia Pina
CIBIO:CVerde:Loc:Plot:110:11	PhysicalObject	present	2023-10-06	en	https://creativecommons.org/licenses/by/4.0/legalcode	José A. Barrientos (Barcelona, Spain)	CIBIO	37560003-ae75-43c3-95aa-48c98797aa2a	CJAB	Colección José A. Barrientos	bacc7f76-9dee-4f9a-a122-437cadbdee94	Arachnids of Castro Verde Special Protection Area (Southern Portugal)	5e9fa0bf18f448d0853f32070ac3642c	PreservedSpecimen	whole animal (ETOH)	0398466615134aaeb2840ac2f5977726	110-11-b	110-11	Animalia | Arthropoda | Arachnida | Araneae | Theridiidae | Neottiura	Animalia	Arthropoda	Arachnida	Araneae	Theridiidae	Neottiura	Neottiura uncinata (Lucas, 1846)	uncinata	(Lucas, 1846)	ICZN	species	José A. Barrientos	Morphology		Juvenile	1	in collection	Joana Santana | Sérgio Henriques | Sílvia Pina
CIBIO:CVerde:Loc:Plot:110:11	PhysicalObject	present	2023-10-06	en	https://creativecommons.org/licenses/by/4.0/legalcode	José A. Barrientos (Barcelona, Spain)	CIBIO	37560003-ae75-43c3-95aa-48c98797aa2a	CJAB	Colección José A. Barrientos	bacc7f76-9dee-4f9a-a122-437cadbdee94	Arachnids of Castro Verde Special Protection Area (Southern Portugal)	5e9fa0bf18f448d0853f32070ac3642c	PreservedSpecimen	whole animal (ETOH)	fcaeb91bc88949afbc3e30714aaa3520	110-11-b	110-11	Animalia | Arthropoda | Arachnida | Araneae | Gnaphosidae | Civizelotes	Animalia	Arthropoda	Arachnida	Araneae	Gnaphosidae	Civizelotes	Civizelotes ibericus Senglet, 2012	ibericus	Senglet, 2012	ICZN	species	José A. Barrientos	Morphology	Female	Adult	1	in collection	Joana Santana | Sérgio Henriques | Sílvia Pina
CIBIO:CVerde:Loc:Plot:110:11	PhysicalObject	present	2023-10-06	en	https://creativecommons.org/licenses/by/4.0/legalcode	José A. Barrientos (Barcelona, Spain)	CIBIO	37560003-ae75-43c3-95aa-48c98797aa2a	CJAB	Colección José A. Barrientos	bacc7f76-9dee-4f9a-a122-437cadbdee94	Arachnids of Castro Verde Special Protection Area (Southern Portugal)	5e9fa0bf18f448d0853f32070ac3642c	PreservedSpecimen	whole animal (ETOH)	23850ac7406346d4aca587be1eef364e	110-11-b	110-11	Animalia | Arthropoda | Arachnida | Araneae | Salticidae | Chalcoscirtus	Animalia	Arthropoda	Arachnida	Araneae	Salticidae	Chalcoscirtus	Chalcoscirtus infimus (Simon, 1868)	infimus	(Simon, 1868)	ICZN	species	José A. Barrientos	Morphology	Male	Adult	2	in collection	Joana Santana | Sérgio Henriques | Sílvia Pina
CIBIO:CVerde:Loc:Plot:110:11	PhysicalObject	present	2023-10-06	en	https://creativecommons.org/licenses/by/4.0/legalcode	José A. Barrientos (Barcelona, Spain)	CIBIO	37560003-ae75-43c3-95aa-48c98797aa2a	CJAB	Colección José A. Barrientos	bacc7f76-9dee-4f9a-a122-437cadbdee94	Arachnids of Castro Verde Special Protection Area (Southern Portugal)	5e9fa0bf18f448d0853f32070ac3642c	PreservedSpecimen	whole animal (ETOH)	0e546e400a864c9f999cccf3fb8f7b89	110-11-b	110-11	Animalia | Arthropoda | Arachnida | Araneae | Synaphridae | Synaphris	Animalia	Arthropoda	Arachnida	Araneae	Synaphridae	Synaphris	Synaphris saphrynis Lopardo, Hormiga & Melic, 2007	saphrynis	Lopardo, Hormiga & Melic, 2007	ICZN	species	José A. Barrientos	Morphology	Female	Adult	1	in collection	Joana Santana | Sérgio Henriques | Sílvia Pina
CIBIO:CVerde:Loc:Plot:110:11	PhysicalObject	present	2023-10-06	en	https://creativecommons.org/licenses/by/4.0/legalcode	José A. Barrientos (Barcelona, Spain)	CIBIO	37560003-ae75-43c3-95aa-48c98797aa2a	CJAB	Colección José A. Barrientos	bacc7f76-9dee-4f9a-a122-437cadbdee94	Arachnids of Castro Verde Special Protection Area (Southern Portugal)	5e9fa0bf18f448d0853f32070ac3642c	PreservedSpecimen	whole animal (ETOH)	328fe73764c84c8c8911c866471873e8	110-11-b	110-11	Animalia | Arthropoda | Arachnida | Araneae | Synaphridae | Synaphris	Animalia	Arthropoda	Arachnida	Araneae	Synaphridae	Synaphris	Synaphris saphrynis Lopardo, Hormiga & Melic, 2007	saphrynis	Lopardo, Hormiga & Melic, 2007	ICZN	species	José A. Barrientos	Morphology	Male	Adult	1	in collection	Joana Santana | Sérgio Henriques | Sílvia Pina
CIBIO:CVerde:Loc:Plot:110:11	PhysicalObject	present	2023-10-06	en	https://creativecommons.org/licenses/by/4.0/legalcode	José A. Barrientos (Barcelona, Spain)	CIBIO	37560003-ae75-43c3-95aa-48c98797aa2a	CJAB	Colección José A. Barrientos	bacc7f76-9dee-4f9a-a122-437cadbdee94	Arachnids of Castro Verde Special Protection Area (Southern Portugal)	5e9fa0bf18f448d0853f32070ac3642c	PreservedSpecimen	whole animal (ETOH)	8be0178276e344d4a9db1614a6a25dd2	110-11-b	110-11	Animalia | Arthropoda | Arachnida | Araneae | Linyphiidae	Animalia	Arthropoda	Arachnida	Araneae	Linyphiidae		Linyphiidae Blackwall, 1859		Blackwall, 1859		family	José A. Barrientos	Morphology		Juvenile	3	in collection	Joana Santana | Sérgio Henriques | Sílvia Pina
CIBIO:CVerde:Loc:Plot:111:10	PhysicalObject	present	2023-10-06	en	https://creativecommons.org/licenses/by/4.0/legalcode	José A. Barrientos (Barcelona, Spain)	CIBIO	37560003-ae75-43c3-95aa-48c98797aa2a	CJAB	Colección José A. Barrientos	bacc7f76-9dee-4f9a-a122-437cadbdee94	Arachnids of Castro Verde Special Protection Area (Southern Portugal)	5e9fa0bf18f448d0853f32070ac3642c	PreservedSpecimen	whole animal (ETOH)	b1e256a2be6b4ce6b395b39bc9d0708e	111-10-c	111-10	Animalia | Arthropoda | Arachnida | Araneae | Lycosidae | Pardosa	Animalia	Arthropoda	Arachnida	Araneae	Lycosidae	Pardosa	Pardosa proxima (C. L. Koch, 1847)	proxima	(C. L. Koch, 1847)	ICZN	species	José A. Barrientos	Morphology		Juvenile	1	in collection	Joana Santana | Sérgio Henriques | Sílvia Pina
CIBIO:CVerde:Loc:Plot:111:10	PhysicalObject	present	2023-10-06	en	https://creativecommons.org/licenses/by/4.0/legalcode	José A. Barrientos (Barcelona, Spain)	CIBIO	37560003-ae75-43c3-95aa-48c98797aa2a	CJAB	Colección José A. Barrientos	bacc7f76-9dee-4f9a-a122-437cadbdee94	Arachnids of Castro Verde Special Protection Area (Southern Portugal)	5e9fa0bf18f448d0853f32070ac3642c	PreservedSpecimen	whole animal (ETOH)	147ffd7989874a919ecdd11b65fa6fb3	111-10-c	111-10	Animalia | Arthropoda | Arachnida | Araneae | Thomisidae	Animalia	Arthropoda	Arachnida	Araneae	Thomisidae		Thomisidae Sundevall,1833		Sundevall,1833		family	José A. Barrientos	Morphology		Juvenile	1	in collection	Joana Santana | Sérgio Henriques | Sílvia Pina
CIBIO:CVerde:Loc:Plot:111:10	PhysicalObject	present	2023-10-06	en	https://creativecommons.org/licenses/by/4.0/legalcode	José A. Barrientos (Barcelona, Spain)	CIBIO	37560003-ae75-43c3-95aa-48c98797aa2a	CJAB	Colección José A. Barrientos	bacc7f76-9dee-4f9a-a122-437cadbdee94	Arachnids of Castro Verde Special Protection Area (Southern Portugal)	5e9fa0bf18f448d0853f32070ac3642c	PreservedSpecimen	whole animal (ETOH)	e4fc517a3e6944a7979e8c24f24ed789	111-10-c	111-10	Animalia | Arthropoda | Arachnida | Araneae | Thomisidae | Runcinia	Animalia	Arthropoda	Arachnida	Araneae	Thomisidae	Runcinia	Runcinia grammica (C. L. Koch, 1837)	grammica	(C. L. Koch, 1837)	ICZN	species	José A. Barrientos	Morphology		Juvenile	1	in collection	Joana Santana | Sérgio Henriques | Sílvia Pina
CIBIO:CVerde:Loc:Plot:111:10	PhysicalObject	present	2023-10-06	en	https://creativecommons.org/licenses/by/4.0/legalcode	José A. Barrientos (Barcelona, Spain)	CIBIO	37560003-ae75-43c3-95aa-48c98797aa2a	CJAB	Colección José A. Barrientos	bacc7f76-9dee-4f9a-a122-437cadbdee94	Arachnids of Castro Verde Special Protection Area (Southern Portugal)	5e9fa0bf18f448d0853f32070ac3642c	PreservedSpecimen	whole animal (ETOH)	997ad89cb8824080b88a6beda2f3ecbc	111-10-c	111-10	Animalia | Arthropoda | Arachnida | Araneae | Gnaphosidae | Nomisia	Animalia	Arthropoda	Arachnida	Araneae	Gnaphosidae	Nomisia	Nomisia exornata (C. L. Koch, 1839)	exornata	(C. L. Koch, 1839)	ICZN	species	José A. Barrientos	Morphology		Juvenile	1	in collection	Joana Santana | Sérgio Henriques | Sílvia Pina
CIBIO:CVerde:Loc:Plot:111:10	PhysicalObject	present	2023-10-06	en	https://creativecommons.org/licenses/by/4.0/legalcode	José A. Barrientos (Barcelona, Spain)	CIBIO	37560003-ae75-43c3-95aa-48c98797aa2a	CJAB	Colección José A. Barrientos	bacc7f76-9dee-4f9a-a122-437cadbdee94	Arachnids of Castro Verde Special Protection Area (Southern Portugal)	5e9fa0bf18f448d0853f32070ac3642c	PreservedSpecimen	whole animal (ETOH)	1c6f17c776804af99975676c8874342c	111-10-c	111-10	Animalia | Arthropoda | Arachnida | Araneae | Linyphiidae | Microctenonyx	Animalia	Arthropoda	Arachnida	Araneae	Linyphiidae	Microctenonyx	Microctenonyx subitaneus (O. Pickard-Cambridge, 1875)	subitaneus	(O. Pickard-Cambridge, 1875)	ICZN	species	José A. Barrientos	Morphology	Male	Adult	1	in collection	Joana Santana | Sérgio Henriques | Sílvia Pina
CIBIO:CVerde:Loc:Plot:111:9	PhysicalObject	present	2023-10-06	en	https://creativecommons.org/licenses/by/4.0/legalcode	José A. Barrientos (Barcelona, Spain)	CIBIO	37560003-ae75-43c3-95aa-48c98797aa2a	CJAB	Colección José A. Barrientos	bacc7f76-9dee-4f9a-a122-437cadbdee94	Arachnids of Castro Verde Special Protection Area (Southern Portugal)	5e9fa0bf18f448d0853f32070ac3642c	PreservedSpecimen	whole animal (ETOH)	1468be4946824baf8812c753564f1135	111-9-g	111-9	Animalia | Arthropoda | Arachnida | Araneae | Thomisidae	Animalia	Arthropoda	Arachnida	Araneae	Thomisidae		Thomisidae Sundevall,1833		Sundevall,1833		family	José A. Barrientos	Morphology		Juvenile	1	in collection	Joana Santana | Sérgio Henriques | Sílvia Pina
CIBIO:CVerde:Loc:Plot:111:9	PhysicalObject	present	2023-10-06	en	https://creativecommons.org/licenses/by/4.0/legalcode	José A. Barrientos (Barcelona, Spain)	CIBIO	37560003-ae75-43c3-95aa-48c98797aa2a	CJAB	Colección José A. Barrientos	bacc7f76-9dee-4f9a-a122-437cadbdee94	Arachnids of Castro Verde Special Protection Area (Southern Portugal)	5e9fa0bf18f448d0853f32070ac3642c	PreservedSpecimen	whole animal (ETOH)	07f52e30413c493880c34faccec16b38	111-9-g	111-9	Animalia | Arthropoda | Arachnida | Araneae | Linyphiidae | Styloctetor	Animalia	Arthropoda	Arachnida	Araneae	Linyphiidae	Styloctetor	Styloctetor romanus (O. Pickard-Cambridge, 1873)	romanus	(O. Pickard-Cambridge, 1873)	ICZN	species	José A. Barrientos	Morphology		Juvenile	1	in collection	Joana Santana | Sérgio Henriques | Sílvia Pina
CIBIO:CVerde:Loc:Plot:111:9	PhysicalObject	present	2023-10-06	en	https://creativecommons.org/licenses/by/4.0/legalcode	José A. Barrientos (Barcelona, Spain)	CIBIO	37560003-ae75-43c3-95aa-48c98797aa2a	CJAB	Colección José A. Barrientos	bacc7f76-9dee-4f9a-a122-437cadbdee94	Arachnids of Castro Verde Special Protection Area (Southern Portugal)	5e9fa0bf18f448d0853f32070ac3642c	PreservedSpecimen	whole animal (ETOH)	609eb7853c964d72a7726c7a7d060fd6	111-9-g	111-9	Animalia | Arthropoda | Arachnida | Araneae | Linyphiidae | Styloctetor	Animalia	Arthropoda	Arachnida	Araneae	Linyphiidae	Styloctetor	Styloctetor romanus (O. Pickard-Cambridge, 1873)	romanus	(O. Pickard-Cambridge, 1873)	ICZN	species	José A. Barrientos	Morphology	Female	Adult	1	in collection	Joana Santana | Sérgio Henriques | Sílvia Pina
CIBIO:CVerde:Loc:Plot:112:6	PhysicalObject	present	2023-10-06	en	https://creativecommons.org/licenses/by/4.0/legalcode	José A. Barrientos (Barcelona, Spain)	CIBIO	37560003-ae75-43c3-95aa-48c98797aa2a	CJAB	Colección José A. Barrientos	bacc7f76-9dee-4f9a-a122-437cadbdee94	Arachnids of Castro Verde Special Protection Area (Southern Portugal)	5e9fa0bf18f448d0853f32070ac3642c	PreservedSpecimen	whole animal (ETOH)	dd1810e16f214ff0a1106376ae4a9829	112-6-g	112-6	Animalia | Arthropoda | Arachnida | Araneae | Thomisidae	Animalia	Arthropoda	Arachnida	Araneae	Thomisidae		Thomisidae Sundevall,1833		Sundevall,1833		family	José A. Barrientos	Morphology		Juvenile	4	in collection	Joana Santana | Sérgio Henriques | Sílvia Pina
CIBIO:CVerde:Loc:Plot:112:6	PhysicalObject	present	2023-10-06	en	https://creativecommons.org/licenses/by/4.0/legalcode	José A. Barrientos (Barcelona, Spain)	CIBIO	37560003-ae75-43c3-95aa-48c98797aa2a	CJAB	Colección José A. Barrientos	bacc7f76-9dee-4f9a-a122-437cadbdee94	Arachnids of Castro Verde Special Protection Area (Southern Portugal)	5e9fa0bf18f448d0853f32070ac3642c	PreservedSpecimen	whole animal (ETOH)	c36ad259dcf04f658d628743168c9ac0	112-6-g	112-6	Animalia | Arthropoda | Arachnida | Araneae | Lycosidae | Pardosa	Animalia	Arthropoda	Arachnida	Araneae	Lycosidae	Pardosa	Pardosa proxima (C. L. Koch, 1847)	proxima	(C. L. Koch, 1847)	ICZN	species	José A. Barrientos	Morphology		Juvenile	2	in collection	Joana Santana | Sérgio Henriques | Sílvia Pina
CIBIO:CVerde:Loc:Plot:112:6	PhysicalObject	present	2023-10-06	en	https://creativecommons.org/licenses/by/4.0/legalcode	José A. Barrientos (Barcelona, Spain)	CIBIO	37560003-ae75-43c3-95aa-48c98797aa2a	CJAB	Colección José A. Barrientos	bacc7f76-9dee-4f9a-a122-437cadbdee94	Arachnids of Castro Verde Special Protection Area (Southern Portugal)	5e9fa0bf18f448d0853f32070ac3642c	PreservedSpecimen	whole animal (ETOH)	7e02327a25b84b6392693ca39bfc36f8	112-6-g	112-6	Animalia | Arthropoda | Arachnida | Araneae | Linyphiidae	Animalia	Arthropoda	Arachnida	Araneae	Linyphiidae		Linyphiidae Blackwall, 1859		Blackwall, 1859		family	José A. Barrientos	Morphology		Juvenile	1	in collection	Joana Santana | Sérgio Henriques | Sílvia Pina
CIBIO:CVerde:Loc:Plot:102:11	PhysicalObject	present	2023-10-06	en	https://creativecommons.org/licenses/by/4.0/legalcode	José A. Barrientos (Barcelona, Spain)	CIBIO	37560003-ae75-43c3-95aa-48c98797aa2a	CJAB	Colección José A. Barrientos	bacc7f76-9dee-4f9a-a122-437cadbdee94	Arachnids of Castro Verde Special Protection Area (Southern Portugal)	5e9fa0bf18f448d0853f32070ac3642c	PreservedSpecimen	whole animal (ETOH)	689836c80598443abaf098ec00dced8a	102-11-e	102-11	Animalia | Arthropoda | Arachnida | Araneae | Salticidae | Phlegra	Animalia	Arthropoda	Arachnida	Araneae	Salticidae	Phlegra	Phlegra bresnieri (Lucas, 1846)	bresnieri	(Lucas, 1846)	ICZN	species	José A. Barrientos	Morphology	Female	Adult	1	in collection	Joana Santana | Sérgio Henriques | Sílvia Pina
CIBIO:CVerde:Loc:Plot:102:11	PhysicalObject	present	2023-10-06	en	https://creativecommons.org/licenses/by/4.0/legalcode	José A. Barrientos (Barcelona, Spain)	CIBIO	37560003-ae75-43c3-95aa-48c98797aa2a	CJAB	Colección José A. Barrientos	bacc7f76-9dee-4f9a-a122-437cadbdee94	Arachnids of Castro Verde Special Protection Area (Southern Portugal)	5e9fa0bf18f448d0853f32070ac3642c	PreservedSpecimen	whole animal (ETOH)	765ea33f76dd43a19cbbab4fd21f4bc2	102-11-e	102-11	Animalia | Arthropoda | Arachnida | Araneae | Thomisidae	Animalia	Arthropoda	Arachnida	Araneae	Thomisidae		Thomisidae Sundevall,1833		Sundevall,1833		family	José A. Barrientos	Morphology		Juvenile	2	in collection	Joana Santana | Sérgio Henriques | Sílvia Pina
CIBIO:CVerde:Loc:Plot:104:11	PhysicalObject	present	2023-10-06	en	https://creativecommons.org/licenses/by/4.0/legalcode	José A. Barrientos (Barcelona, Spain)	CIBIO	37560003-ae75-43c3-95aa-48c98797aa2a	CJAB	Colección José A. Barrientos	bacc7f76-9dee-4f9a-a122-437cadbdee94	Arachnids of Castro Verde Special Protection Area (Southern Portugal)	5e9fa0bf18f448d0853f32070ac3642c	PreservedSpecimen	whole animal (ETOH)	844de1a94a8d4762a33aaaf66930330c	104-11-c	104-11	Animalia | Arthropoda | Arachnida | Araneae | Thomisidae | Thomisus	Animalia	Arthropoda	Arachnida	Araneae	Thomisidae	Thomisus	Thomisus onustus Walckenaer, 1805	onustus	Walckenaer, 1805	ICZN	species	José A. Barrientos	Morphology		Juvenile	1	in collection	Joana Santana | Sérgio Henriques | Sílvia Pina
CIBIO:CVerde:Loc:Plot:104:11	PhysicalObject	present	2023-10-06	en	https://creativecommons.org/licenses/by/4.0/legalcode	José A. Barrientos (Barcelona, Spain)	CIBIO	37560003-ae75-43c3-95aa-48c98797aa2a	CJAB	Colección José A. Barrientos	bacc7f76-9dee-4f9a-a122-437cadbdee94	Arachnids of Castro Verde Special Protection Area (Southern Portugal)	5e9fa0bf18f448d0853f32070ac3642c	PreservedSpecimen	whole animal (ETOH)	84e6cdfd8e294d9ca7c71aa641e5d0d7	104-11-c	104-11	Animalia | Arthropoda | Arachnida | Araneae | Thomisidae | Ozyptila	Animalia	Arthropoda	Arachnida	Araneae	Thomisidae	Ozyptila	Ozyptila pauxilla (Simon, 1870)	pauxilla	(Simon, 1870)	ICZN	species	José A. Barrientos	Morphology	Male	Adult	1	in collection	Joana Santana | Sérgio Henriques | Sílvia Pina
CIBIO:CVerde:Loc:Plot:104:11	PhysicalObject	present	2023-10-06	en	https://creativecommons.org/licenses/by/4.0/legalcode	José A. Barrientos (Barcelona, Spain)	CIBIO	37560003-ae75-43c3-95aa-48c98797aa2a	CJAB	Colección José A. Barrientos	bacc7f76-9dee-4f9a-a122-437cadbdee94	Arachnids of Castro Verde Special Protection Area (Southern Portugal)	5e9fa0bf18f448d0853f32070ac3642c	PreservedSpecimen	whole animal (ETOH)	6a4b0729ab2a4102a0c27397ba4dc0b4	104-11-c	104-11	Animalia | Arthropoda | Arachnida | Araneae | Thomisidae	Animalia	Arthropoda	Arachnida	Araneae	Thomisidae		Thomisidae Sundevall,1833		Sundevall,1833		family	José A. Barrientos	Morphology		Juvenile	3	in collection	Joana Santana | Sérgio Henriques | Sílvia Pina
CIBIO:CVerde:Loc:Plot:104:11	PhysicalObject	present	2023-10-06	en	https://creativecommons.org/licenses/by/4.0/legalcode	José A. Barrientos (Barcelona, Spain)	CIBIO	37560003-ae75-43c3-95aa-48c98797aa2a	CJAB	Colección José A. Barrientos	bacc7f76-9dee-4f9a-a122-437cadbdee94	Arachnids of Castro Verde Special Protection Area (Southern Portugal)	5e9fa0bf18f448d0853f32070ac3642c	PreservedSpecimen	whole animal (ETOH)	09c6965341e84857ae7f59c422c965e5	104-11-c	104-11	Animalia | Arthropoda | Arachnida | Araneae | Gnaphosidae	Animalia	Arthropoda	Arachnida	Araneae	Gnaphosidae		Gnaphosidae Banks,1892		Banks,1892		family	José A. Barrientos	Morphology		Juvenile	1	in collection	Joana Santana | Sérgio Henriques | Sílvia Pina
CIBIO:CVerde:Loc:Plot:104:11	PhysicalObject	present	2023-10-06	en	https://creativecommons.org/licenses/by/4.0/legalcode	José A. Barrientos (Barcelona, Spain)	CIBIO	37560003-ae75-43c3-95aa-48c98797aa2a	CJAB	Colección José A. Barrientos	bacc7f76-9dee-4f9a-a122-437cadbdee94	Arachnids of Castro Verde Special Protection Area (Southern Portugal)	5e9fa0bf18f448d0853f32070ac3642c	PreservedSpecimen	whole animal (ETOH)	5e109bb153124f9b8ff58b7d26c71098	104-11-c	104-11	Animalia | Arthropoda | Arachnida | Araneae | Linyphiidae | Diplocephalus	Animalia	Arthropoda	Arachnida	Araneae	Linyphiidae	Diplocephalus	Diplocephalus graecus (O. Pickard-Cambridge, 1873)	graecus	(O. Pickard-Cambridge, 1873)	ICZN	species	José A. Barrientos	Morphology	Male	Adult	1	in collection	Joana Santana | Sérgio Henriques | Sílvia Pina
CIBIO:CVerde:Loc:Plot:104:11	PhysicalObject	present	2023-10-06	en	https://creativecommons.org/licenses/by/4.0/legalcode	José A. Barrientos (Barcelona, Spain)	CIBIO	37560003-ae75-43c3-95aa-48c98797aa2a	CJAB	Colección José A. Barrientos	bacc7f76-9dee-4f9a-a122-437cadbdee94	Arachnids of Castro Verde Special Protection Area (Southern Portugal)	5e9fa0bf18f448d0853f32070ac3642c	PreservedSpecimen	whole animal (ETOH)	70066d1fa5b3479a931e3cba66112ba5	104-11-c	104-11	Animalia | Arthropoda | Arachnida | Araneae | Linyphiidae | Agyneta	Animalia	Arthropoda	Arachnida	Araneae	Linyphiidae	Agyneta	Agyneta pseudorurestris Wunderlich, 1980	pseudorurestris	Wunderlich, 1980	ICZN	species	José A. Barrientos	Morphology		Juvenile	1	in collection	Joana Santana | Sérgio Henriques | Sílvia Pina
CIBIO:CVerde:Loc:Plot:104:11	PhysicalObject	present	2023-10-06	en	https://creativecommons.org/licenses/by/4.0/legalcode	José A. Barrientos (Barcelona, Spain)	CIBIO	37560003-ae75-43c3-95aa-48c98797aa2a	CJAB	Colección José A. Barrientos	bacc7f76-9dee-4f9a-a122-437cadbdee94	Arachnids of Castro Verde Special Protection Area (Southern Portugal)	5e9fa0bf18f448d0853f32070ac3642c	PreservedSpecimen	whole animal (ETOH)	045dae4a5da745a2a5f5e4639acd8af2	104-11-c	104-11	Animalia | Arthropoda | Arachnida | Araneae | Linyphiidae | Agyneta	Animalia	Arthropoda	Arachnida	Araneae	Linyphiidae	Agyneta	Agyneta pseudorurestris Wunderlich, 1980	pseudorurestris	Wunderlich, 1980	ICZN	species	José A. Barrientos	Morphology	Female	Adult	1	in collection	Joana Santana | Sérgio Henriques | Sílvia Pina
CIBIO:CVerde:Loc:Plot:104:8	PhysicalObject	present	2023-10-06	en	https://creativecommons.org/licenses/by/4.0/legalcode	José A. Barrientos (Barcelona, Spain)	CIBIO	37560003-ae75-43c3-95aa-48c98797aa2a	CJAB	Colección José A. Barrientos	bacc7f76-9dee-4f9a-a122-437cadbdee94	Arachnids of Castro Verde Special Protection Area (Southern Portugal)	5e9fa0bf18f448d0853f32070ac3642c	PreservedSpecimen	whole animal (ETOH)	68867ccef8554fe9a5d63ab1b11c4dc3	104-8-g	104-8	Animalia | Arthropoda | Arachnida | Araneae | Thomisidae	Animalia	Arthropoda	Arachnida	Araneae	Thomisidae		Thomisidae Sundevall,1833		Sundevall,1833		family	José A. Barrientos	Morphology		Juvenile	1	in collection	Joana Santana | Sérgio Henriques | Sílvia Pina
CIBIO:CVerde:Loc:Plot:104:8	PhysicalObject	present	2023-10-06	en	https://creativecommons.org/licenses/by/4.0/legalcode	José A. Barrientos (Barcelona, Spain)	CIBIO	37560003-ae75-43c3-95aa-48c98797aa2a	CJAB	Colección José A. Barrientos	bacc7f76-9dee-4f9a-a122-437cadbdee94	Arachnids of Castro Verde Special Protection Area (Southern Portugal)	5e9fa0bf18f448d0853f32070ac3642c	PreservedSpecimen	whole animal (ETOH)	6a74d728f55d47d2ad17ef1392208b44	104-8-g	104-8	Animalia | Arthropoda | Arachnida | Araneae | Linyphiidae	Animalia	Arthropoda	Arachnida	Araneae	Linyphiidae		Linyphiidae Blackwall, 1859		Blackwall, 1859		family	José A. Barrientos	Morphology		Juvenile	3	in collection	Joana Santana | Sérgio Henriques | Sílvia Pina
CIBIO:CVerde:Loc:Plot:104:8	PhysicalObject	present	2023-10-06	en	https://creativecommons.org/licenses/by/4.0/legalcode	José A. Barrientos (Barcelona, Spain)	CIBIO	37560003-ae75-43c3-95aa-48c98797aa2a	CJAB	Colección José A. Barrientos	bacc7f76-9dee-4f9a-a122-437cadbdee94	Arachnids of Castro Verde Special Protection Area (Southern Portugal)	5e9fa0bf18f448d0853f32070ac3642c	PreservedSpecimen	whole animal (ETOH)	56a429fcdf0747288f035c56fb34590c	104-8-g	104-8	Animalia | Arthropoda | Arachnida | Araneae | Philodromidae | Thanatus	Animalia	Arthropoda	Arachnida	Araneae	Philodromidae	Thanatus	Thanatus vulgaris Simon, 1870	vulgaris	Simon, 1870	ICZN	species	José A. Barrientos	Morphology		Juvenile	1	in collection	Joana Santana | Sérgio Henriques | Sílvia Pina
CIBIO:CVerde:Loc:Plot:107:6	PhysicalObject	present	2023-10-06	en	https://creativecommons.org/licenses/by/4.0/legalcode	José A. Barrientos (Barcelona, Spain)	CIBIO	37560003-ae75-43c3-95aa-48c98797aa2a	CJAB	Colección José A. Barrientos	bacc7f76-9dee-4f9a-a122-437cadbdee94	Arachnids of Castro Verde Special Protection Area (Southern Portugal)	5e9fa0bf18f448d0853f32070ac3642c	PreservedSpecimen	whole animal (ETOH)	460d6ada3ffb40d5962297ce3e483090	107-6-d	107-6	Animalia | Arthropoda | Arachnida | Araneae | Araneidae | Hypsosinga	Animalia	Arthropoda	Arachnida	Araneae	Araneidae	Hypsosinga	Hypsosinga albovittata (Westring, 1851)	albovittata	(Westring, 1851)	ICZN	species	José A. Barrientos	Morphology		Juvenile	2	in collection	Joana Santana | Sérgio Henriques | Sílvia Pina
CIBIO:CVerde:Loc:Plot:107:6	PhysicalObject	present	2023-10-06	en	https://creativecommons.org/licenses/by/4.0/legalcode	José A. Barrientos (Barcelona, Spain)	CIBIO	37560003-ae75-43c3-95aa-48c98797aa2a	CJAB	Colección José A. Barrientos	bacc7f76-9dee-4f9a-a122-437cadbdee94	Arachnids of Castro Verde Special Protection Area (Southern Portugal)	5e9fa0bf18f448d0853f32070ac3642c	PreservedSpecimen	whole animal (ETOH)	4a0b0926712e4543b24ac3f038ee736c	107-6-d	107-6	Animalia | Arthropoda | Arachnida | Araneae | Thomisidae	Animalia	Arthropoda	Arachnida	Araneae	Thomisidae		Thomisidae Sundevall,1833		Sundevall,1833		family	José A. Barrientos	Morphology		Juvenile	4	in collection	Joana Santana | Sérgio Henriques | Sílvia Pina
CIBIO:CVerde:Loc:Plot:107:6	PhysicalObject	present	2023-10-06	en	https://creativecommons.org/licenses/by/4.0/legalcode	José A. Barrientos (Barcelona, Spain)	CIBIO	37560003-ae75-43c3-95aa-48c98797aa2a	CJAB	Colección José A. Barrientos	bacc7f76-9dee-4f9a-a122-437cadbdee94	Arachnids of Castro Verde Special Protection Area (Southern Portugal)	5e9fa0bf18f448d0853f32070ac3642c	PreservedSpecimen	whole animal (ETOH)	974d41772a694811803825c91077075e	107-6-d	107-6	Animalia | Arthropoda | Arachnida | Araneae | Thomisidae | Ozyptila	Animalia	Arthropoda	Arachnida	Araneae	Thomisidae	Ozyptila	Ozyptila pauxilla (Simon, 1870)	pauxilla	(Simon, 1870)	ICZN	species	José A. Barrientos	Morphology	Female	Adult	1	in collection	Joana Santana | Sérgio Henriques | Sílvia Pina
CIBIO:CVerde:Loc:Plot:107:6	PhysicalObject	present	2023-10-06	en	https://creativecommons.org/licenses/by/4.0/legalcode	José A. Barrientos (Barcelona, Spain)	CIBIO	37560003-ae75-43c3-95aa-48c98797aa2a	CJAB	Colección José A. Barrientos	bacc7f76-9dee-4f9a-a122-437cadbdee94	Arachnids of Castro Verde Special Protection Area (Southern Portugal)	5e9fa0bf18f448d0853f32070ac3642c	PreservedSpecimen	whole animal (ETOH)	d22d7f0a200c4ee4925ef558ba587cb5	107-6-d	107-6	Animalia | Arthropoda | Arachnida | Araneae | Philodromidae | Thanatus	Animalia	Arthropoda	Arachnida	Araneae	Philodromidae	Thanatus	Thanatus vulgaris Simon, 1870	vulgaris	Simon, 1870	ICZN	species	José A. Barrientos	Morphology		Juvenile	1	in collection	Joana Santana | Sérgio Henriques | Sílvia Pina
CIBIO:CVerde:Loc:Plot:107:6	PhysicalObject	present	2023-10-06	en	https://creativecommons.org/licenses/by/4.0/legalcode	José A. Barrientos (Barcelona, Spain)	CIBIO	37560003-ae75-43c3-95aa-48c98797aa2a	CJAB	Colección José A. Barrientos	bacc7f76-9dee-4f9a-a122-437cadbdee94	Arachnids of Castro Verde Special Protection Area (Southern Portugal)	5e9fa0bf18f448d0853f32070ac3642c	PreservedSpecimen	whole animal (ETOH)	b825b43720614c8e9181f2f106e20b8b	107-6-d	107-6	Animalia | Arthropoda | Arachnida | Araneae | Salticidae | Chalcoscirtus	Animalia	Arthropoda	Arachnida	Araneae	Salticidae	Chalcoscirtus	Chalcoscirtus infimus (Simon, 1868)	infimus	(Simon, 1868)	ICZN	species	José A. Barrientos	Morphology		Juvenile	1	in collection	Joana Santana | Sérgio Henriques | Sílvia Pina
CIBIO:CVerde:Loc:Plot:107:6	PhysicalObject	present	2023-10-06	en	https://creativecommons.org/licenses/by/4.0/legalcode	José A. Barrientos (Barcelona, Spain)	CIBIO	37560003-ae75-43c3-95aa-48c98797aa2a	CJAB	Colección José A. Barrientos	bacc7f76-9dee-4f9a-a122-437cadbdee94	Arachnids of Castro Verde Special Protection Area (Southern Portugal)	5e9fa0bf18f448d0853f32070ac3642c	PreservedSpecimen	whole animal (ETOH)	17eae390cc714485882c37175ae61d53	107-6-d	107-6	Animalia | Arthropoda | Arachnida | Araneae | Gnaphosidae	Animalia	Arthropoda	Arachnida	Araneae	Gnaphosidae		Gnaphosidae Banks,1892		Banks,1892		family	José A. Barrientos	Morphology		Juvenile	1	in collection	Joana Santana | Sérgio Henriques | Sílvia Pina
CIBIO:CVerde:Loc:Plot:107:6	PhysicalObject	present	2023-10-06	en	https://creativecommons.org/licenses/by/4.0/legalcode	José A. Barrientos (Barcelona, Spain)	CIBIO	37560003-ae75-43c3-95aa-48c98797aa2a	CJAB	Colección José A. Barrientos	bacc7f76-9dee-4f9a-a122-437cadbdee94	Arachnids of Castro Verde Special Protection Area (Southern Portugal)	5e9fa0bf18f448d0853f32070ac3642c	PreservedSpecimen	whole animal (ETOH)	387e695c042a4d469775f0dc8162fcb6	107-6-d	107-6	Animalia | Arthropoda | Arachnida | Araneae | Gnaphosidae | Setaphis	Animalia	Arthropoda	Arachnida	Araneae	Gnaphosidae	Setaphis	Setaphis carmeli (O. Pickard-Cambridge, 1872)	carmeli	(O. Pickard-Cambridge, 1872)	ICZN	species	José A. Barrientos	Morphology		Juvenile	3	in collection	Joana Santana | Sérgio Henriques | Sílvia Pina
CIBIO:CVerde:Loc:Plot:107:6	PhysicalObject	present	2023-10-06	en	https://creativecommons.org/licenses/by/4.0/legalcode	José A. Barrientos (Barcelona, Spain)	CIBIO	37560003-ae75-43c3-95aa-48c98797aa2a	CJAB	Colección José A. Barrientos	bacc7f76-9dee-4f9a-a122-437cadbdee94	Arachnids of Castro Verde Special Protection Area (Southern Portugal)	5e9fa0bf18f448d0853f32070ac3642c	PreservedSpecimen	whole animal (ETOH)	544785600edc480a9e1e7081350f48fc	107-6-d	107-6	Animalia | Arthropoda | Arachnida | Araneae | Zodariidae | Zodarion	Animalia	Arthropoda	Arachnida	Araneae	Zodariidae	Zodarion	Zodarion jozefienae Bosmans, 1994	jozefienae	Bosmans, 1994	ICZN	species	José A. Barrientos	Morphology	Male	Adult	1	in collection	Joana Santana | Sérgio Henriques | Sílvia Pina
CIBIO:CVerde:Loc:Plot:107:6	PhysicalObject	present	2023-10-06	en	https://creativecommons.org/licenses/by/4.0/legalcode	José A. Barrientos (Barcelona, Spain)	CIBIO	37560003-ae75-43c3-95aa-48c98797aa2a	CJAB	Colección José A. Barrientos	bacc7f76-9dee-4f9a-a122-437cadbdee94	Arachnids of Castro Verde Special Protection Area (Southern Portugal)	5e9fa0bf18f448d0853f32070ac3642c	PreservedSpecimen	whole animal (ETOH)	7f6b2ea953f641229734c6b04dfa5c43	107-6-d	107-6	Animalia | Arthropoda | Arachnida | Araneae | Linyphiidae | Diplocephalus	Animalia	Arthropoda	Arachnida	Araneae	Linyphiidae	Diplocephalus	Diplocephalus graecus (O. Pickard-Cambridge, 1873)	graecus	(O. Pickard-Cambridge, 1873)	ICZN	species	José A. Barrientos	Morphology	Male	Adult	1	in collection	Joana Santana | Sérgio Henriques | Sílvia Pina
CIBIO:CVerde:Loc:Plot:107:6	PhysicalObject	present	2023-10-06	en	https://creativecommons.org/licenses/by/4.0/legalcode	José A. Barrientos (Barcelona, Spain)	CIBIO	37560003-ae75-43c3-95aa-48c98797aa2a	CJAB	Colección José A. Barrientos	bacc7f76-9dee-4f9a-a122-437cadbdee94	Arachnids of Castro Verde Special Protection Area (Southern Portugal)	5e9fa0bf18f448d0853f32070ac3642c	PreservedSpecimen	whole animal (ETOH)	6d4fdafa3216427bbb2416060aa50ac2	107-6-d	107-6	Animalia | Arthropoda | Arachnida | Araneae | Linyphiidae | Agyneta	Animalia	Arthropoda	Arachnida	Araneae	Linyphiidae	Agyneta	Agyneta pseudorurestris Wunderlich, 1980	pseudorurestris	Wunderlich, 1980	ICZN	species	José A. Barrientos	Morphology	Male	Adult	1	in collection	Joana Santana | Sérgio Henriques | Sílvia Pina
CIBIO:CVerde:Loc:Plot:107:6	PhysicalObject	present	2023-10-06	en	https://creativecommons.org/licenses/by/4.0/legalcode	José A. Barrientos (Barcelona, Spain)	CIBIO	37560003-ae75-43c3-95aa-48c98797aa2a	CJAB	Colección José A. Barrientos	bacc7f76-9dee-4f9a-a122-437cadbdee94	Arachnids of Castro Verde Special Protection Area (Southern Portugal)	5e9fa0bf18f448d0853f32070ac3642c	PreservedSpecimen	whole animal (ETOH)	d0ec7bb7cc5e4219b29bb285aba296c7	107-6-d	107-6	Animalia | Arthropoda | Arachnida | Araneae | Linyphiidae	Animalia	Arthropoda	Arachnida	Araneae	Linyphiidae		Linyphiidae Blackwall, 1859		Blackwall, 1859		family	José A. Barrientos	Morphology		Juvenile	3	in collection	Joana Santana | Sérgio Henriques | Sílvia Pina
CIBIO:CVerde:Loc:Plot:108:6	PhysicalObject	present	2023-10-06	en	https://creativecommons.org/licenses/by/4.0/legalcode	José A. Barrientos (Barcelona, Spain)	CIBIO	37560003-ae75-43c3-95aa-48c98797aa2a	CJAB	Colección José A. Barrientos	bacc7f76-9dee-4f9a-a122-437cadbdee94	Arachnids of Castro Verde Special Protection Area (Southern Portugal)	5e9fa0bf18f448d0853f32070ac3642c	PreservedSpecimen	whole animal (ETOH)	ba3b38c07a3f4b42b9c0c79bf1ef491f	108-6-e	108-6	Animalia | Arthropoda | Arachnida | Araneae | Thomisidae	Animalia	Arthropoda	Arachnida	Araneae	Thomisidae		Thomisidae Sundevall,1833		Sundevall,1833		family	José A. Barrientos	Morphology		Juvenile	1	in collection	Joana Santana | Sérgio Henriques | Sílvia Pina
CIBIO:CVerde:Loc:Plot:108:6	PhysicalObject	present	2023-10-06	en	https://creativecommons.org/licenses/by/4.0/legalcode	José A. Barrientos (Barcelona, Spain)	CIBIO	37560003-ae75-43c3-95aa-48c98797aa2a	CJAB	Colección José A. Barrientos	bacc7f76-9dee-4f9a-a122-437cadbdee94	Arachnids of Castro Verde Special Protection Area (Southern Portugal)	5e9fa0bf18f448d0853f32070ac3642c	PreservedSpecimen	whole animal (ETOH)	c57e3523671841479ba6a39b3033a08e	108-6-e	108-6	Animalia | Arthropoda | Arachnida | Araneae | Thomisidae | Thomisus	Animalia	Arthropoda	Arachnida	Araneae	Thomisidae	Thomisus	Thomisus onustus Walckenaer, 1805	onustus	Walckenaer, 1805	ICZN	species	José A. Barrientos	Morphology		Juvenile	1	in collection	Joana Santana | Sérgio Henriques | Sílvia Pina
CIBIO:CVerde:Loc:Plot:108:6	PhysicalObject	present	2023-10-06	en	https://creativecommons.org/licenses/by/4.0/legalcode	José A. Barrientos (Barcelona, Spain)	CIBIO	37560003-ae75-43c3-95aa-48c98797aa2a	CJAB	Colección José A. Barrientos	bacc7f76-9dee-4f9a-a122-437cadbdee94	Arachnids of Castro Verde Special Protection Area (Southern Portugal)	5e9fa0bf18f448d0853f32070ac3642c	PreservedSpecimen	whole animal (ETOH)	94457142ce9244fbbaf1ad2fdcfd53a7	108-6-e	108-6	Animalia | Arthropoda | Arachnida | Araneae | Araneidae | Hypsosinga	Animalia	Arthropoda	Arachnida	Araneae	Araneidae	Hypsosinga	Hypsosinga albovittata (Westring, 1851)	albovittata	(Westring, 1851)	ICZN	species	José A. Barrientos	Morphology	Female	Adult	1	in collection	Joana Santana | Sérgio Henriques | Sílvia Pina
CIBIO:CVerde:Loc:Plot:108:6	PhysicalObject	present	2023-10-06	en	https://creativecommons.org/licenses/by/4.0/legalcode	José A. Barrientos (Barcelona, Spain)	CIBIO	37560003-ae75-43c3-95aa-48c98797aa2a	CJAB	Colección José A. Barrientos	bacc7f76-9dee-4f9a-a122-437cadbdee94	Arachnids of Castro Verde Special Protection Area (Southern Portugal)	5e9fa0bf18f448d0853f32070ac3642c	PreservedSpecimen	whole animal (ETOH)	fa20e9f695ab495083b2b4d812298cc6	108-6-e	108-6	Animalia | Arthropoda | Arachnida | Araneae | Araneidae	Animalia	Arthropoda	Arachnida	Araneae	Araneidae		Araneidae Clerck, 1757		Clerck, 1757		family	José A. Barrientos	Morphology		Juvenile	1	in collection	Joana Santana | Sérgio Henriques | Sílvia Pina
CIBIO:CVerde:Loc:Plot:108:6	PhysicalObject	present	2023-10-06	en	https://creativecommons.org/licenses/by/4.0/legalcode	José A. Barrientos (Barcelona, Spain)	CIBIO	37560003-ae75-43c3-95aa-48c98797aa2a	CJAB	Colección José A. Barrientos	bacc7f76-9dee-4f9a-a122-437cadbdee94	Arachnids of Castro Verde Special Protection Area (Southern Portugal)	5e9fa0bf18f448d0853f32070ac3642c	PreservedSpecimen	whole animal (ETOH)	6c719911b28441e5ab0e1310a8ccec7e	108-6-e	108-6	Animalia | Arthropoda | Arachnida | Araneae | Linyphiidae	Animalia	Arthropoda	Arachnida	Araneae	Linyphiidae		Linyphiidae Blackwall, 1859		Blackwall, 1859		family	José A. Barrientos	Morphology		Juvenile	1	in collection	Joana Santana | Sérgio Henriques | Sílvia Pina
CIBIO:CVerde:Loc:Plot:108:6	PhysicalObject	present	2023-10-06	en	https://creativecommons.org/licenses/by/4.0/legalcode	José A. Barrientos (Barcelona, Spain)	CIBIO	37560003-ae75-43c3-95aa-48c98797aa2a	CJAB	Colección José A. Barrientos	bacc7f76-9dee-4f9a-a122-437cadbdee94	Arachnids of Castro Verde Special Protection Area (Southern Portugal)	5e9fa0bf18f448d0853f32070ac3642c	PreservedSpecimen	whole animal (ETOH)	f1b4b9e5b1654761a37862524cc56c98	108-6-e	108-6	Animalia | Arthropoda | Arachnida | Araneae | Oxyopidae | Oxyopes	Animalia	Arthropoda	Arachnida	Araneae	Oxyopidae	Oxyopes	Oxyopes heterophthalmus (Latreille, 1804)	heterophthalmus	(Latreille, 1804)	ICZN	species	José A. Barrientos	Morphology		Juvenile	2	in collection	Joana Santana | Sérgio Henriques | Sílvia Pina
CIBIO:CVerde:Loc:Plot:108:6	PhysicalObject	present	2023-10-06	en	https://creativecommons.org/licenses/by/4.0/legalcode	José A. Barrientos (Barcelona, Spain)	CIBIO	37560003-ae75-43c3-95aa-48c98797aa2a	CJAB	Colección José A. Barrientos	bacc7f76-9dee-4f9a-a122-437cadbdee94	Arachnids of Castro Verde Special Protection Area (Southern Portugal)	5e9fa0bf18f448d0853f32070ac3642c	PreservedSpecimen	whole animal (ETOH)	4b74457b33424c21acef08cdea34cf45	108-6-e	108-6	Animalia | Arthropoda | Arachnida | Araneae | Theridiidae | Neottiura	Animalia	Arthropoda	Arachnida	Araneae	Theridiidae	Neottiura	Neottiura uncinata (Lucas, 1846)	uncinata	(Lucas, 1846)	ICZN	species	José A. Barrientos	Morphology		Juvenile	2	in collection	Joana Santana | Sérgio Henriques | Sílvia Pina
CIBIO:CVerde:Loc:Plot:108:6	PhysicalObject	present	2023-10-06	en	https://creativecommons.org/licenses/by/4.0/legalcode	José A. Barrientos (Barcelona, Spain)	CIBIO	37560003-ae75-43c3-95aa-48c98797aa2a	CJAB	Colección José A. Barrientos	bacc7f76-9dee-4f9a-a122-437cadbdee94	Arachnids of Castro Verde Special Protection Area (Southern Portugal)	5e9fa0bf18f448d0853f32070ac3642c	PreservedSpecimen	whole animal (ETOH)	bab9d90f035a4705bf34b0f33f904c52	108-6-e	108-6	Animalia | Arthropoda | Arachnida | Araneae | Araneidae	Animalia	Arthropoda	Arachnida	Araneae	Araneidae		Araneidae Clerck, 1757		Clerck, 1757		family	José A. Barrientos	Morphology		Juvenile	1	in collection	Joana Santana | Sérgio Henriques | Sílvia Pina
CIBIO:CVerde:Loc:Plot:109:3	PhysicalObject	present	2023-10-06	en	https://creativecommons.org/licenses/by/4.0/legalcode	José A. Barrientos (Barcelona, Spain)	CIBIO	37560003-ae75-43c3-95aa-48c98797aa2a	CJAB	Colección José A. Barrientos	bacc7f76-9dee-4f9a-a122-437cadbdee94	Arachnids of Castro Verde Special Protection Area (Southern Portugal)	5e9fa0bf18f448d0853f32070ac3642c	PreservedSpecimen	whole animal (ETOH)	16071906a3254ed28a3dcaa7b9d346df	109-3-i	109-3	Animalia | Arthropoda | Arachnida | Araneae | Philodromidae | Thanatus	Animalia	Arthropoda	Arachnida	Araneae	Philodromidae	Thanatus	Thanatus vulgaris Simon, 1870	vulgaris	Simon, 1870	ICZN	species	José A. Barrientos	Morphology		Juvenile	1	in collection	Joana Santana | Sérgio Henriques | Sílvia Pina
CIBIO:CVerde:Loc:Plot:109:3	PhysicalObject	present	2023-10-06	en	https://creativecommons.org/licenses/by/4.0/legalcode	José A. Barrientos (Barcelona, Spain)	CIBIO	37560003-ae75-43c3-95aa-48c98797aa2a	CJAB	Colección José A. Barrientos	bacc7f76-9dee-4f9a-a122-437cadbdee94	Arachnids of Castro Verde Special Protection Area (Southern Portugal)	5e9fa0bf18f448d0853f32070ac3642c	PreservedSpecimen	whole animal (ETOH)	e424956661e0403bb9aa2b585f5bac35	109-3-i	109-3	Animalia | Arthropoda | Arachnida | Araneae | Philodromidae | Thanatus	Animalia	Arthropoda	Arachnida	Araneae	Philodromidae	Thanatus	Thanatus vulgaris Simon, 1870	vulgaris	Simon, 1870	ICZN	species	José A. Barrientos	Morphology	Male	Adult	1	in collection	Joana Santana | Sérgio Henriques | Sílvia Pina
CIBIO:CVerde:Loc:Plot:109:3	PhysicalObject	present	2023-10-06	en	https://creativecommons.org/licenses/by/4.0/legalcode	José A. Barrientos (Barcelona, Spain)	CIBIO	37560003-ae75-43c3-95aa-48c98797aa2a	CJAB	Colección José A. Barrientos	bacc7f76-9dee-4f9a-a122-437cadbdee94	Arachnids of Castro Verde Special Protection Area (Southern Portugal)	5e9fa0bf18f448d0853f32070ac3642c	PreservedSpecimen	whole animal (ETOH)	20d16c9789ae4fcc94f43911eda834f7	109-3-i	109-3	Animalia | Arthropoda | Arachnida | Araneae | Gnaphosidae | Gnaphosa	Animalia	Arthropoda	Arachnida	Araneae	Gnaphosidae	Gnaphosa	Gnaphosa Latreille, 1804		Latreille, 1804	ICZN	genus	José A. Barrientos	Morphology		Juvenile	1	in collection	Joana Santana | Sérgio Henriques | Sílvia Pina
CIBIO:CVerde:Loc:Plot:109:3	PhysicalObject	present	2023-10-06	en	https://creativecommons.org/licenses/by/4.0/legalcode	José A. Barrientos (Barcelona, Spain)	CIBIO	37560003-ae75-43c3-95aa-48c98797aa2a	CJAB	Colección José A. Barrientos	bacc7f76-9dee-4f9a-a122-437cadbdee94	Arachnids of Castro Verde Special Protection Area (Southern Portugal)	5e9fa0bf18f448d0853f32070ac3642c	PreservedSpecimen	whole animal (ETOH)	6bd002cc16594b799fa7bad9ffef24cc	109-3-i	109-3	Animalia | Arthropoda | Arachnida | Araneae | Linyphiidae | Diplocephalus	Animalia	Arthropoda	Arachnida	Araneae	Linyphiidae	Diplocephalus	Diplocephalus graecus (O. Pickard-Cambridge, 1873)	graecus	(O. Pickard-Cambridge, 1873)	ICZN	species	José A. Barrientos	Morphology	Female	Adult	1	in collection	Joana Santana | Sérgio Henriques | Sílvia Pina
CIBIO:CVerde:Loc:Plot:109:3	PhysicalObject	present	2023-10-06	en	https://creativecommons.org/licenses/by/4.0/legalcode	José A. Barrientos (Barcelona, Spain)	CIBIO	37560003-ae75-43c3-95aa-48c98797aa2a	CJAB	Colección José A. Barrientos	bacc7f76-9dee-4f9a-a122-437cadbdee94	Arachnids of Castro Verde Special Protection Area (Southern Portugal)	5e9fa0bf18f448d0853f32070ac3642c	PreservedSpecimen	whole animal (ETOH)	1f4469ed18654d3e8dea1aca28dcb185	109-3-i	109-3	Animalia | Arthropoda | Arachnida | Araneae | Linyphiidae | Agyneta	Animalia	Arthropoda	Arachnida	Araneae	Linyphiidae	Agyneta	Agyneta pseudorurestris Wunderlich, 1980	pseudorurestris	Wunderlich, 1980	ICZN	species	José A. Barrientos	Morphology		Juvenile	1	in collection	Joana Santana | Sérgio Henriques | Sílvia Pina
CIBIO:CVerde:Loc:Plot:109:3	PhysicalObject	present	2023-10-06	en	https://creativecommons.org/licenses/by/4.0/legalcode	José A. Barrientos (Barcelona, Spain)	CIBIO	37560003-ae75-43c3-95aa-48c98797aa2a	CJAB	Colección José A. Barrientos	bacc7f76-9dee-4f9a-a122-437cadbdee94	Arachnids of Castro Verde Special Protection Area (Southern Portugal)	5e9fa0bf18f448d0853f32070ac3642c	PreservedSpecimen	whole animal (ETOH)	29b8e2820bdb4b74adc6437b6b3ac862	109-3-i	109-3	Animalia | Arthropoda | Arachnida | Araneae | Linyphiidae | Agyneta	Animalia	Arthropoda	Arachnida	Araneae	Linyphiidae	Agyneta	Agyneta pseudorurestris Wunderlich, 1980	pseudorurestris	Wunderlich, 1980	ICZN	species	José A. Barrientos	Morphology	Female	Adult	1	in collection	Joana Santana | Sérgio Henriques | Sílvia Pina
CIBIO:CVerde:Loc:Plot:109:3	PhysicalObject	present	2023-10-06	en	https://creativecommons.org/licenses/by/4.0/legalcode	José A. Barrientos (Barcelona, Spain)	CIBIO	37560003-ae75-43c3-95aa-48c98797aa2a	CJAB	Colección José A. Barrientos	bacc7f76-9dee-4f9a-a122-437cadbdee94	Arachnids of Castro Verde Special Protection Area (Southern Portugal)	5e9fa0bf18f448d0853f32070ac3642c	PreservedSpecimen	whole animal (ETOH)	185b2791d4354d0d8548c21802a2406c	109-3-i	109-3	Animalia | Arthropoda | Arachnida | Araneae | Linyphiidae | Agyneta	Animalia	Arthropoda	Arachnida	Araneae	Linyphiidae	Agyneta	Agyneta pseudorurestris Wunderlich, 1980	pseudorurestris	Wunderlich, 1980	ICZN	species	José A. Barrientos	Morphology	Male	Adult	3	in collection	Joana Santana | Sérgio Henriques | Sílvia Pina
CIBIO:CVerde:Loc:Plot:109:3	PhysicalObject	present	2023-10-06	en	https://creativecommons.org/licenses/by/4.0/legalcode	José A. Barrientos (Barcelona, Spain)	CIBIO	37560003-ae75-43c3-95aa-48c98797aa2a	CJAB	Colección José A. Barrientos	bacc7f76-9dee-4f9a-a122-437cadbdee94	Arachnids of Castro Verde Special Protection Area (Southern Portugal)	5e9fa0bf18f448d0853f32070ac3642c	PreservedSpecimen	whole animal (ETOH)	b566c839e6034ebbab0f3cf70bd28a38	109-3-i	109-3	Animalia | Arthropoda | Arachnida | Araneae | Theridiidae | Neottiura	Animalia	Arthropoda	Arachnida	Araneae	Theridiidae	Neottiura	Neottiura uncinata (Lucas, 1846)	uncinata	(Lucas, 1846)	ICZN	species	José A. Barrientos	Morphology		Juvenile	1	in collection	Joana Santana | Sérgio Henriques | Sílvia Pina
CIBIO:CVerde:Loc:Plot:110:2	PhysicalObject	present	2023-10-06	en	https://creativecommons.org/licenses/by/4.0/legalcode	José A. Barrientos (Barcelona, Spain)	CIBIO	37560003-ae75-43c3-95aa-48c98797aa2a	CJAB	Colección José A. Barrientos	bacc7f76-9dee-4f9a-a122-437cadbdee94	Arachnids of Castro Verde Special Protection Area (Southern Portugal)	5e9fa0bf18f448d0853f32070ac3642c	PreservedSpecimen	whole animal (ETOH)	3f46d1887f9e47218bafcca94d947ce4	110-2-j	110-2	Animalia | Arthropoda | Arachnida | Araneae | Thomisidae	Animalia	Arthropoda	Arachnida	Araneae	Thomisidae		Thomisidae Sundevall,1833		Sundevall,1833		family	José A. Barrientos	Morphology		Juvenile	7	in collection	Joana Santana | Sérgio Henriques | Sílvia Pina
CIBIO:CVerde:Loc:Plot:110:2	PhysicalObject	present	2023-10-06	en	https://creativecommons.org/licenses/by/4.0/legalcode	José A. Barrientos (Barcelona, Spain)	CIBIO	37560003-ae75-43c3-95aa-48c98797aa2a	CJAB	Colección José A. Barrientos	bacc7f76-9dee-4f9a-a122-437cadbdee94	Arachnids of Castro Verde Special Protection Area (Southern Portugal)	5e9fa0bf18f448d0853f32070ac3642c	PreservedSpecimen	whole animal (ETOH)	6776030ea103404a80e45e822959fa59	110-2-j	110-2	Animalia | Arthropoda | Arachnida | Araneae | Lycosidae | Pardosa	Animalia	Arthropoda	Arachnida	Araneae	Lycosidae	Pardosa	Pardosa proxima (C. L. Koch, 1847)	proxima	(C. L. Koch, 1847)	ICZN	species	José A. Barrientos	Morphology		Juvenile	1	in collection	Joana Santana | Sérgio Henriques | Sílvia Pina
CIBIO:CVerde:Loc:Plot:110:2	PhysicalObject	present	2023-10-06	en	https://creativecommons.org/licenses/by/4.0/legalcode	José A. Barrientos (Barcelona, Spain)	CIBIO	37560003-ae75-43c3-95aa-48c98797aa2a	CJAB	Colección José A. Barrientos	bacc7f76-9dee-4f9a-a122-437cadbdee94	Arachnids of Castro Verde Special Protection Area (Southern Portugal)	5e9fa0bf18f448d0853f32070ac3642c	PreservedSpecimen	whole animal (ETOH)	4b03a852a12641e19a4d293ed527260b	110-2-j	110-2	Animalia | Arthropoda | Arachnida | Araneae | Araneidae | Hypsosinga	Animalia	Arthropoda	Arachnida	Araneae	Araneidae	Hypsosinga	Hypsosinga albovittata (Westring, 1851)	albovittata	(Westring, 1851)	ICZN	species	José A. Barrientos	Morphology		Juvenile	2	in collection	Joana Santana | Sérgio Henriques | Sílvia Pina
CIBIO:CVerde:Loc:Plot:110:2	PhysicalObject	present	2023-10-06	en	https://creativecommons.org/licenses/by/4.0/legalcode	José A. Barrientos (Barcelona, Spain)	CIBIO	37560003-ae75-43c3-95aa-48c98797aa2a	CJAB	Colección José A. Barrientos	bacc7f76-9dee-4f9a-a122-437cadbdee94	Arachnids of Castro Verde Special Protection Area (Southern Portugal)	5e9fa0bf18f448d0853f32070ac3642c	PreservedSpecimen	whole animal (ETOH)	da984704d4d8459e9e1b2aa6b65a0e04	110-2-j	110-2	Animalia | Arthropoda | Arachnida | Araneae | Philodromidae | Thanatus	Animalia	Arthropoda	Arachnida	Araneae	Philodromidae	Thanatus	Thanatus vulgaris Simon, 1870	vulgaris	Simon, 1870	ICZN	species	José A. Barrientos	Morphology		Juvenile	1	in collection	Joana Santana | Sérgio Henriques | Sílvia Pina
CIBIO:CVerde:Loc:Plot:110:2	PhysicalObject	present	2023-10-06	en	https://creativecommons.org/licenses/by/4.0/legalcode	José A. Barrientos (Barcelona, Spain)	CIBIO	37560003-ae75-43c3-95aa-48c98797aa2a	CJAB	Colección José A. Barrientos	bacc7f76-9dee-4f9a-a122-437cadbdee94	Arachnids of Castro Verde Special Protection Area (Southern Portugal)	5e9fa0bf18f448d0853f32070ac3642c	PreservedSpecimen	whole animal (ETOH)	fd0d3b72b0fa45c8a43d68006e049f10	110-2-j	110-2	Animalia | Arthropoda | Arachnida | Araneae | Gnaphosidae | Nomisia	Animalia	Arthropoda	Arachnida	Araneae	Gnaphosidae	Nomisia	Nomisia exornata (C. L. Koch, 1839)	exornata	(C. L. Koch, 1839)	ICZN	species	José A. Barrientos	Morphology		Juvenile	1	in collection	Joana Santana | Sérgio Henriques | Sílvia Pina
CIBIO:CVerde:Loc:Plot:110:2	PhysicalObject	present	2023-10-06	en	https://creativecommons.org/licenses/by/4.0/legalcode	José A. Barrientos (Barcelona, Spain)	CIBIO	37560003-ae75-43c3-95aa-48c98797aa2a	CJAB	Colección José A. Barrientos	bacc7f76-9dee-4f9a-a122-437cadbdee94	Arachnids of Castro Verde Special Protection Area (Southern Portugal)	5e9fa0bf18f448d0853f32070ac3642c	PreservedSpecimen	whole animal (ETOH)	63c36ccb8982446988f7896901054397	110-2-j	110-2	Animalia | Arthropoda | Arachnida | Araneae | Gnaphosidae | Setaphis	Animalia	Arthropoda	Arachnida	Araneae	Gnaphosidae	Setaphis	Setaphis carmeli (O. Pickard-Cambridge, 1872)	carmeli	(O. Pickard-Cambridge, 1872)	ICZN	species	José A. Barrientos	Morphology		Juvenile	1	in collection	Joana Santana | Sérgio Henriques | Sílvia Pina
CIBIO:CVerde:Loc:Plot:110:2	PhysicalObject	present	2023-10-06	en	https://creativecommons.org/licenses/by/4.0/legalcode	José A. Barrientos (Barcelona, Spain)	CIBIO	37560003-ae75-43c3-95aa-48c98797aa2a	CJAB	Colección José A. Barrientos	bacc7f76-9dee-4f9a-a122-437cadbdee94	Arachnids of Castro Verde Special Protection Area (Southern Portugal)	5e9fa0bf18f448d0853f32070ac3642c	PreservedSpecimen	whole animal (ETOH)	0e19b3a89b5a425d88908e6c37f6460c	110-2-j	110-2	Animalia | Arthropoda | Arachnida | Araneae | Linyphiidae | Agyneta	Animalia	Arthropoda	Arachnida	Araneae	Linyphiidae	Agyneta	Agyneta pseudorurestris Wunderlich, 1980	pseudorurestris	Wunderlich, 1980	ICZN	species	José A. Barrientos	Morphology	Male	Adult	1	in collection	Joana Santana | Sérgio Henriques | Sílvia Pina
CIBIO:CVerde:Loc:Plot:110:2	PhysicalObject	present	2023-10-06	en	https://creativecommons.org/licenses/by/4.0/legalcode	José A. Barrientos (Barcelona, Spain)	CIBIO	37560003-ae75-43c3-95aa-48c98797aa2a	CJAB	Colección José A. Barrientos	bacc7f76-9dee-4f9a-a122-437cadbdee94	Arachnids of Castro Verde Special Protection Area (Southern Portugal)	5e9fa0bf18f448d0853f32070ac3642c	PreservedSpecimen	whole animal (ETOH)	2e671d896ac142e1b6c0610208b834e4	110-2-j	110-2	Animalia | Arthropoda | Arachnida | Araneae | Synaphridae | Synaphris	Animalia	Arthropoda	Arachnida	Araneae	Synaphridae	Synaphris	Synaphris saphrynis Lopardo, Hormiga & Melic, 2007	saphrynis	Lopardo, Hormiga & Melic, 2007	ICZN	species	José A. Barrientos	Morphology		Juvenile	3	in collection	Joana Santana | Sérgio Henriques | Sílvia Pina
CIBIO:CVerde:Loc:Plot:110:2	PhysicalObject	present	2023-10-06	en	https://creativecommons.org/licenses/by/4.0/legalcode	José A. Barrientos (Barcelona, Spain)	CIBIO	37560003-ae75-43c3-95aa-48c98797aa2a	CJAB	Colección José A. Barrientos	bacc7f76-9dee-4f9a-a122-437cadbdee94	Arachnids of Castro Verde Special Protection Area (Southern Portugal)	5e9fa0bf18f448d0853f32070ac3642c	PreservedSpecimen	whole animal (ETOH)	13eb579b0a8d4b85b59342fa63f4542a	110-2-j	110-2	Animalia | Arthropoda | Arachnida | Araneae | Synaphridae | Synaphris	Animalia	Arthropoda	Arachnida	Araneae	Synaphridae	Synaphris	Synaphris saphrynis Lopardo, Hormiga & Melic, 2007	saphrynis	Lopardo, Hormiga & Melic, 2007	ICZN	species	José A. Barrientos	Morphology	Male	Adult	2	in collection	Joana Santana | Sérgio Henriques | Sílvia Pina
CIBIO:CVerde:Loc:Plot:111:11	PhysicalObject	present	2023-10-06	en	https://creativecommons.org/licenses/by/4.0/legalcode	José A. Barrientos (Barcelona, Spain)	CIBIO	37560003-ae75-43c3-95aa-48c98797aa2a	CJAB	Colección José A. Barrientos	bacc7f76-9dee-4f9a-a122-437cadbdee94	Arachnids of Castro Verde Special Protection Area (Southern Portugal)	5e9fa0bf18f448d0853f32070ac3642c	PreservedSpecimen	whole animal (ETOH)	8602e5a6654a46ee812b4d3a7edaa3c2	111-11-e	111-11	Animalia | Arthropoda | Arachnida | Araneae | Thomisidae | Ozyptila	Animalia	Arthropoda	Arachnida	Araneae	Thomisidae	Ozyptila	Ozyptila pauxilla (Simon, 1870)	pauxilla	(Simon, 1870)	ICZN	species	José A. Barrientos	Morphology	Male	Adult	1	in collection	Joana Santana | Sérgio Henriques | Sílvia Pina
CIBIO:CVerde:Loc:Plot:112:10	PhysicalObject	present	2023-10-06	en	https://creativecommons.org/licenses/by/4.0/legalcode	José A. Barrientos (Barcelona, Spain)	CIBIO	37560003-ae75-43c3-95aa-48c98797aa2a	CJAB	Colección José A. Barrientos	bacc7f76-9dee-4f9a-a122-437cadbdee94	Arachnids of Castro Verde Special Protection Area (Southern Portugal)	5e9fa0bf18f448d0853f32070ac3642c	PreservedSpecimen	whole animal (ETOH)	0a82f919f9434415b3dbcd0d1038d280	112-10-g	112-10	Animalia | Arthropoda | Arachnida | Araneae | Thomisidae	Animalia	Arthropoda	Arachnida	Araneae	Thomisidae		Thomisidae Sundevall,1833		Sundevall,1833		family	José A. Barrientos	Morphology		Juvenile	1	in collection	Joana Santana | Sérgio Henriques | Sílvia Pina
CIBIO:CVerde:Loc:Plot:112:10	PhysicalObject	present	2023-10-06	en	https://creativecommons.org/licenses/by/4.0/legalcode	José A. Barrientos (Barcelona, Spain)	CIBIO	37560003-ae75-43c3-95aa-48c98797aa2a	CJAB	Colección José A. Barrientos	bacc7f76-9dee-4f9a-a122-437cadbdee94	Arachnids of Castro Verde Special Protection Area (Southern Portugal)	5e9fa0bf18f448d0853f32070ac3642c	PreservedSpecimen	whole animal (ETOH)	3d35a22fae3847b3a3cb0200e95bcda2	112-10-g	112-10	Animalia | Arthropoda | Arachnida | Araneae | Thomisidae | Ozyptila	Animalia	Arthropoda	Arachnida	Araneae	Thomisidae	Ozyptila	Ozyptila pauxilla (Simon, 1870)	pauxilla	(Simon, 1870)	ICZN	species	José A. Barrientos	Morphology	Male	Adult	1	in collection	Joana Santana | Sérgio Henriques | Sílvia Pina
CIBIO:CVerde:Loc:Plot:112:10	PhysicalObject	present	2023-10-06	en	https://creativecommons.org/licenses/by/4.0/legalcode	José A. Barrientos (Barcelona, Spain)	CIBIO	37560003-ae75-43c3-95aa-48c98797aa2a	CJAB	Colección José A. Barrientos	bacc7f76-9dee-4f9a-a122-437cadbdee94	Arachnids of Castro Verde Special Protection Area (Southern Portugal)	5e9fa0bf18f448d0853f32070ac3642c	PreservedSpecimen	whole animal (ETOH)	9f6c27678728432992667edf5863d9b0	112-10-g	112-10	Animalia | Arthropoda | Arachnida | Araneae | Theridiidae | Neottiura	Animalia	Arthropoda	Arachnida	Araneae	Theridiidae	Neottiura	Neottiura uncinata (Lucas, 1846)	uncinata	(Lucas, 1846)	ICZN	species	José A. Barrientos	Morphology		Juvenile	2	in collection	Joana Santana | Sérgio Henriques | Sílvia Pina
CIBIO:CVerde:Loc:Plot:112:10	PhysicalObject	present	2023-10-06	en	https://creativecommons.org/licenses/by/4.0/legalcode	José A. Barrientos (Barcelona, Spain)	CIBIO	37560003-ae75-43c3-95aa-48c98797aa2a	CJAB	Colección José A. Barrientos	bacc7f76-9dee-4f9a-a122-437cadbdee94	Arachnids of Castro Verde Special Protection Area (Southern Portugal)	5e9fa0bf18f448d0853f32070ac3642c	PreservedSpecimen	whole animal (ETOH)	a42864b180d44bcf852998f5c0b3374f	112-10-g	112-10	Animalia | Arthropoda | Arachnida | Araneae | Linyphiidae	Animalia	Arthropoda	Arachnida	Araneae	Linyphiidae		Linyphiidae Blackwall, 1859		Blackwall, 1859		family	José A. Barrientos	Morphology		Juvenile	4	in collection	Joana Santana | Sérgio Henriques | Sílvia Pina
CIBIO:CVerde:Loc:Plot:102:2	PhysicalObject	present	2023-10-06	en	https://creativecommons.org/licenses/by/4.0/legalcode	José A. Barrientos (Barcelona, Spain)	CIBIO	37560003-ae75-43c3-95aa-48c98797aa2a	CJAB	Colección José A. Barrientos	bacc7f76-9dee-4f9a-a122-437cadbdee94	Arachnids of Castro Verde Special Protection Area (Southern Portugal)	5e9fa0bf18f448d0853f32070ac3642c	PreservedSpecimen	whole animal (ETOH)	4ebbcbd3d6d145a4b448633a1c3573fc	102-2-c	102-2	Animalia | Arthropoda | Arachnida | Araneae | Salticidae | Chalcoscirtus	Animalia	Arthropoda	Arachnida	Araneae	Salticidae	Chalcoscirtus	Chalcoscirtus infimus (Simon, 1868)	infimus	(Simon, 1868)	ICZN	species	José A. Barrientos	Morphology	Male	Adult	1	in collection	Joana Santana | Sérgio Henriques | Sílvia Pina
CIBIO:CVerde:Loc:Plot:102:2	PhysicalObject	present	2023-10-06	en	https://creativecommons.org/licenses/by/4.0/legalcode	José A. Barrientos (Barcelona, Spain)	CIBIO	37560003-ae75-43c3-95aa-48c98797aa2a	CJAB	Colección José A. Barrientos	bacc7f76-9dee-4f9a-a122-437cadbdee94	Arachnids of Castro Verde Special Protection Area (Southern Portugal)	5e9fa0bf18f448d0853f32070ac3642c	PreservedSpecimen	whole animal (ETOH)	e47f697003124d68a64a57e823be8b10	102-2-c	102-2	Animalia | Arthropoda | Arachnida | Araneae | Thomisidae	Animalia	Arthropoda	Arachnida	Araneae	Thomisidae		Thomisidae Sundevall,1833		Sundevall,1833		family	José A. Barrientos	Morphology		Juvenile	5	in collection	Joana Santana | Sérgio Henriques | Sílvia Pina
CIBIO:CVerde:Loc:Plot:104:12	PhysicalObject	present	2023-10-06	en	https://creativecommons.org/licenses/by/4.0/legalcode	José A. Barrientos (Barcelona, Spain)	CIBIO	37560003-ae75-43c3-95aa-48c98797aa2a	CJAB	Colección José A. Barrientos	bacc7f76-9dee-4f9a-a122-437cadbdee94	Arachnids of Castro Verde Special Protection Area (Southern Portugal)	5e9fa0bf18f448d0853f32070ac3642c	PreservedSpecimen	whole animal (ETOH)	eba93f5702f54b449073d947d503d019	104-12-a	104-12	Animalia | Arthropoda | Arachnida | Araneae | Gnaphosidae | Setaphis	Animalia	Arthropoda	Arachnida	Araneae	Gnaphosidae	Setaphis	Setaphis carmeli (O. Pickard-Cambridge, 1872)	carmeli	(O. Pickard-Cambridge, 1872)	ICZN	species	José A. Barrientos	Morphology		Juvenile	1	in collection	Joana Santana | Sérgio Henriques | Sílvia Pina
CIBIO:CVerde:Loc:Plot:104:12	PhysicalObject	present	2023-10-06	en	https://creativecommons.org/licenses/by/4.0/legalcode	José A. Barrientos (Barcelona, Spain)	CIBIO	37560003-ae75-43c3-95aa-48c98797aa2a	CJAB	Colección José A. Barrientos	bacc7f76-9dee-4f9a-a122-437cadbdee94	Arachnids of Castro Verde Special Protection Area (Southern Portugal)	5e9fa0bf18f448d0853f32070ac3642c	PreservedSpecimen	whole animal (ETOH)	9ded5021cda04c048ef901f6cd110ff5	104-12-a	104-12	Animalia | Arthropoda | Arachnida | Araneae | Gnaphosidae | Setaphis	Animalia	Arthropoda	Arachnida	Araneae	Gnaphosidae	Setaphis	Setaphis carmeli (O. Pickard-Cambridge, 1872)	carmeli	(O. Pickard-Cambridge, 1872)	ICZN	species	José A. Barrientos	Morphology	Male	Adult	1	in collection	Joana Santana | Sérgio Henriques | Sílvia Pina
CIBIO:CVerde:Loc:Plot:104:12	PhysicalObject	present	2023-10-06	en	https://creativecommons.org/licenses/by/4.0/legalcode	José A. Barrientos (Barcelona, Spain)	CIBIO	37560003-ae75-43c3-95aa-48c98797aa2a	CJAB	Colección José A. Barrientos	bacc7f76-9dee-4f9a-a122-437cadbdee94	Arachnids of Castro Verde Special Protection Area (Southern Portugal)	5e9fa0bf18f448d0853f32070ac3642c	PreservedSpecimen	whole animal (ETOH)	656b1f1bf1c241759606aff5c65d93ca	104-12-a	104-12	Animalia | Arthropoda | Arachnida | Araneae | Theridiidae | Neottiura	Animalia	Arthropoda	Arachnida	Araneae	Theridiidae	Neottiura	Neottiura uncinata (Lucas, 1846)	uncinata	(Lucas, 1846)	ICZN	species	José A. Barrientos	Morphology		Juvenile	1	in collection	Joana Santana | Sérgio Henriques | Sílvia Pina
CIBIO:CVerde:Loc:Plot:104:12	PhysicalObject	present	2023-10-06	en	https://creativecommons.org/licenses/by/4.0/legalcode	José A. Barrientos (Barcelona, Spain)	CIBIO	37560003-ae75-43c3-95aa-48c98797aa2a	CJAB	Colección José A. Barrientos	bacc7f76-9dee-4f9a-a122-437cadbdee94	Arachnids of Castro Verde Special Protection Area (Southern Portugal)	5e9fa0bf18f448d0853f32070ac3642c	PreservedSpecimen	whole animal (ETOH)	b40e7d906a744a9986143d60b80c7cef	104-12-a	104-12	Animalia | Arthropoda | Arachnida | Araneae | Philodromidae | Thanatus	Animalia	Arthropoda	Arachnida	Araneae	Philodromidae	Thanatus	Thanatus vulgaris Simon, 1870	vulgaris	Simon, 1870	ICZN	species	José A. Barrientos	Morphology		Juvenile	2	in collection	Joana Santana | Sérgio Henriques | Sílvia Pina
CIBIO:CVerde:Loc:Plot:104:12	PhysicalObject	present	2023-10-06	en	https://creativecommons.org/licenses/by/4.0/legalcode	José A. Barrientos (Barcelona, Spain)	CIBIO	37560003-ae75-43c3-95aa-48c98797aa2a	CJAB	Colección José A. Barrientos	bacc7f76-9dee-4f9a-a122-437cadbdee94	Arachnids of Castro Verde Special Protection Area (Southern Portugal)	5e9fa0bf18f448d0853f32070ac3642c	PreservedSpecimen	whole animal (ETOH)	200428a789d44a5097f281b76d425e8d	104-12-a	104-12	Animalia | Arthropoda | Arachnida | Araneae | Salticidae | Chalcoscirtus	Animalia	Arthropoda	Arachnida	Araneae	Salticidae	Chalcoscirtus	Chalcoscirtus infimus (Simon, 1868)	infimus	(Simon, 1868)	ICZN	species	José A. Barrientos	Morphology		Juvenile	1	in collection	Joana Santana | Sérgio Henriques | Sílvia Pina
CIBIO:CVerde:Loc:Plot:104:12	PhysicalObject	present	2023-10-06	en	https://creativecommons.org/licenses/by/4.0/legalcode	José A. Barrientos (Barcelona, Spain)	CIBIO	37560003-ae75-43c3-95aa-48c98797aa2a	CJAB	Colección José A. Barrientos	bacc7f76-9dee-4f9a-a122-437cadbdee94	Arachnids of Castro Verde Special Protection Area (Southern Portugal)	5e9fa0bf18f448d0853f32070ac3642c	PreservedSpecimen	whole animal (ETOH)	a0e07b482be94ef9a6a819847431fe78	104-12-a	104-12	Animalia | Arthropoda | Arachnida | Araneae | Thomisidae	Animalia	Arthropoda	Arachnida	Araneae	Thomisidae		Thomisidae Sundevall,1833		Sundevall,1833		family	José A. Barrientos	Morphology		Juvenile	1	in collection	Joana Santana | Sérgio Henriques | Sílvia Pina
CIBIO:CVerde:Loc:Plot:104:12	PhysicalObject	present	2023-10-06	en	https://creativecommons.org/licenses/by/4.0/legalcode	José A. Barrientos (Barcelona, Spain)	CIBIO	37560003-ae75-43c3-95aa-48c98797aa2a	CJAB	Colección José A. Barrientos	bacc7f76-9dee-4f9a-a122-437cadbdee94	Arachnids of Castro Verde Special Protection Area (Southern Portugal)	5e9fa0bf18f448d0853f32070ac3642c	PreservedSpecimen	whole animal (ETOH)	75266b385db84ff29d2c043321a5a513	104-12-a	104-12	Animalia | Arthropoda | Arachnida | Araneae | Linyphiidae	Animalia	Arthropoda	Arachnida	Araneae	Linyphiidae		Linyphiidae Blackwall, 1859		Blackwall, 1859		family	José A. Barrientos	Morphology		Juvenile	2	in collection	Joana Santana | Sérgio Henriques | Sílvia Pina
CIBIO:CVerde:Loc:Plot:104:9	PhysicalObject	present	2023-10-06	en	https://creativecommons.org/licenses/by/4.0/legalcode	José A. Barrientos (Barcelona, Spain)	CIBIO	37560003-ae75-43c3-95aa-48c98797aa2a	CJAB	Colección José A. Barrientos	bacc7f76-9dee-4f9a-a122-437cadbdee94	Arachnids of Castro Verde Special Protection Area (Southern Portugal)	5e9fa0bf18f448d0853f32070ac3642c	PreservedSpecimen	whole animal (ETOH)	bfe21fce8762459aaf9e6e5a67fd4678	104-9-d	104-9	Animalia | Arthropoda | Arachnida | Araneae | Gnaphosidae | Gnaphosa	Animalia	Arthropoda	Arachnida	Araneae	Gnaphosidae	Gnaphosa	Gnaphosa Latreille, 1804		Latreille, 1804	ICZN	genus	José A. Barrientos	Morphology		Juvenile	1	in collection	Joana Santana | Sérgio Henriques | Sílvia Pina
CIBIO:CVerde:Loc:Plot:104:9	PhysicalObject	present	2023-10-06	en	https://creativecommons.org/licenses/by/4.0/legalcode	José A. Barrientos (Barcelona, Spain)	CIBIO	37560003-ae75-43c3-95aa-48c98797aa2a	CJAB	Colección José A. Barrientos	bacc7f76-9dee-4f9a-a122-437cadbdee94	Arachnids of Castro Verde Special Protection Area (Southern Portugal)	5e9fa0bf18f448d0853f32070ac3642c	PreservedSpecimen	whole animal (ETOH)	ff95757da0fb4fd4a1f7936ab0ebafef	104-9-d	104-9	Animalia | Arthropoda | Arachnida | Araneae | Theridiidae | Neottiura	Animalia	Arthropoda	Arachnida	Araneae	Theridiidae	Neottiura	Neottiura uncinata (Lucas, 1846)	uncinata	(Lucas, 1846)	ICZN	species	José A. Barrientos	Morphology		Juvenile	1	in collection	Joana Santana | Sérgio Henriques | Sílvia Pina
CIBIO:CVerde:Loc:Plot:104:9	PhysicalObject	present	2023-10-06	en	https://creativecommons.org/licenses/by/4.0/legalcode	José A. Barrientos (Barcelona, Spain)	CIBIO	37560003-ae75-43c3-95aa-48c98797aa2a	CJAB	Colección José A. Barrientos	bacc7f76-9dee-4f9a-a122-437cadbdee94	Arachnids of Castro Verde Special Protection Area (Southern Portugal)	5e9fa0bf18f448d0853f32070ac3642c	PreservedSpecimen	whole animal (ETOH)	f9ba73bf902644cfb788ab38d3561748	104-9-d	104-9	Animalia | Arthropoda | Arachnida | Araneae | Salticidae | Chalcoscirtus	Animalia	Arthropoda	Arachnida	Araneae	Salticidae	Chalcoscirtus	Chalcoscirtus infimus (Simon, 1868)	infimus	(Simon, 1868)	ICZN	species	José A. Barrientos	Morphology		Juvenile	1	in collection	Joana Santana | Sérgio Henriques | Sílvia Pina
CIBIO:CVerde:Loc:Plot:104:9	PhysicalObject	present	2023-10-06	en	https://creativecommons.org/licenses/by/4.0/legalcode	José A. Barrientos (Barcelona, Spain)	CIBIO	37560003-ae75-43c3-95aa-48c98797aa2a	CJAB	Colección José A. Barrientos	bacc7f76-9dee-4f9a-a122-437cadbdee94	Arachnids of Castro Verde Special Protection Area (Southern Portugal)	5e9fa0bf18f448d0853f32070ac3642c	PreservedSpecimen	whole animal (ETOH)	b7913d70c2a64ed9bb1ac336248ab349	104-9-d	104-9	Animalia | Arthropoda | Arachnida | Araneae | Thomisidae	Animalia	Arthropoda	Arachnida	Araneae	Thomisidae		Thomisidae Sundevall,1833		Sundevall,1833		family	José A. Barrientos	Morphology		Juvenile	1	in collection	Joana Santana | Sérgio Henriques | Sílvia Pina
CIBIO:CVerde:Loc:Plot:104:9	PhysicalObject	present	2023-10-06	en	https://creativecommons.org/licenses/by/4.0/legalcode	José A. Barrientos (Barcelona, Spain)	CIBIO	37560003-ae75-43c3-95aa-48c98797aa2a	CJAB	Colección José A. Barrientos	bacc7f76-9dee-4f9a-a122-437cadbdee94	Arachnids of Castro Verde Special Protection Area (Southern Portugal)	5e9fa0bf18f448d0853f32070ac3642c	PreservedSpecimen	whole animal (ETOH)	3299c2944b2946b4862ce34c5a2a64ee	104-9-d	104-9	Animalia | Arthropoda | Arachnida | Araneae | Thomisidae | Ozyptila	Animalia	Arthropoda	Arachnida	Araneae	Thomisidae	Ozyptila	Ozyptila pauxilla (Simon, 1870)	pauxilla	(Simon, 1870)	ICZN	species	José A. Barrientos	Morphology	Male	Adult	1	in collection	Joana Santana | Sérgio Henriques | Sílvia Pina
CIBIO:CVerde:Loc:Plot:104:9	PhysicalObject	present	2023-10-06	en	https://creativecommons.org/licenses/by/4.0/legalcode	José A. Barrientos (Barcelona, Spain)	CIBIO	37560003-ae75-43c3-95aa-48c98797aa2a	CJAB	Colección José A. Barrientos	bacc7f76-9dee-4f9a-a122-437cadbdee94	Arachnids of Castro Verde Special Protection Area (Southern Portugal)	5e9fa0bf18f448d0853f32070ac3642c	PreservedSpecimen	whole animal (ETOH)	0d250d478ffa432fae1d0e93a744a5f2	104-9-d	104-9	Animalia | Arthropoda | Arachnida | Araneae | Philodromidae | Thanatus	Animalia	Arthropoda	Arachnida	Araneae	Philodromidae	Thanatus	Thanatus vulgaris Simon, 1870	vulgaris	Simon, 1870	ICZN	species	José A. Barrientos	Morphology		Juvenile	1	in collection	Joana Santana | Sérgio Henriques | Sílvia Pina
CIBIO:CVerde:Loc:Plot:104:9	PhysicalObject	present	2023-10-06	en	https://creativecommons.org/licenses/by/4.0/legalcode	José A. Barrientos (Barcelona, Spain)	CIBIO	37560003-ae75-43c3-95aa-48c98797aa2a	CJAB	Colección José A. Barrientos	bacc7f76-9dee-4f9a-a122-437cadbdee94	Arachnids of Castro Verde Special Protection Area (Southern Portugal)	5e9fa0bf18f448d0853f32070ac3642c	PreservedSpecimen	whole animal (ETOH)	16d373861de749cca171d15c4dc088f1	104-9-d	104-9	Animalia | Arthropoda | Arachnida | Araneae | Linyphiidae	Animalia	Arthropoda	Arachnida	Araneae	Linyphiidae		Linyphiidae Blackwall, 1859		Blackwall, 1859		family	José A. Barrientos	Morphology		Juvenile	1	in collection	Joana Santana | Sérgio Henriques | Sílvia Pina
CIBIO:CVerde:Loc:Plot:107:7	PhysicalObject	present	2023-10-06	en	https://creativecommons.org/licenses/by/4.0/legalcode	José A. Barrientos (Barcelona, Spain)	CIBIO	37560003-ae75-43c3-95aa-48c98797aa2a	CJAB	Colección José A. Barrientos	bacc7f76-9dee-4f9a-a122-437cadbdee94	Arachnids of Castro Verde Special Protection Area (Southern Portugal)	5e9fa0bf18f448d0853f32070ac3642c	PreservedSpecimen	whole animal (ETOH)	7f91735b2f85439485f20ed3ed83b6ed	107-7-f	107-7	Animalia | Arthropoda | Arachnida | Araneae | Thomisidae	Animalia	Arthropoda	Arachnida	Araneae	Thomisidae		Thomisidae Sundevall,1833		Sundevall,1833		family	José A. Barrientos	Morphology		Juvenile	11	in collection	Joana Santana | Sérgio Henriques | Sílvia Pina
CIBIO:CVerde:Loc:Plot:107:7	PhysicalObject	present	2023-10-06	en	https://creativecommons.org/licenses/by/4.0/legalcode	José A. Barrientos (Barcelona, Spain)	CIBIO	37560003-ae75-43c3-95aa-48c98797aa2a	CJAB	Colección José A. Barrientos	bacc7f76-9dee-4f9a-a122-437cadbdee94	Arachnids of Castro Verde Special Protection Area (Southern Portugal)	5e9fa0bf18f448d0853f32070ac3642c	PreservedSpecimen	whole animal (ETOH)	7e386ec2fdf5429b98b28e3d77b20024	107-7-f	107-7	Animalia | Arthropoda | Arachnida | Araneae | Linyphiidae | Agyneta	Animalia	Arthropoda	Arachnida	Araneae	Linyphiidae	Agyneta	Agyneta pseudorurestris Wunderlich, 1980	pseudorurestris	Wunderlich, 1980	ICZN	species	José A. Barrientos	Morphology		Juvenile	1	in collection	Joana Santana | Sérgio Henriques | Sílvia Pina
CIBIO:CVerde:Loc:Plot:107:7	PhysicalObject	present	2023-10-06	en	https://creativecommons.org/licenses/by/4.0/legalcode	José A. Barrientos (Barcelona, Spain)	CIBIO	37560003-ae75-43c3-95aa-48c98797aa2a	CJAB	Colección José A. Barrientos	bacc7f76-9dee-4f9a-a122-437cadbdee94	Arachnids of Castro Verde Special Protection Area (Southern Portugal)	5e9fa0bf18f448d0853f32070ac3642c	PreservedSpecimen	whole animal (ETOH)	27b694fe5436471185916cc3aabae864	107-7-f	107-7	Animalia | Arthropoda | Arachnida | Araneae | Linyphiidae | Agyneta	Animalia	Arthropoda	Arachnida	Araneae	Linyphiidae	Agyneta	Agyneta pseudorurestris Wunderlich, 1980	pseudorurestris	Wunderlich, 1980	ICZN	species	José A. Barrientos	Morphology	Male	Adult	1	in collection	Joana Santana | Sérgio Henriques | Sílvia Pina
CIBIO:CVerde:Loc:Plot:108:7	PhysicalObject	present	2023-10-06	en	https://creativecommons.org/licenses/by/4.0/legalcode	José A. Barrientos (Barcelona, Spain)	CIBIO	37560003-ae75-43c3-95aa-48c98797aa2a	CJAB	Colección José A. Barrientos	bacc7f76-9dee-4f9a-a122-437cadbdee94	Arachnids of Castro Verde Special Protection Area (Southern Portugal)	5e9fa0bf18f448d0853f32070ac3642c	PreservedSpecimen	whole animal (ETOH)	a5df7935db424441832ae8ced606722d	108-7-b	108-7	Animalia | Arthropoda | Arachnida	Animalia	Arthropoda	Arachnida	Acariformes			Acariformes Zakhvatkin, 1952		Zakhvatkin, 1952		Superorder	José A. Barrientos	Morphology		Juvenile	1	in collection	Joana Santana | Sérgio Henriques | Sílvia Pina
CIBIO:CVerde:Loc:Plot:109:4	PhysicalObject	present	2023-10-06	en	https://creativecommons.org/licenses/by/4.0/legalcode	José A. Barrientos (Barcelona, Spain)	CIBIO	37560003-ae75-43c3-95aa-48c98797aa2a	CJAB	Colección José A. Barrientos	bacc7f76-9dee-4f9a-a122-437cadbdee94	Arachnids of Castro Verde Special Protection Area (Southern Portugal)	5e9fa0bf18f448d0853f32070ac3642c	PreservedSpecimen	whole animal (ETOH)	fc60a7e665d0481fbad882c69d812caa	109-4-b	109-4	Animalia | Arthropoda | Arachnida | Araneae | Cheiracanthiidae | Cheiracanthium	Animalia	Arthropoda	Arachnida	Araneae	Cheiracanthiidae	Cheiracanthium	Cheiracanthium pennatum Simon, 1878	pennatum	Simon, 1878	ICZN	species	José A. Barrientos	Morphology	Female	Adult	1	in collection	Joana Santana | Sérgio Henriques | Sílvia Pina
CIBIO:CVerde:Loc:Plot:109:4	PhysicalObject	present	2023-10-06	en	https://creativecommons.org/licenses/by/4.0/legalcode	José A. Barrientos (Barcelona, Spain)	CIBIO	37560003-ae75-43c3-95aa-48c98797aa2a	CJAB	Colección José A. Barrientos	bacc7f76-9dee-4f9a-a122-437cadbdee94	Arachnids of Castro Verde Special Protection Area (Southern Portugal)	5e9fa0bf18f448d0853f32070ac3642c	PreservedSpecimen	whole animal (ETOH)	f45c94c3515b4764afdb3404d1f241aa	109-4-b	109-4	Animalia | Arthropoda | Arachnida | Araneae | Philodromidae | Thanatus	Animalia	Arthropoda	Arachnida	Araneae	Philodromidae	Thanatus	Thanatus vulgaris Simon, 1870	vulgaris	Simon, 1870	ICZN	species	José A. Barrientos	Morphology		Juvenile	1	in collection	Joana Santana | Sérgio Henriques | Sílvia Pina
CIBIO:CVerde:Loc:Plot:109:4	PhysicalObject	present	2023-10-06	en	https://creativecommons.org/licenses/by/4.0/legalcode	José A. Barrientos (Barcelona, Spain)	CIBIO	37560003-ae75-43c3-95aa-48c98797aa2a	CJAB	Colección José A. Barrientos	bacc7f76-9dee-4f9a-a122-437cadbdee94	Arachnids of Castro Verde Special Protection Area (Southern Portugal)	5e9fa0bf18f448d0853f32070ac3642c	PreservedSpecimen	whole animal (ETOH)	eff32c5a768f4c09b16d76a7125d6f4c	109-4-b	109-4	Animalia | Arthropoda | Arachnida | Araneae | Theridiidae | Neottiura	Animalia	Arthropoda	Arachnida	Araneae	Theridiidae	Neottiura	Neottiura uncinata (Lucas, 1846)	uncinata	(Lucas, 1846)	ICZN	species	José A. Barrientos	Morphology		Juvenile	1	in collection	Joana Santana | Sérgio Henriques | Sílvia Pina
CIBIO:CVerde:Loc:Plot:109:4	PhysicalObject	present	2023-10-06	en	https://creativecommons.org/licenses/by/4.0/legalcode	José A. Barrientos (Barcelona, Spain)	CIBIO	37560003-ae75-43c3-95aa-48c98797aa2a	CJAB	Colección José A. Barrientos	bacc7f76-9dee-4f9a-a122-437cadbdee94	Arachnids of Castro Verde Special Protection Area (Southern Portugal)	5e9fa0bf18f448d0853f32070ac3642c	PreservedSpecimen	whole animal (ETOH)	082f618c6a464701a0f735faeda86327	109-4-b	109-4	Animalia | Arthropoda | Arachnida | Araneae | Thomisidae	Animalia	Arthropoda	Arachnida	Araneae	Thomisidae		Thomisidae Sundevall,1833		Sundevall,1833		family	José A. Barrientos	Morphology		Juvenile	2	in collection	Joana Santana | Sérgio Henriques | Sílvia Pina
CIBIO:CVerde:Loc:Plot:109:4	PhysicalObject	present	2023-10-06	en	https://creativecommons.org/licenses/by/4.0/legalcode	José A. Barrientos (Barcelona, Spain)	CIBIO	37560003-ae75-43c3-95aa-48c98797aa2a	CJAB	Colección José A. Barrientos	bacc7f76-9dee-4f9a-a122-437cadbdee94	Arachnids of Castro Verde Special Protection Area (Southern Portugal)	5e9fa0bf18f448d0853f32070ac3642c	PreservedSpecimen	whole animal (ETOH)	822b3534b34b43c597c1ecf12154a308	109-4-b	109-4	Animalia | Arthropoda | Arachnida | Araneae | Lycosidae	Animalia	Arthropoda	Arachnida	Araneae	Lycosidae		Lycosidae Sundevall,1833		Sundevall,1833		family	José A. Barrientos	Morphology		Juvenile	2	in collection	Joana Santana | Sérgio Henriques | Sílvia Pina
CIBIO:CVerde:Loc:Plot:109:4	PhysicalObject	present	2023-10-06	en	https://creativecommons.org/licenses/by/4.0/legalcode	José A. Barrientos (Barcelona, Spain)	CIBIO	37560003-ae75-43c3-95aa-48c98797aa2a	CJAB	Colección José A. Barrientos	bacc7f76-9dee-4f9a-a122-437cadbdee94	Arachnids of Castro Verde Special Protection Area (Southern Portugal)	5e9fa0bf18f448d0853f32070ac3642c	PreservedSpecimen	whole animal (ETOH)	086d1d5e09dd46b994f3beab1c469b7f	109-4-b	109-4	Animalia | Arthropoda | Arachnida | Araneae | Linyphiidae | Agyneta	Animalia	Arthropoda	Arachnida	Araneae	Linyphiidae	Agyneta	Agyneta pseudorurestris Wunderlich, 1980	pseudorurestris	Wunderlich, 1980	ICZN	species	José A. Barrientos	Morphology	Female	Adult	2	in collection	Joana Santana | Sérgio Henriques | Sílvia Pina
CIBIO:CVerde:Loc:Plot:110:3	PhysicalObject	present	2023-10-06	en	https://creativecommons.org/licenses/by/4.0/legalcode	José A. Barrientos (Barcelona, Spain)	CIBIO	37560003-ae75-43c3-95aa-48c98797aa2a	CJAB	Colección José A. Barrientos	bacc7f76-9dee-4f9a-a122-437cadbdee94	Arachnids of Castro Verde Special Protection Area (Southern Portugal)	5e9fa0bf18f448d0853f32070ac3642c	PreservedSpecimen	whole animal (ETOH)	8dca370c87454becb42ff9647f54baa2	110-3-k	110-3	Animalia | Arthropoda | Arachnida | Araneae | Araneidae	Animalia	Arthropoda	Arachnida	Araneae	Araneidae		Araneidae Clerck, 1757		Clerck, 1757		family	José A. Barrientos	Morphology		Juvenile	1	in collection	Joana Santana | Sérgio Henriques | Sílvia Pina
CIBIO:CVerde:Loc:Plot:110:3	PhysicalObject	present	2023-10-06	en	https://creativecommons.org/licenses/by/4.0/legalcode	José A. Barrientos (Barcelona, Spain)	CIBIO	37560003-ae75-43c3-95aa-48c98797aa2a	CJAB	Colección José A. Barrientos	bacc7f76-9dee-4f9a-a122-437cadbdee94	Arachnids of Castro Verde Special Protection Area (Southern Portugal)	5e9fa0bf18f448d0853f32070ac3642c	PreservedSpecimen	whole animal (ETOH)	ead19a4b4d8a408b8bb9845ac54d045f	110-3-k	110-3	Animalia | Arthropoda | Arachnida | Araneae | Araneidae | Hypsosinga	Animalia	Arthropoda	Arachnida	Araneae	Araneidae	Hypsosinga	Hypsosinga albovittata (Westring, 1851)	albovittata	(Westring, 1851)	ICZN	species	José A. Barrientos	Morphology		Juvenile	1	in collection	Joana Santana | Sérgio Henriques | Sílvia Pina
CIBIO:CVerde:Loc:Plot:110:3	PhysicalObject	present	2023-10-06	en	https://creativecommons.org/licenses/by/4.0/legalcode	José A. Barrientos (Barcelona, Spain)	CIBIO	37560003-ae75-43c3-95aa-48c98797aa2a	CJAB	Colección José A. Barrientos	bacc7f76-9dee-4f9a-a122-437cadbdee94	Arachnids of Castro Verde Special Protection Area (Southern Portugal)	5e9fa0bf18f448d0853f32070ac3642c	PreservedSpecimen	whole animal (ETOH)	dc47f560ee1d41c89ccdf80790664178	110-3-k	110-3	Animalia | Arthropoda | Arachnida | Araneae | Lycosidae | Pardosa	Animalia	Arthropoda	Arachnida	Araneae	Lycosidae	Pardosa	Pardosa proxima (C. L. Koch, 1847)	proxima	(C. L. Koch, 1847)	ICZN	species	José A. Barrientos	Morphology		Juvenile	1	in collection	Joana Santana | Sérgio Henriques | Sílvia Pina
CIBIO:CVerde:Loc:Plot:110:3	PhysicalObject	present	2023-10-06	en	https://creativecommons.org/licenses/by/4.0/legalcode	José A. Barrientos (Barcelona, Spain)	CIBIO	37560003-ae75-43c3-95aa-48c98797aa2a	CJAB	Colección José A. Barrientos	bacc7f76-9dee-4f9a-a122-437cadbdee94	Arachnids of Castro Verde Special Protection Area (Southern Portugal)	5e9fa0bf18f448d0853f32070ac3642c	PreservedSpecimen	whole animal (ETOH)	8b527e2f37d745eeaf850d9430929217	110-3-k	110-3	Animalia | Arthropoda | Arachnida | Araneae | Thomisidae	Animalia	Arthropoda	Arachnida	Araneae	Thomisidae		Thomisidae Sundevall,1833		Sundevall,1833		family	José A. Barrientos	Morphology		Juvenile	4	in collection	Joana Santana | Sérgio Henriques | Sílvia Pina
CIBIO:CVerde:Loc:Plot:110:3	PhysicalObject	present	2023-10-06	en	https://creativecommons.org/licenses/by/4.0/legalcode	José A. Barrientos (Barcelona, Spain)	CIBIO	37560003-ae75-43c3-95aa-48c98797aa2a	CJAB	Colección José A. Barrientos	bacc7f76-9dee-4f9a-a122-437cadbdee94	Arachnids of Castro Verde Special Protection Area (Southern Portugal)	5e9fa0bf18f448d0853f32070ac3642c	PreservedSpecimen	whole animal (ETOH)	165cd5e6bfb04ca0b9199848d2eb2b1d	110-3-k	110-3	Animalia | Arthropoda | Arachnida | Araneae | Theridiidae | Neottiura	Animalia	Arthropoda	Arachnida	Araneae	Theridiidae	Neottiura	Neottiura uncinata (Lucas, 1846)	uncinata	(Lucas, 1846)	ICZN	species	José A. Barrientos	Morphology	Male	Adult	1	in collection	Joana Santana | Sérgio Henriques | Sílvia Pina
CIBIO:CVerde:Loc:Plot:110:3	PhysicalObject	present	2023-10-06	en	https://creativecommons.org/licenses/by/4.0/legalcode	José A. Barrientos (Barcelona, Spain)	CIBIO	37560003-ae75-43c3-95aa-48c98797aa2a	CJAB	Colección José A. Barrientos	bacc7f76-9dee-4f9a-a122-437cadbdee94	Arachnids of Castro Verde Special Protection Area (Southern Portugal)	5e9fa0bf18f448d0853f32070ac3642c	PreservedSpecimen	whole animal (ETOH)	b2bfbbd8c38142309fd5220dcca8d2ce	110-3-k	110-3	Animalia | Arthropoda | Arachnida | Araneae | Gnaphosidae | Zelotes	Animalia	Arthropoda	Arachnida	Araneae	Gnaphosidae	Zelotes	Zelotes Gistel, 1848		Gistel, 1848	ICZN	genus	José A. Barrientos	Morphology		Juvenile	1	in collection	Joana Santana | Sérgio Henriques | Sílvia Pina
CIBIO:CVerde:Loc:Plot:110:3	PhysicalObject	present	2023-10-06	en	https://creativecommons.org/licenses/by/4.0/legalcode	José A. Barrientos (Barcelona, Spain)	CIBIO	37560003-ae75-43c3-95aa-48c98797aa2a	CJAB	Colección José A. Barrientos	bacc7f76-9dee-4f9a-a122-437cadbdee94	Arachnids of Castro Verde Special Protection Area (Southern Portugal)	5e9fa0bf18f448d0853f32070ac3642c	PreservedSpecimen	whole animal (ETOH)	d9d46ba199294dc78cfff40ccdb17f5e	110-3-k	110-3	Animalia | Arthropoda | Arachnida | Araneae | Linyphiidae | Agyneta	Animalia	Arthropoda	Arachnida	Araneae	Linyphiidae	Agyneta	Agyneta pseudorurestris Wunderlich, 1980	pseudorurestris	Wunderlich, 1980	ICZN	species	José A. Barrientos	Morphology		Juvenile	2	in collection	Joana Santana | Sérgio Henriques | Sílvia Pina
CIBIO:CVerde:Loc:Plot:110:3	PhysicalObject	present	2023-10-06	en	https://creativecommons.org/licenses/by/4.0/legalcode	José A. Barrientos (Barcelona, Spain)	CIBIO	37560003-ae75-43c3-95aa-48c98797aa2a	CJAB	Colección José A. Barrientos	bacc7f76-9dee-4f9a-a122-437cadbdee94	Arachnids of Castro Verde Special Protection Area (Southern Portugal)	5e9fa0bf18f448d0853f32070ac3642c	PreservedSpecimen	whole animal (ETOH)	d3366e7192b34c0da12825da188c3f62	110-3-k	110-3	Animalia | Arthropoda | Arachnida | Araneae | Linyphiidae | Agyneta	Animalia	Arthropoda	Arachnida	Araneae	Linyphiidae	Agyneta	Agyneta pseudorurestris Wunderlich, 1980	pseudorurestris	Wunderlich, 1980	ICZN	species	José A. Barrientos	Morphology	Male	Adult	1	in collection	Joana Santana | Sérgio Henriques | Sílvia Pina
CIBIO:CVerde:Loc:Plot:110:3	PhysicalObject	present	2023-10-06	en	https://creativecommons.org/licenses/by/4.0/legalcode	José A. Barrientos (Barcelona, Spain)	CIBIO	37560003-ae75-43c3-95aa-48c98797aa2a	CJAB	Colección José A. Barrientos	bacc7f76-9dee-4f9a-a122-437cadbdee94	Arachnids of Castro Verde Special Protection Area (Southern Portugal)	5e9fa0bf18f448d0853f32070ac3642c	PreservedSpecimen	whole animal (ETOH)	a859ceaa6c554563a75a0429fbfd8ae0	110-3-k	110-3	Animalia | Arthropoda | Arachnida | Araneae | Dictynidae | Argenna	Animalia	Arthropoda	Arachnida	Araneae	Dictynidae	Argenna	Argenna subnigra (O. Pickard-Cambridge, 1861)	subnigra	(O. Pickard-Cambridge, 1861)	ICZN	species	José A. Barrientos	Morphology	Female	Adult	2	in collection	Joana Santana | Sérgio Henriques | Sílvia Pina
CIBIO:CVerde:Loc:Plot:111:2	PhysicalObject	present	2023-10-06	en	https://creativecommons.org/licenses/by/4.0/legalcode	José A. Barrientos (Barcelona, Spain)	CIBIO	37560003-ae75-43c3-95aa-48c98797aa2a	CJAB	Colección José A. Barrientos	bacc7f76-9dee-4f9a-a122-437cadbdee94	Arachnids of Castro Verde Special Protection Area (Southern Portugal)	5e9fa0bf18f448d0853f32070ac3642c	PreservedSpecimen	whole animal (ETOH)	0db592e22a09458283ba053ac69f6804	111-2-d	111-2	Animalia | Arthropoda | Arachnida | Araneae | Thomisidae | Ozyptila	Animalia	Arthropoda	Arachnida	Araneae	Thomisidae	Ozyptila	Ozyptila pauxilla (Simon, 1870)	pauxilla	(Simon, 1870)	ICZN	species	José A. Barrientos	Morphology	Female	Adult	1	in collection	Joana Santana | Sérgio Henriques | Sílvia Pina
CIBIO:CVerde:Loc:Plot:111:2	PhysicalObject	present	2023-10-06	en	https://creativecommons.org/licenses/by/4.0/legalcode	José A. Barrientos (Barcelona, Spain)	CIBIO	37560003-ae75-43c3-95aa-48c98797aa2a	CJAB	Colección José A. Barrientos	bacc7f76-9dee-4f9a-a122-437cadbdee94	Arachnids of Castro Verde Special Protection Area (Southern Portugal)	5e9fa0bf18f448d0853f32070ac3642c	PreservedSpecimen	whole animal (ETOH)	369444ba0f7d42459e76cdfdacf09fcd	111-2-d	111-2	Animalia | Arthropoda | Arachnida | Araneae | Thomisidae	Animalia	Arthropoda	Arachnida	Araneae	Thomisidae		Thomisidae Sundevall,1833		Sundevall,1833		family	José A. Barrientos	Morphology		Juvenile	2	in collection	Joana Santana | Sérgio Henriques | Sílvia Pina
CIBIO:CVerde:Loc:Plot:111:2	PhysicalObject	present	2023-10-06	en	https://creativecommons.org/licenses/by/4.0/legalcode	José A. Barrientos (Barcelona, Spain)	CIBIO	37560003-ae75-43c3-95aa-48c98797aa2a	CJAB	Colección José A. Barrientos	bacc7f76-9dee-4f9a-a122-437cadbdee94	Arachnids of Castro Verde Special Protection Area (Southern Portugal)	5e9fa0bf18f448d0853f32070ac3642c	PreservedSpecimen	whole animal (ETOH)	93380cb69ff84f1cae56e5854cc1c93c	111-2-d	111-2	Animalia | Arthropoda | Arachnida | Araneae | Linyphiidae	Animalia	Arthropoda	Arachnida	Araneae	Linyphiidae		Linyphiidae Blackwall, 1859		Blackwall, 1859		family	José A. Barrientos	Morphology		Juvenile	3	in collection	Joana Santana | Sérgio Henriques | Sílvia Pina
CIBIO:CVerde:Loc:Plot:112:11	PhysicalObject	present	2023-10-06	en	https://creativecommons.org/licenses/by/4.0/legalcode	José A. Barrientos (Barcelona, Spain)	CIBIO	37560003-ae75-43c3-95aa-48c98797aa2a	CJAB	Colección José A. Barrientos	bacc7f76-9dee-4f9a-a122-437cadbdee94	Arachnids of Castro Verde Special Protection Area (Southern Portugal)	5e9fa0bf18f448d0853f32070ac3642c	PreservedSpecimen	whole animal (ETOH)	61c39ab05f8444439c2de569af2c976e	112-11-d	112-11	Animalia | Arthropoda | Arachnida | Araneae | Lycosidae | Hogna	Animalia	Arthropoda	Arachnida	Araneae	Lycosidae	Hogna	Hogna radiata (Latreille, 1817)	radiata	(Latreille, 1817)	ICZN	species	José A. Barrientos	Morphology		Juvenile	1	in collection	Joana Santana | Sérgio Henriques | Sílvia Pina
CIBIO:CVerde:Loc:Plot:112:11	PhysicalObject	present	2023-10-06	en	https://creativecommons.org/licenses/by/4.0/legalcode	José A. Barrientos (Barcelona, Spain)	CIBIO	37560003-ae75-43c3-95aa-48c98797aa2a	CJAB	Colección José A. Barrientos	bacc7f76-9dee-4f9a-a122-437cadbdee94	Arachnids of Castro Verde Special Protection Area (Southern Portugal)	5e9fa0bf18f448d0853f32070ac3642c	PreservedSpecimen	whole animal (ETOH)	bfc241a474bf4972bccb862f8fd15f2b	112-11-d	112-11	Animalia | Arthropoda | Arachnida | Araneae | Thomisidae | Ozyptila	Animalia	Arthropoda	Arachnida	Araneae	Thomisidae	Ozyptila	Ozyptila pauxilla (Simon, 1870)	pauxilla	(Simon, 1870)	ICZN	species	José A. Barrientos	Morphology	Male	Adult	1	in collection	Joana Santana | Sérgio Henriques | Sílvia Pina
CIBIO:CVerde:Loc:Plot:112:11	PhysicalObject	present	2023-10-06	en	https://creativecommons.org/licenses/by/4.0/legalcode	José A. Barrientos (Barcelona, Spain)	CIBIO	37560003-ae75-43c3-95aa-48c98797aa2a	CJAB	Colección José A. Barrientos	bacc7f76-9dee-4f9a-a122-437cadbdee94	Arachnids of Castro Verde Special Protection Area (Southern Portugal)	5e9fa0bf18f448d0853f32070ac3642c	PreservedSpecimen	whole animal (ETOH)	bca49b188f3f4278a5ad5b2868774818	112-11-d	112-11	Animalia | Arthropoda | Arachnida | Araneae | Thomisidae	Animalia	Arthropoda	Arachnida	Araneae	Thomisidae		Thomisidae Sundevall,1833		Sundevall,1833		family	José A. Barrientos	Morphology		Juvenile	1	in collection	Joana Santana | Sérgio Henriques | Sílvia Pina
CIBIO:CVerde:Loc:Plot:112:11	PhysicalObject	present	2023-10-06	en	https://creativecommons.org/licenses/by/4.0/legalcode	José A. Barrientos (Barcelona, Spain)	CIBIO	37560003-ae75-43c3-95aa-48c98797aa2a	CJAB	Colección José A. Barrientos	bacc7f76-9dee-4f9a-a122-437cadbdee94	Arachnids of Castro Verde Special Protection Area (Southern Portugal)	5e9fa0bf18f448d0853f32070ac3642c	PreservedSpecimen	whole animal (ETOH)	09508651e7a7420d8a4ee5ecaa4ca123	112-11-d	112-11	Animalia | Arthropoda | Arachnida | Araneae | Philodromidae | Thanatus	Animalia	Arthropoda	Arachnida	Araneae	Philodromidae	Thanatus	Thanatus vulgaris Simon, 1870	vulgaris	Simon, 1870	ICZN	species	José A. Barrientos	Morphology		Juvenile	1	in collection	Joana Santana | Sérgio Henriques | Sílvia Pina
CIBIO:CVerde:Loc:Plot:112:7	PhysicalObject	present	2023-10-06	en	https://creativecommons.org/licenses/by/4.0/legalcode	José A. Barrientos (Barcelona, Spain)	CIBIO	37560003-ae75-43c3-95aa-48c98797aa2a	CJAB	Colección José A. Barrientos	bacc7f76-9dee-4f9a-a122-437cadbdee94	Arachnids of Castro Verde Special Protection Area (Southern Portugal)	5e9fa0bf18f448d0853f32070ac3642c	PreservedSpecimen	whole animal (ETOH)	2d843bfbdf9a4487b3c4014549f48743	112-7-h	112-7	Animalia | Arthropoda | Arachnida | Araneae | Araneidae | Hypsosinga	Animalia	Arthropoda	Arachnida	Araneae	Araneidae	Hypsosinga	Hypsosinga albovittata (Westring, 1851)	albovittata	(Westring, 1851)	ICZN	species	José A. Barrientos	Morphology		Juvenile	1	in collection	Joana Santana | Sérgio Henriques | Sílvia Pina
CIBIO:CVerde:Loc:Plot:112:7	PhysicalObject	present	2023-10-06	en	https://creativecommons.org/licenses/by/4.0/legalcode	José A. Barrientos (Barcelona, Spain)	CIBIO	37560003-ae75-43c3-95aa-48c98797aa2a	CJAB	Colección José A. Barrientos	bacc7f76-9dee-4f9a-a122-437cadbdee94	Arachnids of Castro Verde Special Protection Area (Southern Portugal)	5e9fa0bf18f448d0853f32070ac3642c	PreservedSpecimen	whole animal (ETOH)	00b5094aa2b54d6f82b608b8f596ac37	112-7-h	112-7	Animalia | Arthropoda | Arachnida | Araneae | Salticidae | Chalcoscirtus	Animalia	Arthropoda	Arachnida	Araneae	Salticidae	Chalcoscirtus	Chalcoscirtus infimus (Simon, 1868)	infimus	(Simon, 1868)	ICZN	species	José A. Barrientos	Morphology		Juvenile	1	in collection	Joana Santana | Sérgio Henriques | Sílvia Pina
CIBIO:CVerde:Loc:Plot:112:7	PhysicalObject	present	2023-10-06	en	https://creativecommons.org/licenses/by/4.0/legalcode	José A. Barrientos (Barcelona, Spain)	CIBIO	37560003-ae75-43c3-95aa-48c98797aa2a	CJAB	Colección José A. Barrientos	bacc7f76-9dee-4f9a-a122-437cadbdee94	Arachnids of Castro Verde Special Protection Area (Southern Portugal)	5e9fa0bf18f448d0853f32070ac3642c	PreservedSpecimen	whole animal (ETOH)	ddd30d54590247f288ae778a2009256f	112-7-h	112-7	Animalia | Arthropoda | Arachnida | Araneae | Thomisidae	Animalia	Arthropoda	Arachnida	Araneae	Thomisidae		Thomisidae Sundevall,1833		Sundevall,1833		family	José A. Barrientos	Morphology		Juvenile	1	in collection	Joana Santana | Sérgio Henriques | Sílvia Pina
CIBIO:CVerde:Loc:Plot:112:7	PhysicalObject	present	2023-10-06	en	https://creativecommons.org/licenses/by/4.0/legalcode	José A. Barrientos (Barcelona, Spain)	CIBIO	37560003-ae75-43c3-95aa-48c98797aa2a	CJAB	Colección José A. Barrientos	bacc7f76-9dee-4f9a-a122-437cadbdee94	Arachnids of Castro Verde Special Protection Area (Southern Portugal)	5e9fa0bf18f448d0853f32070ac3642c	PreservedSpecimen	whole animal (ETOH)	52c9b2a334654b7ea73338d16af748ab	112-7-h	112-7	Animalia | Arthropoda | Arachnida | Araneae | Linyphiidae | Agyneta	Animalia	Arthropoda	Arachnida	Araneae	Linyphiidae	Agyneta	Agyneta pseudorurestris Wunderlich, 1980	pseudorurestris	Wunderlich, 1980	ICZN	species	José A. Barrientos	Morphology		Juvenile	4	in collection	Joana Santana | Sérgio Henriques | Sílvia Pina
CIBIO:CVerde:Loc:Plot:102:3	PhysicalObject	present	2023-10-06	en	https://creativecommons.org/licenses/by/4.0/legalcode	José A. Barrientos (Barcelona, Spain)	CIBIO	37560003-ae75-43c3-95aa-48c98797aa2a	CJAB	Colección José A. Barrientos	bacc7f76-9dee-4f9a-a122-437cadbdee94	Arachnids of Castro Verde Special Protection Area (Southern Portugal)	5e9fa0bf18f448d0853f32070ac3642c	PreservedSpecimen	whole animal (ETOH)	d9ef2e69beff4adeabbda1c5579e575a	102-3-g	102-3	Animalia | Arthropoda | Arachnida | Araneae | Thomisidae	Animalia	Arthropoda	Arachnida	Araneae	Thomisidae		Thomisidae Sundevall,1833		Sundevall,1833		family	José A. Barrientos	Morphology		Juvenile	3	in collection	Joana Santana | Sérgio Henriques | Sílvia Pina
CIBIO:CVerde:Loc:Plot:102:3	PhysicalObject	present	2023-10-06	en	https://creativecommons.org/licenses/by/4.0/legalcode	José A. Barrientos (Barcelona, Spain)	CIBIO	37560003-ae75-43c3-95aa-48c98797aa2a	CJAB	Colección José A. Barrientos	bacc7f76-9dee-4f9a-a122-437cadbdee94	Arachnids of Castro Verde Special Protection Area (Southern Portugal)	5e9fa0bf18f448d0853f32070ac3642c	PreservedSpecimen	whole animal (ETOH)	cd13ff33ac1845ff8f921b0402d08d89	102-3-g	102-3	Animalia | Arthropoda | Arachnida | Araneae | Linyphiidae | Agyneta	Animalia	Arthropoda	Arachnida	Araneae	Linyphiidae	Agyneta	Agyneta pseudorurestris Wunderlich, 1980	pseudorurestris	Wunderlich, 1980	ICZN	species	José A. Barrientos	Morphology		Juvenile	4	in collection	Joana Santana | Sérgio Henriques | Sílvia Pina
CIBIO:CVerde:Loc:Plot:102:3	PhysicalObject	present	2023-10-06	en	https://creativecommons.org/licenses/by/4.0/legalcode	José A. Barrientos (Barcelona, Spain)	CIBIO	37560003-ae75-43c3-95aa-48c98797aa2a	CJAB	Colección José A. Barrientos	bacc7f76-9dee-4f9a-a122-437cadbdee94	Arachnids of Castro Verde Special Protection Area (Southern Portugal)	5e9fa0bf18f448d0853f32070ac3642c	PreservedSpecimen	whole animal (ETOH)	70441707c9e24b44a06df11df19c5675	102-3-g	102-3	Animalia | Arthropoda | Arachnida | Araneae | Synaphridae | Synaphris	Animalia	Arthropoda	Arachnida	Araneae	Synaphridae	Synaphris	Synaphris saphrynis Lopardo, Hormiga & Melic, 2007	saphrynis	Lopardo, Hormiga & Melic, 2007	ICZN	species	José A. Barrientos	Morphology	Male	Adult	1	in collection	Joana Santana | Sérgio Henriques | Sílvia Pina
CIBIO:CVerde:Loc:Plot:104:1	PhysicalObject	present	2023-10-06	en	https://creativecommons.org/licenses/by/4.0/legalcode	José A. Barrientos (Barcelona, Spain)	CIBIO	37560003-ae75-43c3-95aa-48c98797aa2a	CJAB	Colección José A. Barrientos	bacc7f76-9dee-4f9a-a122-437cadbdee94	Arachnids of Castro Verde Special Protection Area (Southern Portugal)	5e9fa0bf18f448d0853f32070ac3642c	PreservedSpecimen	whole animal (ETOH)	b3844012b3f04ed286d500dbbffc3e4e	104-1-b	104-1	Animalia | Arthropoda | Arachnida | Araneae | Thomisidae | Ozyptila	Animalia	Arthropoda	Arachnida	Araneae	Thomisidae	Ozyptila	Ozyptila pauxilla (Simon, 1870)	pauxilla	(Simon, 1870)	ICZN	species	José A. Barrientos	Morphology	Male	Adult	1	in collection	Joana Santana | Sérgio Henriques | Sílvia Pina
CIBIO:CVerde:Loc:Plot:104:1	PhysicalObject	present	2023-10-06	en	https://creativecommons.org/licenses/by/4.0/legalcode	José A. Barrientos (Barcelona, Spain)	CIBIO	37560003-ae75-43c3-95aa-48c98797aa2a	CJAB	Colección José A. Barrientos	bacc7f76-9dee-4f9a-a122-437cadbdee94	Arachnids of Castro Verde Special Protection Area (Southern Portugal)	5e9fa0bf18f448d0853f32070ac3642c	PreservedSpecimen	whole animal (ETOH)	268dc254a0e742cdb7f084aa9985a96d	104-1-b	104-1	Animalia | Arthropoda | Arachnida | Araneae | Salticidae | Chalcoscirtus	Animalia	Arthropoda	Arachnida	Araneae	Salticidae	Chalcoscirtus	Chalcoscirtus infimus (Simon, 1868)	infimus	(Simon, 1868)	ICZN	species	José A. Barrientos	Morphology		Juvenile	1	in collection	Joana Santana | Sérgio Henriques | Sílvia Pina
CIBIO:CVerde:Loc:Plot:104:1	PhysicalObject	present	2023-10-06	en	https://creativecommons.org/licenses/by/4.0/legalcode	José A. Barrientos (Barcelona, Spain)	CIBIO	37560003-ae75-43c3-95aa-48c98797aa2a	CJAB	Colección José A. Barrientos	bacc7f76-9dee-4f9a-a122-437cadbdee94	Arachnids of Castro Verde Special Protection Area (Southern Portugal)	5e9fa0bf18f448d0853f32070ac3642c	PreservedSpecimen	whole animal (ETOH)	519196fe84ea4700b9ef209c6c9a3276	104-1-b	104-1	Animalia | Arthropoda | Arachnida | Araneae | Linyphiidae | Diplocephalus	Animalia	Arthropoda	Arachnida	Araneae	Linyphiidae	Diplocephalus	Diplocephalus graecus (O. Pickard-Cambridge, 1873)	graecus	(O. Pickard-Cambridge, 1873)	ICZN	species	José A. Barrientos	Morphology		Juvenile	2	in collection	Joana Santana | Sérgio Henriques | Sílvia Pina
CIBIO:CVerde:Loc:Plot:104:1	PhysicalObject	present	2023-10-06	en	https://creativecommons.org/licenses/by/4.0/legalcode	José A. Barrientos (Barcelona, Spain)	CIBIO	37560003-ae75-43c3-95aa-48c98797aa2a	CJAB	Colección José A. Barrientos	bacc7f76-9dee-4f9a-a122-437cadbdee94	Arachnids of Castro Verde Special Protection Area (Southern Portugal)	5e9fa0bf18f448d0853f32070ac3642c	PreservedSpecimen	whole animal (ETOH)	2e24a57d622f49b1a3b64151c0754b89	104-1-b	104-1	Animalia | Arthropoda | Arachnida | Araneae | Linyphiidae | Diplocephalus	Animalia	Arthropoda	Arachnida	Araneae	Linyphiidae	Diplocephalus	Diplocephalus graecus (O. Pickard-Cambridge, 1873)	graecus	(O. Pickard-Cambridge, 1873)	ICZN	species	José A. Barrientos	Morphology	Female	Adult	1	in collection	Joana Santana | Sérgio Henriques | Sílvia Pina
CIBIO:CVerde:Loc:Plot:104:1	PhysicalObject	present	2023-10-06	en	https://creativecommons.org/licenses/by/4.0/legalcode	José A. Barrientos (Barcelona, Spain)	CIBIO	37560003-ae75-43c3-95aa-48c98797aa2a	CJAB	Colección José A. Barrientos	bacc7f76-9dee-4f9a-a122-437cadbdee94	Arachnids of Castro Verde Special Protection Area (Southern Portugal)	5e9fa0bf18f448d0853f32070ac3642c	PreservedSpecimen	whole animal (ETOH)	7c493bc99ef24aac8ad07678a7822af7	104-1-b	104-1	Animalia | Arthropoda | Arachnida | Araneae | Linyphiidae | Agyneta	Animalia	Arthropoda	Arachnida	Araneae	Linyphiidae	Agyneta	Agyneta pseudorurestris Wunderlich, 1980	pseudorurestris	Wunderlich, 1980	ICZN	species	José A. Barrientos	Morphology	Female	Adult	1	in collection	Joana Santana | Sérgio Henriques | Sílvia Pina
CIBIO:CVerde:Loc:Plot:107:10	PhysicalObject	present	2023-10-06	en	https://creativecommons.org/licenses/by/4.0/legalcode	José A. Barrientos (Barcelona, Spain)	CIBIO	37560003-ae75-43c3-95aa-48c98797aa2a	CJAB	Colección José A. Barrientos	bacc7f76-9dee-4f9a-a122-437cadbdee94	Arachnids of Castro Verde Special Protection Area (Southern Portugal)	5e9fa0bf18f448d0853f32070ac3642c	PreservedSpecimen	whole animal (ETOH)	9a5796efcb704d4b8ebc3836b0126096	107-10-e	107-10	Animalia | Arthropoda | Arachnida | Araneae | Thomisidae	Animalia	Arthropoda	Arachnida	Araneae	Thomisidae		Thomisidae Sundevall,1833		Sundevall,1833		family	José A. Barrientos	Morphology		Juvenile	1	in collection	Joana Santana | Sérgio Henriques | Sílvia Pina
CIBIO:CVerde:Loc:Plot:107:10	PhysicalObject	present	2023-10-06	en	https://creativecommons.org/licenses/by/4.0/legalcode	José A. Barrientos (Barcelona, Spain)	CIBIO	37560003-ae75-43c3-95aa-48c98797aa2a	CJAB	Colección José A. Barrientos	bacc7f76-9dee-4f9a-a122-437cadbdee94	Arachnids of Castro Verde Special Protection Area (Southern Portugal)	5e9fa0bf18f448d0853f32070ac3642c	PreservedSpecimen	whole animal (ETOH)	19465f465623400fb7e23956d24f22bc	107-10-e	107-10	Animalia | Arthropoda | Arachnida | Araneae | Thomisidae | Runcinia	Animalia	Arthropoda	Arachnida	Araneae	Thomisidae	Runcinia	Runcinia grammica (C. L. Koch, 1837)	grammica	(C. L. Koch, 1837)	ICZN	species	José A. Barrientos	Morphology		Juvenile	1	in collection	Joana Santana | Sérgio Henriques | Sílvia Pina
CIBIO:CVerde:Loc:Plot:107:10	PhysicalObject	present	2023-10-06	en	https://creativecommons.org/licenses/by/4.0/legalcode	José A. Barrientos (Barcelona, Spain)	CIBIO	37560003-ae75-43c3-95aa-48c98797aa2a	CJAB	Colección José A. Barrientos	bacc7f76-9dee-4f9a-a122-437cadbdee94	Arachnids of Castro Verde Special Protection Area (Southern Portugal)	5e9fa0bf18f448d0853f32070ac3642c	PreservedSpecimen	whole animal (ETOH)	adc1ceb65ab94ad2b00729f327a78050	107-10-e	107-10	Animalia | Arthropoda | Arachnida | Araneae | Araneidae | Hypsosinga	Animalia	Arthropoda	Arachnida	Araneae	Araneidae	Hypsosinga	Hypsosinga albovittata (Westring, 1851)	albovittata	(Westring, 1851)	ICZN	species	José A. Barrientos	Morphology		Juvenile	1	in collection	Joana Santana | Sérgio Henriques | Sílvia Pina
CIBIO:CVerde:Loc:Plot:107:10	PhysicalObject	present	2023-10-06	en	https://creativecommons.org/licenses/by/4.0/legalcode	José A. Barrientos (Barcelona, Spain)	CIBIO	37560003-ae75-43c3-95aa-48c98797aa2a	CJAB	Colección José A. Barrientos	bacc7f76-9dee-4f9a-a122-437cadbdee94	Arachnids of Castro Verde Special Protection Area (Southern Portugal)	5e9fa0bf18f448d0853f32070ac3642c	PreservedSpecimen	whole animal (ETOH)	49a2963ba89d4807843ee06ebd910f2d	107-10-e	107-10	Animalia | Arthropoda | Arachnida | Araneae | Linyphiidae	Animalia	Arthropoda	Arachnida	Araneae	Linyphiidae		Linyphiidae Blackwall, 1859		Blackwall, 1859		family	José A. Barrientos	Morphology		Juvenile	3	in collection	Joana Santana | Sérgio Henriques | Sílvia Pina
CIBIO:CVerde:Loc:Plot:107:10	PhysicalObject	present	2023-10-06	en	https://creativecommons.org/licenses/by/4.0/legalcode	José A. Barrientos (Barcelona, Spain)	CIBIO	37560003-ae75-43c3-95aa-48c98797aa2a	CJAB	Colección José A. Barrientos	bacc7f76-9dee-4f9a-a122-437cadbdee94	Arachnids of Castro Verde Special Protection Area (Southern Portugal)	5e9fa0bf18f448d0853f32070ac3642c	PreservedSpecimen	whole animal (ETOH)	1bb4e4045b404701a3662a76b4aa2aef	107-10-e	107-10	Animalia | Arthropoda | Arachnida | Araneae | Lycosidae	Animalia	Arthropoda	Arachnida	Araneae	Lycosidae		Lycosidae Sundevall,1833		Sundevall,1833		family	José A. Barrientos	Morphology		Juvenile	1	in collection	Joana Santana | Sérgio Henriques | Sílvia Pina
CIBIO:CVerde:Loc:Plot:107:8	PhysicalObject	present	2023-10-06	en	https://creativecommons.org/licenses/by/4.0/legalcode	José A. Barrientos (Barcelona, Spain)	CIBIO	37560003-ae75-43c3-95aa-48c98797aa2a	CJAB	Colección José A. Barrientos	bacc7f76-9dee-4f9a-a122-437cadbdee94	Arachnids of Castro Verde Special Protection Area (Southern Portugal)	5e9fa0bf18f448d0853f32070ac3642c	PreservedSpecimen	whole animal (ETOH)	a8018b57db7845d6951f8d428449a2b1	107-8-b	107-8	Animalia | Arthropoda | Arachnida | Araneae | Thomisidae | Ozyptila	Animalia	Arthropoda	Arachnida	Araneae	Thomisidae	Ozyptila	Ozyptila pauxilla (Simon, 1870)	pauxilla	(Simon, 1870)	ICZN	species	José A. Barrientos	Morphology	Male	Adult	1	in collection	Joana Santana | Sérgio Henriques | Sílvia Pina
CIBIO:CVerde:Loc:Plot:107:8	PhysicalObject	present	2023-10-06	en	https://creativecommons.org/licenses/by/4.0/legalcode	José A. Barrientos (Barcelona, Spain)	CIBIO	37560003-ae75-43c3-95aa-48c98797aa2a	CJAB	Colección José A. Barrientos	bacc7f76-9dee-4f9a-a122-437cadbdee94	Arachnids of Castro Verde Special Protection Area (Southern Portugal)	5e9fa0bf18f448d0853f32070ac3642c	PreservedSpecimen	whole animal (ETOH)	637c98c2280a4b67b3af0d846ffa3769	107-8-b	107-8	Animalia | Arthropoda | Arachnida | Araneae | Thomisidae	Animalia	Arthropoda	Arachnida	Araneae	Thomisidae		Thomisidae Sundevall,1833		Sundevall,1833		family	José A. Barrientos	Morphology		Juvenile	1	in collection	Joana Santana | Sérgio Henriques | Sílvia Pina
CIBIO:CVerde:Loc:Plot:107:8	PhysicalObject	present	2023-10-06	en	https://creativecommons.org/licenses/by/4.0/legalcode	José A. Barrientos (Barcelona, Spain)	CIBIO	37560003-ae75-43c3-95aa-48c98797aa2a	CJAB	Colección José A. Barrientos	bacc7f76-9dee-4f9a-a122-437cadbdee94	Arachnids of Castro Verde Special Protection Area (Southern Portugal)	5e9fa0bf18f448d0853f32070ac3642c	PreservedSpecimen	whole animal (ETOH)	348db4a909464f20adee52c5acb49f88	107-8-b	107-8	Animalia | Arthropoda | Arachnida | Araneae | Araneidae | Hypsosinga	Animalia	Arthropoda	Arachnida	Araneae	Araneidae	Hypsosinga	Hypsosinga albovittata (Westring, 1851)	albovittata	(Westring, 1851)	ICZN	species	José A. Barrientos	Morphology		Juvenile	1	in collection	Joana Santana | Sérgio Henriques | Sílvia Pina
CIBIO:CVerde:Loc:Plot:107:8	PhysicalObject	present	2023-10-06	en	https://creativecommons.org/licenses/by/4.0/legalcode	José A. Barrientos (Barcelona, Spain)	CIBIO	37560003-ae75-43c3-95aa-48c98797aa2a	CJAB	Colección José A. Barrientos	bacc7f76-9dee-4f9a-a122-437cadbdee94	Arachnids of Castro Verde Special Protection Area (Southern Portugal)	5e9fa0bf18f448d0853f32070ac3642c	PreservedSpecimen	whole animal (ETOH)	bb29bf3633e24df798362fad96b97e8d	107-8-b	107-8	Animalia | Arthropoda | Arachnida | Araneae | Linyphiidae | Agyneta	Animalia	Arthropoda	Arachnida	Araneae	Linyphiidae	Agyneta	Agyneta pseudorurestris Wunderlich, 1980	pseudorurestris	Wunderlich, 1980	ICZN	species	José A. Barrientos	Morphology		Juvenile	4	in collection	Joana Santana | Sérgio Henriques | Sílvia Pina
CIBIO:CVerde:Loc:Plot:107:8	PhysicalObject	present	2023-10-06	en	https://creativecommons.org/licenses/by/4.0/legalcode	José A. Barrientos (Barcelona, Spain)	CIBIO	37560003-ae75-43c3-95aa-48c98797aa2a	CJAB	Colección José A. Barrientos	bacc7f76-9dee-4f9a-a122-437cadbdee94	Arachnids of Castro Verde Special Protection Area (Southern Portugal)	5e9fa0bf18f448d0853f32070ac3642c	PreservedSpecimen	whole animal (ETOH)	05724cfa46064007b724f35a1fa41039	107-8-b	107-8	Animalia | Arthropoda | Arachnida | Araneae | Linyphiidae | Agyneta	Animalia	Arthropoda	Arachnida	Araneae	Linyphiidae	Agyneta	Agyneta pseudorurestris Wunderlich, 1980	pseudorurestris	Wunderlich, 1980	ICZN	species	José A. Barrientos	Morphology	Male	Adult	1	in collection	Joana Santana | Sérgio Henriques | Sílvia Pina
CIBIO:CVerde:Loc:Plot:107:8	PhysicalObject	present	2023-10-06	en	https://creativecommons.org/licenses/by/4.0/legalcode	José A. Barrientos (Barcelona, Spain)	CIBIO	37560003-ae75-43c3-95aa-48c98797aa2a	CJAB	Colección José A. Barrientos	bacc7f76-9dee-4f9a-a122-437cadbdee94	Arachnids of Castro Verde Special Protection Area (Southern Portugal)	5e9fa0bf18f448d0853f32070ac3642c	PreservedSpecimen	whole animal (ETOH)	ac6b50813ddf4e79b6d05fe359357b77	107-8-b	107-8	Animalia | Arthropoda | Arachnida | Araneae | Linyphiidae | Diplocephalus	Animalia	Arthropoda	Arachnida	Araneae	Linyphiidae	Diplocephalus	Diplocephalus graecus (O. Pickard-Cambridge, 1873)	graecus	(O. Pickard-Cambridge, 1873)	ICZN	species	José A. Barrientos	Morphology	Male	Adult	1	in collection	Joana Santana | Sérgio Henriques | Sílvia Pina
CIBIO:CVerde:Loc:Plot:108:7	PhysicalObject	present	2023-10-06	en	https://creativecommons.org/licenses/by/4.0/legalcode	José A. Barrientos (Barcelona, Spain)	CIBIO	37560003-ae75-43c3-95aa-48c98797aa2a	CJAB	Colección José A. Barrientos	bacc7f76-9dee-4f9a-a122-437cadbdee94	Arachnids of Castro Verde Special Protection Area (Southern Portugal)	5e9fa0bf18f448d0853f32070ac3642c	PreservedSpecimen	whole animal (ETOH)	83f8e6b343b24ae48b10c6d84a8ec2d1	108-7-d	108-7	Animalia | Arthropoda | Arachnida	Animalia	Arthropoda	Arachnida	Pseudoscorpiones			Pseudoscorpiones De Geer, 1778		De Geer, 1778		order	José A. Barrientos	Morphology		Juvenile	1	in collection	Joana Santana | Sérgio Henriques | Sílvia Pina
CIBIO:CVerde:Loc:Plot:109:5	PhysicalObject	present	2023-10-06	en	https://creativecommons.org/licenses/by/4.0/legalcode	José A. Barrientos (Barcelona, Spain)	CIBIO	37560003-ae75-43c3-95aa-48c98797aa2a	CJAB	Colección José A. Barrientos	bacc7f76-9dee-4f9a-a122-437cadbdee94	Arachnids of Castro Verde Special Protection Area (Southern Portugal)	5e9fa0bf18f448d0853f32070ac3642c	PreservedSpecimen	whole animal (ETOH)	600265cbb4cf4bd2815864ee9904e1b5	109-5-c	109-5	Animalia | Arthropoda | Arachnida | Araneae | Philodromidae | Thanatus	Animalia	Arthropoda	Arachnida	Araneae	Philodromidae	Thanatus	Thanatus vulgaris Simon, 1870	vulgaris	Simon, 1870	ICZN	species	José A. Barrientos	Morphology		Juvenile	2	in collection	Joana Santana | Sérgio Henriques | Sílvia Pina
CIBIO:CVerde:Loc:Plot:109:5	PhysicalObject	present	2023-10-06	en	https://creativecommons.org/licenses/by/4.0/legalcode	José A. Barrientos (Barcelona, Spain)	CIBIO	37560003-ae75-43c3-95aa-48c98797aa2a	CJAB	Colección José A. Barrientos	bacc7f76-9dee-4f9a-a122-437cadbdee94	Arachnids of Castro Verde Special Protection Area (Southern Portugal)	5e9fa0bf18f448d0853f32070ac3642c	PreservedSpecimen	whole animal (ETOH)	7a7f377baac74c6eab401a11da2f3326	109-5-c	109-5	Animalia | Arthropoda | Arachnida | Araneae | Thomisidae	Animalia	Arthropoda	Arachnida	Araneae	Thomisidae		Thomisidae Sundevall,1833		Sundevall,1833		family	José A. Barrientos	Morphology		Juvenile	1	in collection	Joana Santana | Sérgio Henriques | Sílvia Pina
CIBIO:CVerde:Loc:Plot:109:5	PhysicalObject	present	2023-10-06	en	https://creativecommons.org/licenses/by/4.0/legalcode	José A. Barrientos (Barcelona, Spain)	CIBIO	37560003-ae75-43c3-95aa-48c98797aa2a	CJAB	Colección José A. Barrientos	bacc7f76-9dee-4f9a-a122-437cadbdee94	Arachnids of Castro Verde Special Protection Area (Southern Portugal)	5e9fa0bf18f448d0853f32070ac3642c	PreservedSpecimen	whole animal (ETOH)	4581ad3151d442d7a9610224bfe3dd93	109-5-c	109-5	Animalia | Arthropoda | Arachnida | Araneae | Thomisidae | Ozyptila	Animalia	Arthropoda	Arachnida	Araneae	Thomisidae	Ozyptila	Ozyptila pauxilla (Simon, 1870)	pauxilla	(Simon, 1870)	ICZN	species	José A. Barrientos	Morphology	Female	Adult	1	in collection	Joana Santana | Sérgio Henriques | Sílvia Pina
CIBIO:CVerde:Loc:Plot:109:5	PhysicalObject	present	2023-10-06	en	https://creativecommons.org/licenses/by/4.0/legalcode	José A. Barrientos (Barcelona, Spain)	CIBIO	37560003-ae75-43c3-95aa-48c98797aa2a	CJAB	Colección José A. Barrientos	bacc7f76-9dee-4f9a-a122-437cadbdee94	Arachnids of Castro Verde Special Protection Area (Southern Portugal)	5e9fa0bf18f448d0853f32070ac3642c	PreservedSpecimen	whole animal (ETOH)	9da8263fece944ea9f22a5381c978569	109-5-c	109-5	Animalia | Arthropoda | Arachnida | Araneae | Lycosidae	Animalia	Arthropoda	Arachnida	Araneae	Lycosidae		Lycosidae Sundevall,1833		Sundevall,1833		family	José A. Barrientos	Morphology		Juvenile	2	in collection	Joana Santana | Sérgio Henriques | Sílvia Pina
CIBIO:CVerde:Loc:Plot:109:5	PhysicalObject	present	2023-10-06	en	https://creativecommons.org/licenses/by/4.0/legalcode	José A. Barrientos (Barcelona, Spain)	CIBIO	37560003-ae75-43c3-95aa-48c98797aa2a	CJAB	Colección José A. Barrientos	bacc7f76-9dee-4f9a-a122-437cadbdee94	Arachnids of Castro Verde Special Protection Area (Southern Portugal)	5e9fa0bf18f448d0853f32070ac3642c	PreservedSpecimen	whole animal (ETOH)	dd6775fb486c47c8b7bf7f97e995a07f	109-5-c	109-5	Animalia | Arthropoda | Arachnida | Araneae | Linyphiidae | Agyneta	Animalia	Arthropoda	Arachnida	Araneae	Linyphiidae	Agyneta	Agyneta pseudorurestris Wunderlich, 1980	pseudorurestris	Wunderlich, 1980	ICZN	species	José A. Barrientos	Morphology		Juvenile	4	in collection	Joana Santana | Sérgio Henriques | Sílvia Pina
CIBIO:CVerde:Loc:Plot:109:5	PhysicalObject	present	2023-10-06	en	https://creativecommons.org/licenses/by/4.0/legalcode	José A. Barrientos (Barcelona, Spain)	CIBIO	37560003-ae75-43c3-95aa-48c98797aa2a	CJAB	Colección José A. Barrientos	bacc7f76-9dee-4f9a-a122-437cadbdee94	Arachnids of Castro Verde Special Protection Area (Southern Portugal)	5e9fa0bf18f448d0853f32070ac3642c	PreservedSpecimen	whole animal (ETOH)	82e583259f72462d9539f46bbaf2833b	109-5-c	109-5	Animalia | Arthropoda | Arachnida | Araneae | Linyphiidae | Agyneta	Animalia	Arthropoda	Arachnida	Araneae	Linyphiidae	Agyneta	Agyneta pseudorurestris Wunderlich, 1980	pseudorurestris	Wunderlich, 1980	ICZN	species	José A. Barrientos	Morphology	Female	Adult	1	in collection	Joana Santana | Sérgio Henriques | Sílvia Pina
CIBIO:CVerde:Loc:Plot:109:5	PhysicalObject	present	2023-10-06	en	https://creativecommons.org/licenses/by/4.0/legalcode	José A. Barrientos (Barcelona, Spain)	CIBIO	37560003-ae75-43c3-95aa-48c98797aa2a	CJAB	Colección José A. Barrientos	bacc7f76-9dee-4f9a-a122-437cadbdee94	Arachnids of Castro Verde Special Protection Area (Southern Portugal)	5e9fa0bf18f448d0853f32070ac3642c	PreservedSpecimen	whole animal (ETOH)	1b65d68044b440449dec56e918e67c36	109-5-c	109-5	Animalia | Arthropoda | Arachnida | Araneae | Linyphiidae | Agyneta	Animalia	Arthropoda	Arachnida	Araneae	Linyphiidae	Agyneta	Agyneta pseudorurestris Wunderlich, 1980	pseudorurestris	Wunderlich, 1980	ICZN	species	José A. Barrientos	Morphology	Male	Adult	2	in collection	Joana Santana | Sérgio Henriques | Sílvia Pina
CIBIO:CVerde:Loc:Plot:110:4	PhysicalObject	present	2023-10-06	en	https://creativecommons.org/licenses/by/4.0/legalcode	José A. Barrientos (Barcelona, Spain)	CIBIO	37560003-ae75-43c3-95aa-48c98797aa2a	CJAB	Colección José A. Barrientos	bacc7f76-9dee-4f9a-a122-437cadbdee94	Arachnids of Castro Verde Special Protection Area (Southern Portugal)	5e9fa0bf18f448d0853f32070ac3642c	PreservedSpecimen	whole animal (ETOH)	8e3f4900eb3d4c088d36854485465322	110-4-d	110-4	Animalia | Arthropoda | Arachnida | Araneae | Araneidae | Hypsosinga	Animalia	Arthropoda	Arachnida	Araneae	Araneidae	Hypsosinga	Hypsosinga albovittata (Westring, 1851)	albovittata	(Westring, 1851)	ICZN	species	José A. Barrientos	Morphology		Juvenile	1	in collection	Joana Santana | Sérgio Henriques | Sílvia Pina
CIBIO:CVerde:Loc:Plot:110:4	PhysicalObject	present	2023-10-06	en	https://creativecommons.org/licenses/by/4.0/legalcode	José A. Barrientos (Barcelona, Spain)	CIBIO	37560003-ae75-43c3-95aa-48c98797aa2a	CJAB	Colección José A. Barrientos	bacc7f76-9dee-4f9a-a122-437cadbdee94	Arachnids of Castro Verde Special Protection Area (Southern Portugal)	5e9fa0bf18f448d0853f32070ac3642c	PreservedSpecimen	whole animal (ETOH)	549a2566e9dd479d8ef514f652a35e81	110-4-d	110-4	Animalia | Arthropoda | Arachnida | Araneae | Philodromidae | Thanatus	Animalia	Arthropoda	Arachnida	Araneae	Philodromidae	Thanatus	Thanatus vulgaris Simon, 1870	vulgaris	Simon, 1870	ICZN	species	José A. Barrientos	Morphology		Juvenile	1	in collection	Joana Santana | Sérgio Henriques | Sílvia Pina
CIBIO:CVerde:Loc:Plot:110:4	PhysicalObject	present	2023-10-06	en	https://creativecommons.org/licenses/by/4.0/legalcode	José A. Barrientos (Barcelona, Spain)	CIBIO	37560003-ae75-43c3-95aa-48c98797aa2a	CJAB	Colección José A. Barrientos	bacc7f76-9dee-4f9a-a122-437cadbdee94	Arachnids of Castro Verde Special Protection Area (Southern Portugal)	5e9fa0bf18f448d0853f32070ac3642c	PreservedSpecimen	whole animal (ETOH)	200d66e62e524e2b8bb2539f8308ed87	110-4-d	110-4	Animalia | Arthropoda | Arachnida | Araneae | Thomisidae	Animalia	Arthropoda	Arachnida	Araneae	Thomisidae		Thomisidae Sundevall,1833		Sundevall,1833		family	José A. Barrientos	Morphology		Juvenile	6	in collection	Joana Santana | Sérgio Henriques | Sílvia Pina
CIBIO:CVerde:Loc:Plot:110:4	PhysicalObject	present	2023-10-06	en	https://creativecommons.org/licenses/by/4.0/legalcode	José A. Barrientos (Barcelona, Spain)	CIBIO	37560003-ae75-43c3-95aa-48c98797aa2a	CJAB	Colección José A. Barrientos	bacc7f76-9dee-4f9a-a122-437cadbdee94	Arachnids of Castro Verde Special Protection Area (Southern Portugal)	5e9fa0bf18f448d0853f32070ac3642c	PreservedSpecimen	whole animal (ETOH)	4368f5e0a60349c9a3a0b6811d84e256	110-4-d	110-4	Animalia | Arthropoda | Arachnida | Araneae | Linyphiidae | Agyneta	Animalia	Arthropoda	Arachnida	Araneae	Linyphiidae	Agyneta	Agyneta pseudorurestris Wunderlich, 1980	pseudorurestris	Wunderlich, 1980	ICZN	species	José A. Barrientos	Morphology		Juvenile	4	in collection	Joana Santana | Sérgio Henriques | Sílvia Pina
CIBIO:CVerde:Loc:Plot:110:4	PhysicalObject	present	2023-10-06	en	https://creativecommons.org/licenses/by/4.0/legalcode	José A. Barrientos (Barcelona, Spain)	CIBIO	37560003-ae75-43c3-95aa-48c98797aa2a	CJAB	Colección José A. Barrientos	bacc7f76-9dee-4f9a-a122-437cadbdee94	Arachnids of Castro Verde Special Protection Area (Southern Portugal)	5e9fa0bf18f448d0853f32070ac3642c	PreservedSpecimen	whole animal (ETOH)	3efa6e23964048bba91c9e0ff4e28c18	110-4-d	110-4	Animalia | Arthropoda | Arachnida | Araneae | Linyphiidae | Agyneta	Animalia	Arthropoda	Arachnida	Araneae	Linyphiidae	Agyneta	Agyneta pseudorurestris Wunderlich, 1980	pseudorurestris	Wunderlich, 1980	ICZN	species	José A. Barrientos	Morphology	Female	Adult	1	in collection	Joana Santana | Sérgio Henriques | Sílvia Pina
CIBIO:CVerde:Loc:Plot:110:4	PhysicalObject	present	2023-10-06	en	https://creativecommons.org/licenses/by/4.0/legalcode	José A. Barrientos (Barcelona, Spain)	CIBIO	37560003-ae75-43c3-95aa-48c98797aa2a	CJAB	Colección José A. Barrientos	bacc7f76-9dee-4f9a-a122-437cadbdee94	Arachnids of Castro Verde Special Protection Area (Southern Portugal)	5e9fa0bf18f448d0853f32070ac3642c	PreservedSpecimen	whole animal (ETOH)	ff5121cbc1e6442f838822777d5a4816	110-4-d	110-4	Animalia | Arthropoda | Arachnida | Araneae | Linyphiidae | Agyneta	Animalia	Arthropoda	Arachnida	Araneae	Linyphiidae	Agyneta	Agyneta pseudorurestris Wunderlich, 1980	pseudorurestris	Wunderlich, 1980	ICZN	species	José A. Barrientos	Morphology	Male	Adult	1	in collection	Joana Santana | Sérgio Henriques | Sílvia Pina
CIBIO:CVerde:Loc:Plot:111:3	PhysicalObject	present	2023-10-06	en	https://creativecommons.org/licenses/by/4.0/legalcode	José A. Barrientos (Barcelona, Spain)	CIBIO	37560003-ae75-43c3-95aa-48c98797aa2a	CJAB	Colección José A. Barrientos	bacc7f76-9dee-4f9a-a122-437cadbdee94	Arachnids of Castro Verde Special Protection Area (Southern Portugal)	5e9fa0bf18f448d0853f32070ac3642c	PreservedSpecimen	whole animal (ETOH)	2989bedb0369499f8c2ab0ed6928770a	111-3-g	111-3	Animalia | Arthropoda | Arachnida | Araneae | Thomisidae | Ozyptila	Animalia	Arthropoda	Arachnida	Araneae	Thomisidae	Ozyptila	Ozyptila pauxilla (Simon, 1870)	pauxilla	(Simon, 1870)	ICZN	species	José A. Barrientos	Morphology		Juvenile	1	in collection	Joana Santana | Sérgio Henriques | Sílvia Pina
CIBIO:CVerde:Loc:Plot:111:3	PhysicalObject	present	2023-10-06	en	https://creativecommons.org/licenses/by/4.0/legalcode	José A. Barrientos (Barcelona, Spain)	CIBIO	37560003-ae75-43c3-95aa-48c98797aa2a	CJAB	Colección José A. Barrientos	bacc7f76-9dee-4f9a-a122-437cadbdee94	Arachnids of Castro Verde Special Protection Area (Southern Portugal)	5e9fa0bf18f448d0853f32070ac3642c	PreservedSpecimen	whole animal (ETOH)	28810f6a93554adea0317260eaff6ae9	111-3-g	111-3	Animalia | Arthropoda | Arachnida | Araneae | Linyphiidae | Agyneta	Animalia	Arthropoda	Arachnida	Araneae	Linyphiidae	Agyneta	Agyneta pseudorurestris Wunderlich, 1980	pseudorurestris	Wunderlich, 1980	ICZN	species	José A. Barrientos	Morphology		Juvenile	1	in collection	Joana Santana | Sérgio Henriques | Sílvia Pina
CIBIO:CVerde:Loc:Plot:111:3	PhysicalObject	present	2023-10-06	en	https://creativecommons.org/licenses/by/4.0/legalcode	José A. Barrientos (Barcelona, Spain)	CIBIO	37560003-ae75-43c3-95aa-48c98797aa2a	CJAB	Colección José A. Barrientos	bacc7f76-9dee-4f9a-a122-437cadbdee94	Arachnids of Castro Verde Special Protection Area (Southern Portugal)	5e9fa0bf18f448d0853f32070ac3642c	PreservedSpecimen	whole animal (ETOH)	c712100f2f7f41baaa47485252ec0ee2	111-3-g	111-3	Animalia | Arthropoda | Arachnida | Araneae | Linyphiidae | Agyneta	Animalia	Arthropoda	Arachnida	Araneae	Linyphiidae	Agyneta	Agyneta pseudorurestris Wunderlich, 1980	pseudorurestris	Wunderlich, 1980	ICZN	species	José A. Barrientos	Morphology	Female	Adult	1	in collection	Joana Santana | Sérgio Henriques | Sílvia Pina
CIBIO:CVerde:Loc:Plot:112:2	PhysicalObject	present	2023-10-06	en	https://creativecommons.org/licenses/by/4.0/legalcode	José A. Barrientos (Barcelona, Spain)	CIBIO	37560003-ae75-43c3-95aa-48c98797aa2a	CJAB	Colección José A. Barrientos	bacc7f76-9dee-4f9a-a122-437cadbdee94	Arachnids of Castro Verde Special Protection Area (Southern Portugal)	5e9fa0bf18f448d0853f32070ac3642c	PreservedSpecimen	whole animal (ETOH)	c468d394f3e1422bba700c229eb3c95a	112-2-h	112-2	Animalia | Arthropoda | Arachnida | Araneae | Thomisidae	Animalia	Arthropoda	Arachnida	Araneae	Thomisidae		Thomisidae Sundevall,1833		Sundevall,1833		family	José A. Barrientos	Morphology		Juvenile	3	in collection	Joana Santana | Sérgio Henriques | Sílvia Pina
CIBIO:CVerde:Loc:Plot:112:2	PhysicalObject	present	2023-10-06	en	https://creativecommons.org/licenses/by/4.0/legalcode	José A. Barrientos (Barcelona, Spain)	CIBIO	37560003-ae75-43c3-95aa-48c98797aa2a	CJAB	Colección José A. Barrientos	bacc7f76-9dee-4f9a-a122-437cadbdee94	Arachnids of Castro Verde Special Protection Area (Southern Portugal)	5e9fa0bf18f448d0853f32070ac3642c	PreservedSpecimen	whole animal (ETOH)	16944e871b2b4b33a22f2901436036c2	112-2-h	112-2	Animalia | Arthropoda | Arachnida | Araneae | Gnaphosidae	Animalia	Arthropoda	Arachnida	Araneae	Gnaphosidae		Gnaphosidae Banks,1892		Banks,1892		family	José A. Barrientos	Morphology		Juvenile	1	in collection	Joana Santana | Sérgio Henriques | Sílvia Pina
CIBIO:CVerde:Loc:Plot:112:2	PhysicalObject	present	2023-10-06	en	https://creativecommons.org/licenses/by/4.0/legalcode	José A. Barrientos (Barcelona, Spain)	CIBIO	37560003-ae75-43c3-95aa-48c98797aa2a	CJAB	Colección José A. Barrientos	bacc7f76-9dee-4f9a-a122-437cadbdee94	Arachnids of Castro Verde Special Protection Area (Southern Portugal)	5e9fa0bf18f448d0853f32070ac3642c	PreservedSpecimen	whole animal (ETOH)	d9cae85b51ce468186218e7c49e62b0b	112-2-h	112-2	Animalia | Arthropoda | Arachnida | Araneae | Linyphiidae | Agyneta	Animalia	Arthropoda	Arachnida	Araneae	Linyphiidae	Agyneta	Agyneta pseudorurestris Wunderlich, 1980	pseudorurestris	Wunderlich, 1980	ICZN	species	José A. Barrientos	Morphology		Juvenile	3	in collection	Joana Santana | Sérgio Henriques | Sílvia Pina
CIBIO:CVerde:Loc:Plot:112:2	PhysicalObject	present	2023-10-06	en	https://creativecommons.org/licenses/by/4.0/legalcode	José A. Barrientos (Barcelona, Spain)	CIBIO	37560003-ae75-43c3-95aa-48c98797aa2a	CJAB	Colección José A. Barrientos	bacc7f76-9dee-4f9a-a122-437cadbdee94	Arachnids of Castro Verde Special Protection Area (Southern Portugal)	5e9fa0bf18f448d0853f32070ac3642c	PreservedSpecimen	whole animal (ETOH)	51b4ec2b5fad4804bc45701dd36fe5c5	112-2-h	112-2	Animalia | Arthropoda | Arachnida | Araneae | Salticidae | Phlegra	Animalia	Arthropoda	Arachnida	Araneae	Salticidae	Phlegra	Phlegra bresnieri (Lucas, 1846)	bresnieri	(Lucas, 1846)	ICZN	species	José A. Barrientos	Morphology	Female	Adult	1	in collection	Joana Santana | Sérgio Henriques | Sílvia Pina
CIBIO:CVerde:Loc:Plot:102:4	PhysicalObject	present	2023-10-06	en	https://creativecommons.org/licenses/by/4.0/legalcode	José A. Barrientos (Barcelona, Spain)	CIBIO	37560003-ae75-43c3-95aa-48c98797aa2a	CJAB	Colección José A. Barrientos	bacc7f76-9dee-4f9a-a122-437cadbdee94	Arachnids of Castro Verde Special Protection Area (Southern Portugal)	5e9fa0bf18f448d0853f32070ac3642c	PreservedSpecimen	whole animal (ETOH)	1b21f701ae8a4c718b0bb149c8b45d38	102-4-a	102-4	Animalia | Arthropoda | Arachnida | Araneae | Linyphiidae	Animalia	Arthropoda	Arachnida	Araneae	Linyphiidae		Linyphiidae Blackwall, 1859		Blackwall, 1859		family	José A. Barrientos	Morphology		Juvenile	1	in collection	Joana Santana | Sérgio Henriques | Sílvia Pina
CIBIO:CVerde:Loc:Plot:102:4	PhysicalObject	present	2023-10-06	en	https://creativecommons.org/licenses/by/4.0/legalcode	José A. Barrientos (Barcelona, Spain)	CIBIO	37560003-ae75-43c3-95aa-48c98797aa2a	CJAB	Colección José A. Barrientos	bacc7f76-9dee-4f9a-a122-437cadbdee94	Arachnids of Castro Verde Special Protection Area (Southern Portugal)	5e9fa0bf18f448d0853f32070ac3642c	PreservedSpecimen	whole animal (ETOH)	6ac68056f6f74803b6e2ec83d59cdf1a	102-4-a	102-4	Animalia | Arthropoda | Arachnida | Araneae | Thomisidae	Animalia	Arthropoda	Arachnida	Araneae	Thomisidae		Thomisidae Sundevall,1833		Sundevall,1833		family	José A. Barrientos	Morphology		Juvenile	3	in collection	Joana Santana | Sérgio Henriques | Sílvia Pina
CIBIO:CVerde:Loc:Plot:104:2	PhysicalObject	present	2023-10-06	en	https://creativecommons.org/licenses/by/4.0/legalcode	José A. Barrientos (Barcelona, Spain)	CIBIO	37560003-ae75-43c3-95aa-48c98797aa2a	CJAB	Colección José A. Barrientos	bacc7f76-9dee-4f9a-a122-437cadbdee94	Arachnids of Castro Verde Special Protection Area (Southern Portugal)	5e9fa0bf18f448d0853f32070ac3642c	PreservedSpecimen	whole animal (ETOH)	21681a0f350a44c883c445b97470ed3d	104-2-d	104-2	Animalia | Arthropoda | Arachnida | Araneae | Salticidae | Chalcoscirtus	Animalia	Arthropoda	Arachnida	Araneae	Salticidae	Chalcoscirtus	Chalcoscirtus infimus (Simon, 1868)	infimus	(Simon, 1868)	ICZN	species	José A. Barrientos	Morphology		Juvenile	1	in collection	Joana Santana | Sérgio Henriques | Sílvia Pina
CIBIO:CVerde:Loc:Plot:104:2	PhysicalObject	present	2023-10-06	en	https://creativecommons.org/licenses/by/4.0/legalcode	José A. Barrientos (Barcelona, Spain)	CIBIO	37560003-ae75-43c3-95aa-48c98797aa2a	CJAB	Colección José A. Barrientos	bacc7f76-9dee-4f9a-a122-437cadbdee94	Arachnids of Castro Verde Special Protection Area (Southern Portugal)	5e9fa0bf18f448d0853f32070ac3642c	PreservedSpecimen	whole animal (ETOH)	64fb94f672b8480ab15e56fa7abe30b1	104-2-d	104-2	Animalia | Arthropoda | Arachnida | Araneae | Thomisidae	Animalia	Arthropoda	Arachnida	Araneae	Thomisidae		Thomisidae Sundevall,1833		Sundevall,1833		family	José A. Barrientos	Morphology		Juvenile	3	in collection	Joana Santana | Sérgio Henriques | Sílvia Pina
CIBIO:CVerde:Loc:Plot:104:2	PhysicalObject	present	2023-10-06	en	https://creativecommons.org/licenses/by/4.0/legalcode	José A. Barrientos (Barcelona, Spain)	CIBIO	37560003-ae75-43c3-95aa-48c98797aa2a	CJAB	Colección José A. Barrientos	bacc7f76-9dee-4f9a-a122-437cadbdee94	Arachnids of Castro Verde Special Protection Area (Southern Portugal)	5e9fa0bf18f448d0853f32070ac3642c	PreservedSpecimen	whole animal (ETOH)	7c5f4b952639478895805d9f1624d9c7	104-2-d	104-2	Animalia | Arthropoda | Arachnida | Araneae | Linyphiidae	Animalia	Arthropoda	Arachnida	Araneae	Linyphiidae		Linyphiidae Blackwall, 1859		Blackwall, 1859		family	José A. Barrientos	Morphology		Juvenile	3	in collection	Joana Santana | Sérgio Henriques | Sílvia Pina
CIBIO:CVerde:Loc:Plot:107:10	PhysicalObject	present	2023-10-06	en	https://creativecommons.org/licenses/by/4.0/legalcode	José A. Barrientos (Barcelona, Spain)	CIBIO	37560003-ae75-43c3-95aa-48c98797aa2a	CJAB	Colección José A. Barrientos	bacc7f76-9dee-4f9a-a122-437cadbdee94	Arachnids of Castro Verde Special Protection Area (Southern Portugal)	5e9fa0bf18f448d0853f32070ac3642c	PreservedSpecimen	whole animal (ETOH)	6698405df83d4254bdfb3f2ce3b07256	107-10-L1	107-10	Animalia | Arthropoda | Arachnida | Araneae | Linyphiidae	Animalia	Arthropoda	Arachnida	Araneae	Linyphiidae		Linyphiidae Blackwall, 1859		Blackwall, 1859		family	José A. Barrientos	Morphology		Juvenile	2	in collection	Joana Santana | Sérgio Henriques | Sílvia Pina
CIBIO:CVerde:Loc:Plot:107:9	PhysicalObject	present	2023-10-06	en	https://creativecommons.org/licenses/by/4.0/legalcode	José A. Barrientos (Barcelona, Spain)	CIBIO	37560003-ae75-43c3-95aa-48c98797aa2a	CJAB	Colección José A. Barrientos	bacc7f76-9dee-4f9a-a122-437cadbdee94	Arachnids of Castro Verde Special Protection Area (Southern Portugal)	5e9fa0bf18f448d0853f32070ac3642c	PreservedSpecimen	whole animal (ETOH)	f80c53e5f96b4e83bbcf1e888683e5e4	107-9-a	107-9	Animalia | Arthropoda | Arachnida | Araneae | Salticidae | Phlegra	Animalia	Arthropoda	Arachnida	Araneae	Salticidae	Phlegra	Phlegra bresnieri (Lucas, 1846)	bresnieri	(Lucas, 1846)	ICZN	species	José A. Barrientos	Morphology	Male	Adult	1	in collection	Joana Santana | Sérgio Henriques | Sílvia Pina
CIBIO:CVerde:Loc:Plot:107:9	PhysicalObject	present	2023-10-06	en	https://creativecommons.org/licenses/by/4.0/legalcode	José A. Barrientos (Barcelona, Spain)	CIBIO	37560003-ae75-43c3-95aa-48c98797aa2a	CJAB	Colección José A. Barrientos	bacc7f76-9dee-4f9a-a122-437cadbdee94	Arachnids of Castro Verde Special Protection Area (Southern Portugal)	5e9fa0bf18f448d0853f32070ac3642c	PreservedSpecimen	whole animal (ETOH)	82f0c3e79f2c41f5b8b46e3812c40eda	107-9-a	107-9	Animalia | Arthropoda | Arachnida | Araneae | Lycosidae	Animalia	Arthropoda	Arachnida	Araneae	Lycosidae		Lycosidae Sundevall,1833		Sundevall,1833		family	José A. Barrientos	Morphology		Juvenile	1	in collection	Joana Santana | Sérgio Henriques | Sílvia Pina
CIBIO:CVerde:Loc:Plot:107:9	PhysicalObject	present	2023-10-06	en	https://creativecommons.org/licenses/by/4.0/legalcode	José A. Barrientos (Barcelona, Spain)	CIBIO	37560003-ae75-43c3-95aa-48c98797aa2a	CJAB	Colección José A. Barrientos	bacc7f76-9dee-4f9a-a122-437cadbdee94	Arachnids of Castro Verde Special Protection Area (Southern Portugal)	5e9fa0bf18f448d0853f32070ac3642c	PreservedSpecimen	whole animal (ETOH)	0f9f5ab105174342b167a1675fe4c6e9	107-9-a	107-9	Animalia | Arthropoda | Arachnida | Araneae | Thomisidae | Runcinia	Animalia	Arthropoda	Arachnida	Araneae	Thomisidae	Runcinia	Runcinia grammica (C. L. Koch, 1837)	grammica	(C. L. Koch, 1837)	ICZN	species	José A. Barrientos	Morphology		Juvenile	1	in collection	Joana Santana | Sérgio Henriques | Sílvia Pina
CIBIO:CVerde:Loc:Plot:107:9	PhysicalObject	present	2023-10-06	en	https://creativecommons.org/licenses/by/4.0/legalcode	José A. Barrientos (Barcelona, Spain)	CIBIO	37560003-ae75-43c3-95aa-48c98797aa2a	CJAB	Colección José A. Barrientos	bacc7f76-9dee-4f9a-a122-437cadbdee94	Arachnids of Castro Verde Special Protection Area (Southern Portugal)	5e9fa0bf18f448d0853f32070ac3642c	PreservedSpecimen	whole animal (ETOH)	0ba323498e75483c9183e074f8e5083c	107-9-a	107-9	Animalia | Arthropoda | Arachnida | Araneae | Thomisidae	Animalia	Arthropoda	Arachnida	Araneae	Thomisidae		Thomisidae Sundevall,1833		Sundevall,1833		family	José A. Barrientos	Morphology		Juvenile	4	in collection	Joana Santana | Sérgio Henriques | Sílvia Pina
CIBIO:CVerde:Loc:Plot:107:9	PhysicalObject	present	2023-10-06	en	https://creativecommons.org/licenses/by/4.0/legalcode	José A. Barrientos (Barcelona, Spain)	CIBIO	37560003-ae75-43c3-95aa-48c98797aa2a	CJAB	Colección José A. Barrientos	bacc7f76-9dee-4f9a-a122-437cadbdee94	Arachnids of Castro Verde Special Protection Area (Southern Portugal)	5e9fa0bf18f448d0853f32070ac3642c	PreservedSpecimen	whole animal (ETOH)	f5827946bc394b6a9af865a1b816e77d	107-9-a	107-9	Animalia | Arthropoda | Arachnida | Araneae | Cheiracanthiidae | Cheiracanthium	Animalia	Arthropoda	Arachnida	Araneae	Cheiracanthiidae	Cheiracanthium	Cheiracanthium pennatum Simon, 1878	pennatum	Simon, 1878	ICZN	species	José A. Barrientos	Morphology		Juvenile	1	in collection	Joana Santana | Sérgio Henriques | Sílvia Pina
CIBIO:CVerde:Loc:Plot:107:9	PhysicalObject	present	2023-10-06	en	https://creativecommons.org/licenses/by/4.0/legalcode	José A. Barrientos (Barcelona, Spain)	CIBIO	37560003-ae75-43c3-95aa-48c98797aa2a	CJAB	Colección José A. Barrientos	bacc7f76-9dee-4f9a-a122-437cadbdee94	Arachnids of Castro Verde Special Protection Area (Southern Portugal)	5e9fa0bf18f448d0853f32070ac3642c	PreservedSpecimen	whole animal (ETOH)	b7492aebb8134f2a829f0a64d579dd42	107-9-a	107-9	Animalia | Arthropoda | Arachnida | Araneae | Philodromidae | Thanatus	Animalia	Arthropoda	Arachnida	Araneae	Philodromidae	Thanatus	Thanatus vulgaris Simon, 1870	vulgaris	Simon, 1870	ICZN	species	José A. Barrientos	Morphology		Juvenile	1	in collection	Joana Santana | Sérgio Henriques | Sílvia Pina
CIBIO:CVerde:Loc:Plot:107:9	PhysicalObject	present	2023-10-06	en	https://creativecommons.org/licenses/by/4.0/legalcode	José A. Barrientos (Barcelona, Spain)	CIBIO	37560003-ae75-43c3-95aa-48c98797aa2a	CJAB	Colección José A. Barrientos	bacc7f76-9dee-4f9a-a122-437cadbdee94	Arachnids of Castro Verde Special Protection Area (Southern Portugal)	5e9fa0bf18f448d0853f32070ac3642c	PreservedSpecimen	whole animal (ETOH)	9c7d1b2ad7a04b3580c4d02f164f5b62	107-9-a	107-9	Animalia | Arthropoda | Arachnida | Araneae | Linyphiidae | Agyneta	Animalia	Arthropoda	Arachnida	Araneae	Linyphiidae	Agyneta	Agyneta pseudorurestris Wunderlich, 1980	pseudorurestris	Wunderlich, 1980	ICZN	species	José A. Barrientos	Morphology		Juvenile	11	in collection	Joana Santana | Sérgio Henriques | Sílvia Pina
CIBIO:CVerde:Loc:Plot:107:9	PhysicalObject	present	2023-10-06	en	https://creativecommons.org/licenses/by/4.0/legalcode	José A. Barrientos (Barcelona, Spain)	CIBIO	37560003-ae75-43c3-95aa-48c98797aa2a	CJAB	Colección José A. Barrientos	bacc7f76-9dee-4f9a-a122-437cadbdee94	Arachnids of Castro Verde Special Protection Area (Southern Portugal)	5e9fa0bf18f448d0853f32070ac3642c	PreservedSpecimen	whole animal (ETOH)	53c5efe06e6a4255a262cc6ebaa463ef	107-9-a	107-9	Animalia | Arthropoda | Arachnida | Araneae | Linyphiidae | Agyneta	Animalia	Arthropoda	Arachnida	Araneae	Linyphiidae	Agyneta	Agyneta pseudorurestris Wunderlich, 1980	pseudorurestris	Wunderlich, 1980	ICZN	species	José A. Barrientos	Morphology	Female	Adult	1	in collection	Joana Santana | Sérgio Henriques | Sílvia Pina
CIBIO:CVerde:Loc:Plot:108:7	PhysicalObject	present	2023-10-06	en	https://creativecommons.org/licenses/by/4.0/legalcode	José A. Barrientos (Barcelona, Spain)	CIBIO	37560003-ae75-43c3-95aa-48c98797aa2a	CJAB	Colección José A. Barrientos	bacc7f76-9dee-4f9a-a122-437cadbdee94	Arachnids of Castro Verde Special Protection Area (Southern Portugal)	5e9fa0bf18f448d0853f32070ac3642c	PreservedSpecimen	whole animal (ETOH)	7d35d936e70542ed86972fcbba79a63c	108-7-g	108-7	Animalia | Arthropoda | Arachnida | Araneae | Araneidae | Hypsosinga	Animalia	Arthropoda	Arachnida	Araneae	Araneidae	Hypsosinga	Hypsosinga albovittata (Westring, 1851)	albovittata	(Westring, 1851)	ICZN	species	José A. Barrientos	Morphology		Juvenile	2	in collection	Joana Santana | Sérgio Henriques | Sílvia Pina
CIBIO:CVerde:Loc:Plot:108:7	PhysicalObject	present	2023-10-06	en	https://creativecommons.org/licenses/by/4.0/legalcode	José A. Barrientos (Barcelona, Spain)	CIBIO	37560003-ae75-43c3-95aa-48c98797aa2a	CJAB	Colección José A. Barrientos	bacc7f76-9dee-4f9a-a122-437cadbdee94	Arachnids of Castro Verde Special Protection Area (Southern Portugal)	5e9fa0bf18f448d0853f32070ac3642c	PreservedSpecimen	whole animal (ETOH)	ec75f25273fb4c4e90157e37d4b20605	108-7-g	108-7	Animalia | Arthropoda | Arachnida | Araneae | Thomisidae	Animalia	Arthropoda	Arachnida	Araneae	Thomisidae		Thomisidae Sundevall,1833		Sundevall,1833		family	José A. Barrientos	Morphology		Juvenile	1	in collection	Joana Santana | Sérgio Henriques | Sílvia Pina
CIBIO:CVerde:Loc:Plot:108:7	PhysicalObject	present	2023-10-06	en	https://creativecommons.org/licenses/by/4.0/legalcode	José A. Barrientos (Barcelona, Spain)	CIBIO	37560003-ae75-43c3-95aa-48c98797aa2a	CJAB	Colección José A. Barrientos	bacc7f76-9dee-4f9a-a122-437cadbdee94	Arachnids of Castro Verde Special Protection Area (Southern Portugal)	5e9fa0bf18f448d0853f32070ac3642c	PreservedSpecimen	whole animal (ETOH)	c7d89a5bb03447fcb51dfa8ab14da8a0	108-7-g	108-7	Animalia | Arthropoda | Arachnida | Araneae | Theridiidae | Neottiura	Animalia	Arthropoda	Arachnida	Araneae	Theridiidae	Neottiura	Neottiura uncinata (Lucas, 1846)	uncinata	(Lucas, 1846)	ICZN	species	José A. Barrientos	Morphology		Juvenile	1	in collection	Joana Santana | Sérgio Henriques | Sílvia Pina
CIBIO:CVerde:Loc:Plot:108:7	PhysicalObject	present	2023-10-06	en	https://creativecommons.org/licenses/by/4.0/legalcode	José A. Barrientos (Barcelona, Spain)	CIBIO	37560003-ae75-43c3-95aa-48c98797aa2a	CJAB	Colección José A. Barrientos	bacc7f76-9dee-4f9a-a122-437cadbdee94	Arachnids of Castro Verde Special Protection Area (Southern Portugal)	5e9fa0bf18f448d0853f32070ac3642c	PreservedSpecimen	whole animal (ETOH)	8b9678a448cb445aa6d34100879ff0b3	108-7-g	108-7	Animalia | Arthropoda | Arachnida | Araneae | Linyphiidae | Agyneta	Animalia	Arthropoda	Arachnida	Araneae	Linyphiidae	Agyneta	Agyneta pseudorurestris Wunderlich, 1980	pseudorurestris	Wunderlich, 1980	ICZN	species	José A. Barrientos	Morphology		Juvenile	1	in collection	Joana Santana | Sérgio Henriques | Sílvia Pina
CIBIO:CVerde:Loc:Plot:108:7	PhysicalObject	present	2023-10-06	en	https://creativecommons.org/licenses/by/4.0/legalcode	José A. Barrientos (Barcelona, Spain)	CIBIO	37560003-ae75-43c3-95aa-48c98797aa2a	CJAB	Colección José A. Barrientos	bacc7f76-9dee-4f9a-a122-437cadbdee94	Arachnids of Castro Verde Special Protection Area (Southern Portugal)	5e9fa0bf18f448d0853f32070ac3642c	PreservedSpecimen	whole animal (ETOH)	24b0aa234ff54dcc8230f8100e8f91ce	108-7-g	108-7	Animalia | Arthropoda | Arachnida | Araneae | Lycosidae | Pardosa	Animalia	Arthropoda	Arachnida	Araneae	Lycosidae	Pardosa	Pardosa proxima (C. L. Koch, 1847)	proxima	(C. L. Koch, 1847)	ICZN	species	José A. Barrientos	Morphology	Female	Adult	1	in collection	Joana Santana | Sérgio Henriques | Sílvia Pina
CIBIO:CVerde:Loc:Plot:109:6	PhysicalObject	present	2023-10-06	en	https://creativecommons.org/licenses/by/4.0/legalcode	José A. Barrientos (Barcelona, Spain)	CIBIO	37560003-ae75-43c3-95aa-48c98797aa2a	CJAB	Colección José A. Barrientos	bacc7f76-9dee-4f9a-a122-437cadbdee94	Arachnids of Castro Verde Special Protection Area (Southern Portugal)	5e9fa0bf18f448d0853f32070ac3642c	PreservedSpecimen	whole animal (ETOH)	4fb78fb002764f9883bc949ecae58c34	109-6-f	109-6	Animalia | Arthropoda | Arachnida | Araneae | Thomisidae	Animalia	Arthropoda	Arachnida	Araneae	Thomisidae		Thomisidae Sundevall,1833		Sundevall,1833		family	José A. Barrientos	Morphology		Juvenile	9	in collection	Joana Santana | Sérgio Henriques | Sílvia Pina
CIBIO:CVerde:Loc:Plot:109:6	PhysicalObject	present	2023-10-06	en	https://creativecommons.org/licenses/by/4.0/legalcode	José A. Barrientos (Barcelona, Spain)	CIBIO	37560003-ae75-43c3-95aa-48c98797aa2a	CJAB	Colección José A. Barrientos	bacc7f76-9dee-4f9a-a122-437cadbdee94	Arachnids of Castro Verde Special Protection Area (Southern Portugal)	5e9fa0bf18f448d0853f32070ac3642c	PreservedSpecimen	whole animal (ETOH)	d6ae14a96bbe45239dabfe25b896a504	109-6-f	109-6	Animalia | Arthropoda | Arachnida | Araneae | Salticidae | Chalcoscirtus	Animalia	Arthropoda	Arachnida	Araneae	Salticidae	Chalcoscirtus	Chalcoscirtus infimus (Simon, 1868)	infimus	(Simon, 1868)	ICZN	species	José A. Barrientos	Morphology		Juvenile	1	in collection	Joana Santana | Sérgio Henriques | Sílvia Pina
CIBIO:CVerde:Loc:Plot:109:6	PhysicalObject	present	2023-10-06	en	https://creativecommons.org/licenses/by/4.0/legalcode	José A. Barrientos (Barcelona, Spain)	CIBIO	37560003-ae75-43c3-95aa-48c98797aa2a	CJAB	Colección José A. Barrientos	bacc7f76-9dee-4f9a-a122-437cadbdee94	Arachnids of Castro Verde Special Protection Area (Southern Portugal)	5e9fa0bf18f448d0853f32070ac3642c	PreservedSpecimen	whole animal (ETOH)	2bb00499b3ed43908b537b3b5cc6a4b7	109-6-f	109-6	Animalia | Arthropoda | Arachnida | Araneae | Dictynidae | Argenna	Animalia	Arthropoda	Arachnida	Araneae	Dictynidae	Argenna	Argenna subnigra (O. Pickard-Cambridge, 1861)	subnigra	(O. Pickard-Cambridge, 1861)	ICZN	species	José A. Barrientos	Morphology		Juvenile	1	in collection	Joana Santana | Sérgio Henriques | Sílvia Pina
CIBIO:CVerde:Loc:Plot:109:6	PhysicalObject	present	2023-10-06	en	https://creativecommons.org/licenses/by/4.0/legalcode	José A. Barrientos (Barcelona, Spain)	CIBIO	37560003-ae75-43c3-95aa-48c98797aa2a	CJAB	Colección José A. Barrientos	bacc7f76-9dee-4f9a-a122-437cadbdee94	Arachnids of Castro Verde Special Protection Area (Southern Portugal)	5e9fa0bf18f448d0853f32070ac3642c	PreservedSpecimen	whole animal (ETOH)	deebc68a02be40e1b96613746c6d3e76	109-6-f	109-6	Animalia | Arthropoda | Arachnida | Araneae | Oxyopidae | Oxyopes	Animalia	Arthropoda	Arachnida	Araneae	Oxyopidae	Oxyopes	Oxyopes heterophthalmus (Latreille, 1804)	heterophthalmus	(Latreille, 1804)	ICZN	species	José A. Barrientos	Morphology		Juvenile	2	in collection	Joana Santana | Sérgio Henriques | Sílvia Pina
CIBIO:CVerde:Loc:Plot:109:6	PhysicalObject	present	2023-10-06	en	https://creativecommons.org/licenses/by/4.0/legalcode	José A. Barrientos (Barcelona, Spain)	CIBIO	37560003-ae75-43c3-95aa-48c98797aa2a	CJAB	Colección José A. Barrientos	bacc7f76-9dee-4f9a-a122-437cadbdee94	Arachnids of Castro Verde Special Protection Area (Southern Portugal)	5e9fa0bf18f448d0853f32070ac3642c	PreservedSpecimen	whole animal (ETOH)	be17b877ebfa4e1680fbc59b0d36ead0	109-6-f	109-6	Animalia | Arthropoda | Arachnida | Araneae | Linyphiidae | Pelecopsis	Animalia	Arthropoda	Arachnida	Araneae	Linyphiidae	Pelecopsis	Pelecopsis inedita (O. Pickard-Cambridge, 1875)	inedita	(O. Pickard-Cambridge, 1875)	ICZN	species	José A. Barrientos	Morphology		Juvenile	3	in collection	Joana Santana | Sérgio Henriques | Sílvia Pina
CIBIO:CVerde:Loc:Plot:109:6	PhysicalObject	present	2023-10-06	en	https://creativecommons.org/licenses/by/4.0/legalcode	José A. Barrientos (Barcelona, Spain)	CIBIO	37560003-ae75-43c3-95aa-48c98797aa2a	CJAB	Colección José A. Barrientos	bacc7f76-9dee-4f9a-a122-437cadbdee94	Arachnids of Castro Verde Special Protection Area (Southern Portugal)	5e9fa0bf18f448d0853f32070ac3642c	PreservedSpecimen	whole animal (ETOH)	0e6858e809fe42bebe2c5e275897a582	109-6-f	109-6	Animalia | Arthropoda | Arachnida | Araneae | Linyphiidae | Pelecopsis	Animalia	Arthropoda	Arachnida	Araneae	Linyphiidae	Pelecopsis	Pelecopsis inedita (O. Pickard-Cambridge, 1875)	inedita	(O. Pickard-Cambridge, 1875)	ICZN	species	José A. Barrientos	Morphology	Female	Adult	1	in collection	Joana Santana | Sérgio Henriques | Sílvia Pina
CIBIO:CVerde:Loc:Plot:109:6	PhysicalObject	present	2023-10-06	en	https://creativecommons.org/licenses/by/4.0/legalcode	José A. Barrientos (Barcelona, Spain)	CIBIO	37560003-ae75-43c3-95aa-48c98797aa2a	CJAB	Colección José A. Barrientos	bacc7f76-9dee-4f9a-a122-437cadbdee94	Arachnids of Castro Verde Special Protection Area (Southern Portugal)	5e9fa0bf18f448d0853f32070ac3642c	PreservedSpecimen	whole animal (ETOH)	073718d06a964aa593d5bf9b26a9bae5	109-6-f	109-6	Animalia | Arthropoda | Arachnida | Araneae | Gnaphosidae | Zelotes	Animalia	Arthropoda	Arachnida	Araneae	Gnaphosidae	Zelotes	Zelotes Gistel, 1848		Gistel, 1848	ICZN	genus	José A. Barrientos	Morphology		Juvenile	1	in collection	Joana Santana | Sérgio Henriques | Sílvia Pina
CIBIO:CVerde:Loc:Plot:110:5	PhysicalObject	present	2023-10-06	en	https://creativecommons.org/licenses/by/4.0/legalcode	José A. Barrientos (Barcelona, Spain)	CIBIO	37560003-ae75-43c3-95aa-48c98797aa2a	CJAB	Colección José A. Barrientos	bacc7f76-9dee-4f9a-a122-437cadbdee94	Arachnids of Castro Verde Special Protection Area (Southern Portugal)	5e9fa0bf18f448d0853f32070ac3642c	PreservedSpecimen	whole animal (ETOH)	f488f81dc834438ea69a0081bcbc0210	110-5-c	110-5	Animalia | Arthropoda | Arachnida | Araneae | Theridiidae | Neottiura	Animalia	Arthropoda	Arachnida	Araneae	Theridiidae	Neottiura	Neottiura uncinata (Lucas, 1846)	uncinata	(Lucas, 1846)	ICZN	species	José A. Barrientos	Morphology	Female	Adult	1	in collection	Joana Santana | Sérgio Henriques | Sílvia Pina
CIBIO:CVerde:Loc:Plot:110:5	PhysicalObject	present	2023-10-06	en	https://creativecommons.org/licenses/by/4.0/legalcode	José A. Barrientos (Barcelona, Spain)	CIBIO	37560003-ae75-43c3-95aa-48c98797aa2a	CJAB	Colección José A. Barrientos	bacc7f76-9dee-4f9a-a122-437cadbdee94	Arachnids of Castro Verde Special Protection Area (Southern Portugal)	5e9fa0bf18f448d0853f32070ac3642c	PreservedSpecimen	whole animal (ETOH)	c79ca50730f94ed5833d71258028c95d	110-5-c	110-5	Animalia | Arthropoda | Arachnida | Araneae | Oxyopidae | Oxyopes	Animalia	Arthropoda	Arachnida	Araneae	Oxyopidae	Oxyopes	Oxyopes heterophthalmus (Latreille, 1804)	heterophthalmus	(Latreille, 1804)	ICZN	species	José A. Barrientos	Morphology		Juvenile	1	in collection	Joana Santana | Sérgio Henriques | Sílvia Pina
CIBIO:CVerde:Loc:Plot:110:5	PhysicalObject	present	2023-10-06	en	https://creativecommons.org/licenses/by/4.0/legalcode	José A. Barrientos (Barcelona, Spain)	CIBIO	37560003-ae75-43c3-95aa-48c98797aa2a	CJAB	Colección José A. Barrientos	bacc7f76-9dee-4f9a-a122-437cadbdee94	Arachnids of Castro Verde Special Protection Area (Southern Portugal)	5e9fa0bf18f448d0853f32070ac3642c	PreservedSpecimen	whole animal (ETOH)	302368e8f53f42deacccceb2e6cd42a6	110-5-c	110-5	Animalia | Arthropoda | Arachnida | Araneae | Thomisidae	Animalia	Arthropoda	Arachnida	Araneae	Thomisidae		Thomisidae Sundevall,1833		Sundevall,1833		family	José A. Barrientos	Morphology		Juvenile	2	in collection	Joana Santana | Sérgio Henriques | Sílvia Pina
CIBIO:CVerde:Loc:Plot:110:5	PhysicalObject	present	2023-10-06	en	https://creativecommons.org/licenses/by/4.0/legalcode	José A. Barrientos (Barcelona, Spain)	CIBIO	37560003-ae75-43c3-95aa-48c98797aa2a	CJAB	Colección José A. Barrientos	bacc7f76-9dee-4f9a-a122-437cadbdee94	Arachnids of Castro Verde Special Protection Area (Southern Portugal)	5e9fa0bf18f448d0853f32070ac3642c	PreservedSpecimen	whole animal (ETOH)	8b8e1bae64f3421fba892a76733fe603	110-5-c	110-5	Animalia | Arthropoda | Arachnida | Araneae | Salticidae | Euophrys	Animalia	Arthropoda	Arachnida	Araneae	Salticidae	Euophrys	Euophrys herbigrada (Simon, 1871)	herbigrada	(Simon, 1871)	ICZN	species	José A. Barrientos	Morphology	Male	Adult	1	in collection	Joana Santana | Sérgio Henriques | Sílvia Pina
CIBIO:CVerde:Loc:Plot:110:5	PhysicalObject	present	2023-10-06	en	https://creativecommons.org/licenses/by/4.0/legalcode	José A. Barrientos (Barcelona, Spain)	CIBIO	37560003-ae75-43c3-95aa-48c98797aa2a	CJAB	Colección José A. Barrientos	bacc7f76-9dee-4f9a-a122-437cadbdee94	Arachnids of Castro Verde Special Protection Area (Southern Portugal)	5e9fa0bf18f448d0853f32070ac3642c	PreservedSpecimen	whole animal (ETOH)	54737c35b7784767b246d0df93556609	110-5-c	110-5	Animalia | Arthropoda | Arachnida | Araneae | Synaphridae | Synaphris	Animalia	Arthropoda	Arachnida	Araneae	Synaphridae	Synaphris	Synaphris saphrynis Lopardo, Hormiga & Melic, 2007	saphrynis	Lopardo, Hormiga & Melic, 2007	ICZN	species	José A. Barrientos	Morphology	Male	Adult	1	in collection	Joana Santana | Sérgio Henriques | Sílvia Pina
CIBIO:CVerde:Loc:Plot:110:5	PhysicalObject	present	2023-10-06	en	https://creativecommons.org/licenses/by/4.0/legalcode	José A. Barrientos (Barcelona, Spain)	CIBIO	37560003-ae75-43c3-95aa-48c98797aa2a	CJAB	Colección José A. Barrientos	bacc7f76-9dee-4f9a-a122-437cadbdee94	Arachnids of Castro Verde Special Protection Area (Southern Portugal)	5e9fa0bf18f448d0853f32070ac3642c	PreservedSpecimen	whole animal (ETOH)	c2cee3cd8f4f436ead3301ea9d299bc3	110-5-c	110-5	Animalia | Arthropoda | Arachnida | Araneae | Linyphiidae | Agyneta	Animalia	Arthropoda	Arachnida	Araneae	Linyphiidae	Agyneta	Agyneta pseudorurestris Wunderlich, 1980	pseudorurestris	Wunderlich, 1980	ICZN	species	José A. Barrientos	Morphology		Juvenile	2	in collection	Joana Santana | Sérgio Henriques | Sílvia Pina
CIBIO:CVerde:Loc:Plot:110:5	PhysicalObject	present	2023-10-06	en	https://creativecommons.org/licenses/by/4.0/legalcode	José A. Barrientos (Barcelona, Spain)	CIBIO	37560003-ae75-43c3-95aa-48c98797aa2a	CJAB	Colección José A. Barrientos	bacc7f76-9dee-4f9a-a122-437cadbdee94	Arachnids of Castro Verde Special Protection Area (Southern Portugal)	5e9fa0bf18f448d0853f32070ac3642c	PreservedSpecimen	whole animal (ETOH)	df58a8627cc5400ba07561f8f2eb65fd	110-5-c	110-5	Animalia | Arthropoda | Arachnida | Araneae | Linyphiidae | Agyneta	Animalia	Arthropoda	Arachnida	Araneae	Linyphiidae	Agyneta	Agyneta pseudorurestris Wunderlich, 1980	pseudorurestris	Wunderlich, 1980	ICZN	species	José A. Barrientos	Morphology	Female	Adult	1	in collection	Joana Santana | Sérgio Henriques | Sílvia Pina
CIBIO:CVerde:Loc:Plot:110:5	PhysicalObject	present	2023-10-06	en	https://creativecommons.org/licenses/by/4.0/legalcode	José A. Barrientos (Barcelona, Spain)	CIBIO	37560003-ae75-43c3-95aa-48c98797aa2a	CJAB	Colección José A. Barrientos	bacc7f76-9dee-4f9a-a122-437cadbdee94	Arachnids of Castro Verde Special Protection Area (Southern Portugal)	5e9fa0bf18f448d0853f32070ac3642c	PreservedSpecimen	whole animal (ETOH)	be2b37b801cc432c88d09d2b0a567491	110-5-c	110-5	Animalia | Arthropoda | Arachnida | Araneae | Linyphiidae | Agyneta	Animalia	Arthropoda	Arachnida	Araneae	Linyphiidae	Agyneta	Agyneta pseudorurestris Wunderlich, 1980	pseudorurestris	Wunderlich, 1980	ICZN	species	José A. Barrientos	Morphology	Male	Adult	2	in collection	Joana Santana | Sérgio Henriques | Sílvia Pina
CIBIO:CVerde:Loc:Plot:110:5	PhysicalObject	present	2023-10-06	en	https://creativecommons.org/licenses/by/4.0/legalcode	José A. Barrientos (Barcelona, Spain)	CIBIO	37560003-ae75-43c3-95aa-48c98797aa2a	CJAB	Colección José A. Barrientos	bacc7f76-9dee-4f9a-a122-437cadbdee94	Arachnids of Castro Verde Special Protection Area (Southern Portugal)	5e9fa0bf18f448d0853f32070ac3642c	PreservedSpecimen	whole animal (ETOH)	98c63432bf674eed97cd2e45d2bb3d8d	110-5-c	110-5	Animalia | Arthropoda | Arachnida | Araneae | Gnaphosidae | Haplodrassus	Animalia	Arthropoda	Arachnida	Araneae	Gnaphosidae	Haplodrassus	Haplodrassus Chamberlin, 1922		Chamberlin, 1922	ICZN	genus	José A. Barrientos	Morphology		Juvenile	1	in collection	Joana Santana | Sérgio Henriques | Sílvia Pina
CIBIO:CVerde:Loc:Plot:110:5	PhysicalObject	present	2023-10-06	en	https://creativecommons.org/licenses/by/4.0/legalcode	José A. Barrientos (Barcelona, Spain)	CIBIO	37560003-ae75-43c3-95aa-48c98797aa2a	CJAB	Colección José A. Barrientos	bacc7f76-9dee-4f9a-a122-437cadbdee94	Arachnids of Castro Verde Special Protection Area (Southern Portugal)	5e9fa0bf18f448d0853f32070ac3642c	PreservedSpecimen	whole animal (ETOH)	1b399e879c0e450794d4283b8da6ef54	110-5-c	110-5	Animalia | Arthropoda | Arachnida | Araneae | Gnaphosidae | Gnaphosa	Animalia	Arthropoda	Arachnida	Araneae	Gnaphosidae	Gnaphosa	Gnaphosa Latreille, 1804		Latreille, 1804	ICZN	genus	José A. Barrientos	Morphology		Juvenile	1	in collection	Joana Santana | Sérgio Henriques | Sílvia Pina
CIBIO:CVerde:Loc:Plot:11:4	PhysicalObject	present	2023-10-06	en	https://creativecommons.org/licenses/by/4.0/legalcode	José A. Barrientos (Barcelona, Spain)	CIBIO	37560003-ae75-43c3-95aa-48c98797aa2a	CJAB	Colección José A. Barrientos	bacc7f76-9dee-4f9a-a122-437cadbdee94	Arachnids of Castro Verde Special Protection Area (Southern Portugal)	5e9fa0bf18f448d0853f32070ac3642c	PreservedSpecimen	whole animal (ETOH)	26f7e7668fca44b396df7838a28353f7	11-4-b	11-4	Animalia | Arthropoda | Arachnida | Araneae | Lycosidae | Alopecosa	Animalia	Arthropoda	Arachnida	Araneae	Lycosidae	Alopecosa	Alopecosa albofasciata (Brullé, 1832)	albofasciata	(Brullé, 1832)	ICZN	species	José A. Barrientos	Morphology	Male	Adult	1	in collection	Joana Santana | Sérgio Henriques | Sílvia Pina
CIBIO:CVerde:Loc:Plot:11:4	PhysicalObject	present	2023-10-06	en	https://creativecommons.org/licenses/by/4.0/legalcode	José A. Barrientos (Barcelona, Spain)	CIBIO	37560003-ae75-43c3-95aa-48c98797aa2a	CJAB	Colección José A. Barrientos	bacc7f76-9dee-4f9a-a122-437cadbdee94	Arachnids of Castro Verde Special Protection Area (Southern Portugal)	5e9fa0bf18f448d0853f32070ac3642c	PreservedSpecimen	whole animal (ETOH)	4d57a7f16e6344c3b12df7635ec10260	11-4-b	11-4	Animalia | Arthropoda | Arachnida | Araneae | Araneidae	Animalia	Arthropoda	Arachnida	Araneae	Araneidae		Araneidae Clerck, 1757		Clerck, 1757		family	José A. Barrientos	Morphology		Juvenile	1	in collection	Joana Santana | Sérgio Henriques | Sílvia Pina
CIBIO:CVerde:Loc:Plot:11:4	PhysicalObject	present	2023-10-06	en	https://creativecommons.org/licenses/by/4.0/legalcode	José A. Barrientos (Barcelona, Spain)	CIBIO	37560003-ae75-43c3-95aa-48c98797aa2a	CJAB	Colección José A. Barrientos	bacc7f76-9dee-4f9a-a122-437cadbdee94	Arachnids of Castro Verde Special Protection Area (Southern Portugal)	5e9fa0bf18f448d0853f32070ac3642c	PreservedSpecimen	whole animal (ETOH)	b2096b8fb9d046f39bf77cc89e77f7ef	11-4-b	11-4	Animalia | Arthropoda | Arachnida | Araneae | Thomisidae	Animalia	Arthropoda	Arachnida	Araneae	Thomisidae		Thomisidae Sundevall,1833		Sundevall,1833		family	José A. Barrientos	Morphology		Juvenile	3	in collection	Joana Santana | Sérgio Henriques | Sílvia Pina
CIBIO:CVerde:Loc:Plot:11:4	PhysicalObject	present	2023-10-06	en	https://creativecommons.org/licenses/by/4.0/legalcode	José A. Barrientos (Barcelona, Spain)	CIBIO	37560003-ae75-43c3-95aa-48c98797aa2a	CJAB	Colección José A. Barrientos	bacc7f76-9dee-4f9a-a122-437cadbdee94	Arachnids of Castro Verde Special Protection Area (Southern Portugal)	5e9fa0bf18f448d0853f32070ac3642c	PreservedSpecimen	whole animal (ETOH)	30f63966dcec46aa90ef2a92c7daa9e8	11-4-b	11-4	Animalia | Arthropoda | Arachnida | Araneae | Linyphiidae | Agyneta	Animalia	Arthropoda	Arachnida	Araneae	Linyphiidae	Agyneta	Agyneta pseudorurestris Wunderlich, 1980	pseudorurestris	Wunderlich, 1980	ICZN	species	José A. Barrientos	Morphology		Juvenile	2	in collection	Joana Santana | Sérgio Henriques | Sílvia Pina
CIBIO:CVerde:Loc:Plot:11:4	PhysicalObject	present	2023-10-06	en	https://creativecommons.org/licenses/by/4.0/legalcode	José A. Barrientos (Barcelona, Spain)	CIBIO	37560003-ae75-43c3-95aa-48c98797aa2a	CJAB	Colección José A. Barrientos	bacc7f76-9dee-4f9a-a122-437cadbdee94	Arachnids of Castro Verde Special Protection Area (Southern Portugal)	5e9fa0bf18f448d0853f32070ac3642c	PreservedSpecimen	whole animal (ETOH)	8e0dff35dc9e42158bc87bcd6af91208	11-4-b	11-4	Animalia | Arthropoda | Arachnida | Araneae | Linyphiidae | Agyneta	Animalia	Arthropoda	Arachnida	Araneae	Linyphiidae	Agyneta	Agyneta pseudorurestris Wunderlich, 1980	pseudorurestris	Wunderlich, 1980	ICZN	species	José A. Barrientos	Morphology	Male	Adult	1	in collection	Joana Santana | Sérgio Henriques | Sílvia Pina
CIBIO:CVerde:Loc:Plot:112:2	PhysicalObject	present	2023-10-06	en	https://creativecommons.org/licenses/by/4.0/legalcode	José A. Barrientos (Barcelona, Spain)	CIBIO	37560003-ae75-43c3-95aa-48c98797aa2a	CJAB	Colección José A. Barrientos	bacc7f76-9dee-4f9a-a122-437cadbdee94	Arachnids of Castro Verde Special Protection Area (Southern Portugal)	5e9fa0bf18f448d0853f32070ac3642c	PreservedSpecimen	whole animal (ETOH)	a92a7b60154f4b69b3ebacfa62f2e565	112-2-m1	112-2	Animalia | Arthropoda | Arachnida | Araneae | Linyphiidae	Animalia	Arthropoda	Arachnida	Araneae	Linyphiidae		Linyphiidae Blackwall, 1859		Blackwall, 1859		family	José A. Barrientos	Morphology		Juvenile	1	in collection	Joana Santana | Sérgio Henriques | Sílvia Pina
CIBIO:CVerde:Loc:Plot:112:8	PhysicalObject	present	2023-10-06	en	https://creativecommons.org/licenses/by/4.0/legalcode	José A. Barrientos (Barcelona, Spain)	CIBIO	37560003-ae75-43c3-95aa-48c98797aa2a	CJAB	Colección José A. Barrientos	bacc7f76-9dee-4f9a-a122-437cadbdee94	Arachnids of Castro Verde Special Protection Area (Southern Portugal)	5e9fa0bf18f448d0853f32070ac3642c	PreservedSpecimen	whole animal (ETOH)	039f78a3ee4d4901ae9cd3615252745b	112-8-i	112-8	Animalia | Arthropoda | Arachnida | Araneae | Philodromidae | Thanatus	Animalia	Arthropoda	Arachnida	Araneae	Philodromidae	Thanatus	Thanatus vulgaris Simon, 1870	vulgaris	Simon, 1870	ICZN	species	José A. Barrientos	Morphology		Juvenile	1	in collection	Joana Santana | Sérgio Henriques | Sílvia Pina
CIBIO:CVerde:Loc:Plot:112:8	PhysicalObject	present	2023-10-06	en	https://creativecommons.org/licenses/by/4.0/legalcode	José A. Barrientos (Barcelona, Spain)	CIBIO	37560003-ae75-43c3-95aa-48c98797aa2a	CJAB	Colección José A. Barrientos	bacc7f76-9dee-4f9a-a122-437cadbdee94	Arachnids of Castro Verde Special Protection Area (Southern Portugal)	5e9fa0bf18f448d0853f32070ac3642c	PreservedSpecimen	whole animal (ETOH)	63b06e5bdc2840109d92b9ce3d3c40b3	112-8-i	112-8	Animalia | Arthropoda | Arachnida | Araneae | Salticidae | Phlegra	Animalia	Arthropoda	Arachnida	Araneae	Salticidae	Phlegra	Phlegra bresnieri (Lucas, 1846)	bresnieri	(Lucas, 1846)	ICZN	species	José A. Barrientos	Morphology		Juvenile	1	in collection	Joana Santana | Sérgio Henriques | Sílvia Pina
CIBIO:CVerde:Loc:Plot:112:8	PhysicalObject	present	2023-10-06	en	https://creativecommons.org/licenses/by/4.0/legalcode	José A. Barrientos (Barcelona, Spain)	CIBIO	37560003-ae75-43c3-95aa-48c98797aa2a	CJAB	Colección José A. Barrientos	bacc7f76-9dee-4f9a-a122-437cadbdee94	Arachnids of Castro Verde Special Protection Area (Southern Portugal)	5e9fa0bf18f448d0853f32070ac3642c	PreservedSpecimen	whole animal (ETOH)	52883daf4f964315b9d112d15fb3790e	112-8-i	112-8	Animalia | Arthropoda | Arachnida | Araneae | Linyphiidae | Pelecopsis	Animalia	Arthropoda	Arachnida	Araneae	Linyphiidae	Pelecopsis	Pelecopsis inedita (O. Pickard-Cambridge, 1875)	inedita	(O. Pickard-Cambridge, 1875)	ICZN	species	José A. Barrientos	Morphology		Juvenile	1	in collection	Joana Santana | Sérgio Henriques | Sílvia Pina
CIBIO:CVerde:Loc:Plot:112:8	PhysicalObject	present	2023-10-06	en	https://creativecommons.org/licenses/by/4.0/legalcode	José A. Barrientos (Barcelona, Spain)	CIBIO	37560003-ae75-43c3-95aa-48c98797aa2a	CJAB	Colección José A. Barrientos	bacc7f76-9dee-4f9a-a122-437cadbdee94	Arachnids of Castro Verde Special Protection Area (Southern Portugal)	5e9fa0bf18f448d0853f32070ac3642c	PreservedSpecimen	whole animal (ETOH)	7608cf537672457c817f0511793565ad	112-8-i	112-8	Animalia | Arthropoda | Arachnida | Araneae | Linyphiidae | Pelecopsis	Animalia	Arthropoda	Arachnida	Araneae	Linyphiidae	Pelecopsis	Pelecopsis inedita (O. Pickard-Cambridge, 1875)	inedita	(O. Pickard-Cambridge, 1875)	ICZN	species	José A. Barrientos	Morphology	Male	Adult	1	in collection	Joana Santana | Sérgio Henriques | Sílvia Pina
CIBIO:CVerde:Loc:Plot:112:8	PhysicalObject	present	2023-10-06	en	https://creativecommons.org/licenses/by/4.0/legalcode	José A. Barrientos (Barcelona, Spain)	CIBIO	37560003-ae75-43c3-95aa-48c98797aa2a	CJAB	Colección José A. Barrientos	bacc7f76-9dee-4f9a-a122-437cadbdee94	Arachnids of Castro Verde Special Protection Area (Southern Portugal)	5e9fa0bf18f448d0853f32070ac3642c	PreservedSpecimen	whole animal (ETOH)	c0c6d89781de42be91fcf77f556eded1	112-8-i	112-8	Animalia | Arthropoda | Arachnida | Araneae | Theridiidae | Dipoena	Animalia	Arthropoda	Arachnida	Araneae	Theridiidae	Dipoena	Dipoena umbratilis (Simon, 1873)	umbratilis	(Simon, 1873)	ICZN	species	José A. Barrientos	Morphology	Male	Adult	1	in collection	Joana Santana | Sérgio Henriques | Sílvia Pina
CIBIO:CVerde:Loc:Plot:112:8	PhysicalObject	present	2023-10-06	en	https://creativecommons.org/licenses/by/4.0/legalcode	José A. Barrientos (Barcelona, Spain)	CIBIO	37560003-ae75-43c3-95aa-48c98797aa2a	CJAB	Colección José A. Barrientos	bacc7f76-9dee-4f9a-a122-437cadbdee94	Arachnids of Castro Verde Special Protection Area (Southern Portugal)	5e9fa0bf18f448d0853f32070ac3642c	PreservedSpecimen	whole animal (ETOH)	7a790795aaf8483da49cf53f134c7157	112-8-i	112-8	Animalia | Arthropoda | Arachnida | Araneae | Theridiidae | Neottiura	Animalia	Arthropoda	Arachnida	Araneae	Theridiidae	Neottiura	Neottiura uncinata (Lucas, 1846)	uncinata	(Lucas, 1846)	ICZN	species	José A. Barrientos	Morphology		Juvenile	1	in collection	Joana Santana | Sérgio Henriques | Sílvia Pina
CIBIO:CVerde:Loc:Plot:112:8	PhysicalObject	present	2023-10-06	en	https://creativecommons.org/licenses/by/4.0/legalcode	José A. Barrientos (Barcelona, Spain)	CIBIO	37560003-ae75-43c3-95aa-48c98797aa2a	CJAB	Colección José A. Barrientos	bacc7f76-9dee-4f9a-a122-437cadbdee94	Arachnids of Castro Verde Special Protection Area (Southern Portugal)	5e9fa0bf18f448d0853f32070ac3642c	PreservedSpecimen	whole animal (ETOH)	cee128ca8364485cab58ae944d303bd8	112-8-i	112-8	Animalia | Arthropoda | Arachnida | Araneae | Araneidae | Hypsosinga	Animalia	Arthropoda	Arachnida	Araneae	Araneidae	Hypsosinga	Hypsosinga albovittata (Westring, 1851)	albovittata	(Westring, 1851)	ICZN	species	José A. Barrientos	Morphology		Juvenile	1	in collection	Joana Santana | Sérgio Henriques | Sílvia Pina
CIBIO:CVerde:Loc:Plot:112:8	PhysicalObject	present	2023-10-06	en	https://creativecommons.org/licenses/by/4.0/legalcode	José A. Barrientos (Barcelona, Spain)	CIBIO	37560003-ae75-43c3-95aa-48c98797aa2a	CJAB	Colección José A. Barrientos	bacc7f76-9dee-4f9a-a122-437cadbdee94	Arachnids of Castro Verde Special Protection Area (Southern Portugal)	5e9fa0bf18f448d0853f32070ac3642c	PreservedSpecimen	whole animal (ETOH)	41e842bbc8434034bfc8456be04fafac	112-8-i	112-8	Animalia | Arthropoda | Arachnida | Araneae | Araneidae | Hypsosinga	Animalia	Arthropoda	Arachnida	Araneae	Araneidae	Hypsosinga	Hypsosinga albovittata (Westring, 1851)	albovittata	(Westring, 1851)	ICZN	species	José A. Barrientos	Morphology	Female	Adult	1	in collection	Joana Santana | Sérgio Henriques | Sílvia Pina
CIBIO:CVerde:Loc:Plot:102:5	PhysicalObject	present	2023-10-06	en	https://creativecommons.org/licenses/by/4.0/legalcode	José A. Barrientos (Barcelona, Spain)	CIBIO	37560003-ae75-43c3-95aa-48c98797aa2a	CJAB	Colección José A. Barrientos	bacc7f76-9dee-4f9a-a122-437cadbdee94	Arachnids of Castro Verde Special Protection Area (Southern Portugal)	5e9fa0bf18f448d0853f32070ac3642c	PreservedSpecimen	whole animal (ETOH)	36690aa0eec14f4c81d00b6124e6a27d	102-5-e	102-5	Animalia | Arthropoda | Arachnida | Araneae | Thomisidae	Animalia	Arthropoda	Arachnida	Araneae	Thomisidae		Thomisidae Sundevall,1833		Sundevall,1833		family	José A. Barrientos	Morphology		Juvenile	2	in collection	Joana Santana | Sérgio Henriques | Sílvia Pina
CIBIO:CVerde:Loc:Plot:102:5	PhysicalObject	present	2023-10-06	en	https://creativecommons.org/licenses/by/4.0/legalcode	José A. Barrientos (Barcelona, Spain)	CIBIO	37560003-ae75-43c3-95aa-48c98797aa2a	CJAB	Colección José A. Barrientos	bacc7f76-9dee-4f9a-a122-437cadbdee94	Arachnids of Castro Verde Special Protection Area (Southern Portugal)	5e9fa0bf18f448d0853f32070ac3642c	PreservedSpecimen	whole animal (ETOH)	67dab11971e14470afd036384eda0289	102-5-e	102-5	Animalia | Arthropoda | Arachnida | Araneae | Linyphiidae	Animalia	Arthropoda	Arachnida	Araneae	Linyphiidae		Linyphiidae Blackwall, 1859		Blackwall, 1859		family	José A. Barrientos	Morphology		Juvenile	5	in collection	Joana Santana | Sérgio Henriques | Sílvia Pina
CIBIO:CVerde:Loc:Plot:104:3	PhysicalObject	present	2023-10-06	en	https://creativecommons.org/licenses/by/4.0/legalcode	José A. Barrientos (Barcelona, Spain)	CIBIO	37560003-ae75-43c3-95aa-48c98797aa2a	CJAB	Colección José A. Barrientos	bacc7f76-9dee-4f9a-a122-437cadbdee94	Arachnids of Castro Verde Special Protection Area (Southern Portugal)	5e9fa0bf18f448d0853f32070ac3642c	PreservedSpecimen	whole animal (ETOH)	0d7f1548225b495e9acee8da42f60383	104-3-b	104-3	Animalia | Arthropoda | Arachnida | Araneae | Thomisidae	Animalia	Arthropoda	Arachnida	Araneae	Thomisidae		Thomisidae Sundevall,1833		Sundevall,1833		family	José A. Barrientos	Morphology		Juvenile	1	in collection	Joana Santana | Sérgio Henriques | Sílvia Pina
CIBIO:CVerde:Loc:Plot:104:3	PhysicalObject	present	2023-10-06	en	https://creativecommons.org/licenses/by/4.0/legalcode	José A. Barrientos (Barcelona, Spain)	CIBIO	37560003-ae75-43c3-95aa-48c98797aa2a	CJAB	Colección José A. Barrientos	bacc7f76-9dee-4f9a-a122-437cadbdee94	Arachnids of Castro Verde Special Protection Area (Southern Portugal)	5e9fa0bf18f448d0853f32070ac3642c	PreservedSpecimen	whole animal (ETOH)	d3da74ee1d0e406cb0416010d18c5945	104-3-b	104-3	Animalia | Arthropoda | Arachnida | Araneae | Thomisidae | Runcinia	Animalia	Arthropoda	Arachnida	Araneae	Thomisidae	Runcinia	Runcinia grammica (C. L. Koch, 1837)	grammica	(C. L. Koch, 1837)	ICZN	species	José A. Barrientos	Morphology		Juvenile	1	in collection	Joana Santana | Sérgio Henriques | Sílvia Pina
CIBIO:CVerde:Loc:Plot:104:3	PhysicalObject	present	2023-10-06	en	https://creativecommons.org/licenses/by/4.0/legalcode	José A. Barrientos (Barcelona, Spain)	CIBIO	37560003-ae75-43c3-95aa-48c98797aa2a	CJAB	Colección José A. Barrientos	bacc7f76-9dee-4f9a-a122-437cadbdee94	Arachnids of Castro Verde Special Protection Area (Southern Portugal)	5e9fa0bf18f448d0853f32070ac3642c	PreservedSpecimen	whole animal (ETOH)	b029c42fb73248d2a7b1174643c4aa10	104-3-b	104-3	Animalia | Arthropoda | Arachnida | Araneae | Gnaphosidae | Setaphis	Animalia	Arthropoda	Arachnida	Araneae	Gnaphosidae	Setaphis	Setaphis carmeli (O. Pickard-Cambridge, 1872)	carmeli	(O. Pickard-Cambridge, 1872)	ICZN	species	José A. Barrientos	Morphology		Juvenile	1	in collection	Joana Santana | Sérgio Henriques | Sílvia Pina
CIBIO:CVerde:Loc:Plot:104:3	PhysicalObject	present	2023-10-06	en	https://creativecommons.org/licenses/by/4.0/legalcode	José A. Barrientos (Barcelona, Spain)	CIBIO	37560003-ae75-43c3-95aa-48c98797aa2a	CJAB	Colección José A. Barrientos	bacc7f76-9dee-4f9a-a122-437cadbdee94	Arachnids of Castro Verde Special Protection Area (Southern Portugal)	5e9fa0bf18f448d0853f32070ac3642c	PreservedSpecimen	whole animal (ETOH)	cba2b4182967499289ad226e12e60dda	104-3-b	104-3	Animalia | Arthropoda | Arachnida | Araneae | Linyphiidae | Diplocephalus	Animalia	Arthropoda	Arachnida	Araneae	Linyphiidae	Diplocephalus	Diplocephalus graecus (O. Pickard-Cambridge, 1873)	graecus	(O. Pickard-Cambridge, 1873)	ICZN	species	José A. Barrientos	Morphology		Juvenile	1	in collection	Joana Santana | Sérgio Henriques | Sílvia Pina
CIBIO:CVerde:Loc:Plot:104:3	PhysicalObject	present	2023-10-06	en	https://creativecommons.org/licenses/by/4.0/legalcode	José A. Barrientos (Barcelona, Spain)	CIBIO	37560003-ae75-43c3-95aa-48c98797aa2a	CJAB	Colección José A. Barrientos	bacc7f76-9dee-4f9a-a122-437cadbdee94	Arachnids of Castro Verde Special Protection Area (Southern Portugal)	5e9fa0bf18f448d0853f32070ac3642c	PreservedSpecimen	whole animal (ETOH)	c625e5fc4a7249cf8fa88a7d1b45d06c	104-3-b	104-3	Animalia | Arthropoda | Arachnida | Araneae | Linyphiidae | Diplocephalus	Animalia	Arthropoda	Arachnida	Araneae	Linyphiidae	Diplocephalus	Diplocephalus graecus (O. Pickard-Cambridge, 1873)	graecus	(O. Pickard-Cambridge, 1873)	ICZN	species	José A. Barrientos	Morphology	Female	Adult	2	in collection	Joana Santana | Sérgio Henriques | Sílvia Pina
CIBIO:CVerde:Loc:Plot:104:3	PhysicalObject	present	2023-10-06	en	https://creativecommons.org/licenses/by/4.0/legalcode	José A. Barrientos (Barcelona, Spain)	CIBIO	37560003-ae75-43c3-95aa-48c98797aa2a	CJAB	Colección José A. Barrientos	bacc7f76-9dee-4f9a-a122-437cadbdee94	Arachnids of Castro Verde Special Protection Area (Southern Portugal)	5e9fa0bf18f448d0853f32070ac3642c	PreservedSpecimen	whole animal (ETOH)	41d6d717f1ea409aab3173ae089e4279	104-3-b	104-3	Animalia | Arthropoda | Arachnida | Araneae | Linyphiidae | Microctenonyx	Animalia	Arthropoda	Arachnida	Araneae	Linyphiidae	Microctenonyx	Microctenonyx subitaneus (O. Pickard-Cambridge, 1875)	subitaneus	(O. Pickard-Cambridge, 1875)	ICZN	species	José A. Barrientos	Morphology	Female	Adult	1	in collection	Joana Santana | Sérgio Henriques | Sílvia Pina
CIBIO:CVerde:Loc:Plot:107:11	PhysicalObject	present	2023-10-06	en	https://creativecommons.org/licenses/by/4.0/legalcode	José A. Barrientos (Barcelona, Spain)	CIBIO	37560003-ae75-43c3-95aa-48c98797aa2a	CJAB	Colección José A. Barrientos	bacc7f76-9dee-4f9a-a122-437cadbdee94	Arachnids of Castro Verde Special Protection Area (Southern Portugal)	5e9fa0bf18f448d0853f32070ac3642c	PreservedSpecimen	whole animal (ETOH)	72136b35b282428d8d0807acf822b4eb	107-11-f	107-11	Animalia | Arthropoda | Arachnida | Araneae | Salticidae | Phlegra	Animalia	Arthropoda	Arachnida	Araneae	Salticidae	Phlegra	Phlegra bresnieri (Lucas, 1846)	bresnieri	(Lucas, 1846)	ICZN	species	José A. Barrientos	Morphology	Male	Adult	1	in collection	Joana Santana | Sérgio Henriques | Sílvia Pina
CIBIO:CVerde:Loc:Plot:107:11	PhysicalObject	present	2023-10-06	en	https://creativecommons.org/licenses/by/4.0/legalcode	José A. Barrientos (Barcelona, Spain)	CIBIO	37560003-ae75-43c3-95aa-48c98797aa2a	CJAB	Colección José A. Barrientos	bacc7f76-9dee-4f9a-a122-437cadbdee94	Arachnids of Castro Verde Special Protection Area (Southern Portugal)	5e9fa0bf18f448d0853f32070ac3642c	PreservedSpecimen	whole animal (ETOH)	e62a3f4d15e5483ebf7f383fde1be185	107-11-f	107-11	Animalia | Arthropoda | Arachnida | Araneae | Thomisidae | Ozyptila	Animalia	Arthropoda	Arachnida	Araneae	Thomisidae	Ozyptila	Ozyptila pauxilla (Simon, 1870)	pauxilla	(Simon, 1870)	ICZN	species	José A. Barrientos	Morphology	Female	Adult	1	in collection	Joana Santana | Sérgio Henriques | Sílvia Pina
CIBIO:CVerde:Loc:Plot:107:11	PhysicalObject	present	2023-10-06	en	https://creativecommons.org/licenses/by/4.0/legalcode	José A. Barrientos (Barcelona, Spain)	CIBIO	37560003-ae75-43c3-95aa-48c98797aa2a	CJAB	Colección José A. Barrientos	bacc7f76-9dee-4f9a-a122-437cadbdee94	Arachnids of Castro Verde Special Protection Area (Southern Portugal)	5e9fa0bf18f448d0853f32070ac3642c	PreservedSpecimen	whole animal (ETOH)	c41a57af86644480805c1b1dfade232b	107-11-f	107-11	Animalia | Arthropoda | Arachnida | Araneae | Thomisidae	Animalia	Arthropoda	Arachnida	Araneae	Thomisidae		Thomisidae Sundevall,1833		Sundevall,1833		family	José A. Barrientos	Morphology		Juvenile	1	in collection	Joana Santana | Sérgio Henriques | Sílvia Pina
CIBIO:CVerde:Loc:Plot:107:11	PhysicalObject	present	2023-10-06	en	https://creativecommons.org/licenses/by/4.0/legalcode	José A. Barrientos (Barcelona, Spain)	CIBIO	37560003-ae75-43c3-95aa-48c98797aa2a	CJAB	Colección José A. Barrientos	bacc7f76-9dee-4f9a-a122-437cadbdee94	Arachnids of Castro Verde Special Protection Area (Southern Portugal)	5e9fa0bf18f448d0853f32070ac3642c	PreservedSpecimen	whole animal (ETOH)	eb004a2817d5486baa124d056c08ae95	107-11-f	107-11	Animalia | Arthropoda | Arachnida | Araneae | Salticidae | Chalcoscirtus	Animalia	Arthropoda	Arachnida	Araneae	Salticidae	Chalcoscirtus	Chalcoscirtus infimus (Simon, 1868)	infimus	(Simon, 1868)	ICZN	species	José A. Barrientos	Morphology	Male	Adult	1	in collection	Joana Santana | Sérgio Henriques | Sílvia Pina
CIBIO:CVerde:Loc:Plot:107:11	PhysicalObject	present	2023-10-06	en	https://creativecommons.org/licenses/by/4.0/legalcode	José A. Barrientos (Barcelona, Spain)	CIBIO	37560003-ae75-43c3-95aa-48c98797aa2a	CJAB	Colección José A. Barrientos	bacc7f76-9dee-4f9a-a122-437cadbdee94	Arachnids of Castro Verde Special Protection Area (Southern Portugal)	5e9fa0bf18f448d0853f32070ac3642c	PreservedSpecimen	whole animal (ETOH)	dbd503c051164f42b9f24080d472dfd4	107-11-f	107-11	Animalia | Arthropoda | Arachnida | Araneae | Linyphiidae | Diplocephalus	Animalia	Arthropoda	Arachnida	Araneae	Linyphiidae	Diplocephalus	Diplocephalus graecus (O. Pickard-Cambridge, 1873)	graecus	(O. Pickard-Cambridge, 1873)	ICZN	species	José A. Barrientos	Morphology		Juvenile	2	in collection	Joana Santana | Sérgio Henriques | Sílvia Pina
CIBIO:CVerde:Loc:Plot:107:11	PhysicalObject	present	2023-10-06	en	https://creativecommons.org/licenses/by/4.0/legalcode	José A. Barrientos (Barcelona, Spain)	CIBIO	37560003-ae75-43c3-95aa-48c98797aa2a	CJAB	Colección José A. Barrientos	bacc7f76-9dee-4f9a-a122-437cadbdee94	Arachnids of Castro Verde Special Protection Area (Southern Portugal)	5e9fa0bf18f448d0853f32070ac3642c	PreservedSpecimen	whole animal (ETOH)	f836cbc7cb4c4138b5dd5a03a7ec26c5	107-11-f	107-11	Animalia | Arthropoda | Arachnida | Araneae | Linyphiidae | Diplocephalus	Animalia	Arthropoda	Arachnida	Araneae	Linyphiidae	Diplocephalus	Diplocephalus graecus (O. Pickard-Cambridge, 1873)	graecus	(O. Pickard-Cambridge, 1873)	ICZN	species	José A. Barrientos	Morphology	Female	Adult	1	in collection	Joana Santana | Sérgio Henriques | Sílvia Pina
CIBIO:CVerde:Loc:Plot:108:10	PhysicalObject	present	2023-10-06	en	https://creativecommons.org/licenses/by/4.0/legalcode	José A. Barrientos (Barcelona, Spain)	CIBIO	37560003-ae75-43c3-95aa-48c98797aa2a	CJAB	Colección José A. Barrientos	bacc7f76-9dee-4f9a-a122-437cadbdee94	Arachnids of Castro Verde Special Protection Area (Southern Portugal)	5e9fa0bf18f448d0853f32070ac3642c	PreservedSpecimen	whole animal (ETOH)	6fdfb00554c1451cacf99819298b95ef	108-10-d	108-10	Animalia | Arthropoda | Arachnida | Araneae | Philodromidae | Thanatus	Animalia	Arthropoda	Arachnida	Araneae	Philodromidae	Thanatus	Thanatus vulgaris Simon, 1870	vulgaris	Simon, 1870	ICZN	species	José A. Barrientos	Morphology		Juvenile	1	in collection	Joana Santana | Sérgio Henriques | Sílvia Pina
CIBIO:CVerde:Loc:Plot:108:10	PhysicalObject	present	2023-10-06	en	https://creativecommons.org/licenses/by/4.0/legalcode	José A. Barrientos (Barcelona, Spain)	CIBIO	37560003-ae75-43c3-95aa-48c98797aa2a	CJAB	Colección José A. Barrientos	bacc7f76-9dee-4f9a-a122-437cadbdee94	Arachnids of Castro Verde Special Protection Area (Southern Portugal)	5e9fa0bf18f448d0853f32070ac3642c	PreservedSpecimen	whole animal (ETOH)	ffce19c3ae7043ccbe9182e85361ff48	108-10-d	108-10	Animalia | Arthropoda | Arachnida | Araneae | Thomisidae	Animalia	Arthropoda	Arachnida	Araneae	Thomisidae		Thomisidae Sundevall,1833		Sundevall,1833		family	José A. Barrientos	Morphology		Juvenile	15	in collection	Joana Santana | Sérgio Henriques | Sílvia Pina
CIBIO:CVerde:Loc:Plot:108:10	PhysicalObject	present	2023-10-06	en	https://creativecommons.org/licenses/by/4.0/legalcode	José A. Barrientos (Barcelona, Spain)	CIBIO	37560003-ae75-43c3-95aa-48c98797aa2a	CJAB	Colección José A. Barrientos	bacc7f76-9dee-4f9a-a122-437cadbdee94	Arachnids of Castro Verde Special Protection Area (Southern Portugal)	5e9fa0bf18f448d0853f32070ac3642c	PreservedSpecimen	whole animal (ETOH)	58c5d190b3e34886a5077a26fd57f050	108-10-d	108-10	Animalia | Arthropoda | Arachnida | Araneae | Oxyopidae | Oxyopes	Animalia	Arthropoda	Arachnida	Araneae	Oxyopidae	Oxyopes	Oxyopes heterophthalmus (Latreille, 1804)	heterophthalmus	(Latreille, 1804)	ICZN	species	José A. Barrientos	Morphology		Juvenile	1	in collection	Joana Santana | Sérgio Henriques | Sílvia Pina
CIBIO:CVerde:Loc:Plot:108:10	PhysicalObject	present	2023-10-06	en	https://creativecommons.org/licenses/by/4.0/legalcode	José A. Barrientos (Barcelona, Spain)	CIBIO	37560003-ae75-43c3-95aa-48c98797aa2a	CJAB	Colección José A. Barrientos	bacc7f76-9dee-4f9a-a122-437cadbdee94	Arachnids of Castro Verde Special Protection Area (Southern Portugal)	5e9fa0bf18f448d0853f32070ac3642c	PreservedSpecimen	whole animal (ETOH)	b3a96d76ecab4166bb5d354e100e1c69	108-10-d	108-10	Animalia | Arthropoda | Arachnida | Araneae | Gnaphosidae | Nomisia	Animalia	Arthropoda	Arachnida	Araneae	Gnaphosidae	Nomisia	Nomisia exornata (C. L. Koch, 1839)	exornata	(C. L. Koch, 1839)	ICZN	species	José A. Barrientos	Morphology		Juvenile	1	in collection	Joana Santana | Sérgio Henriques | Sílvia Pina
CIBIO:CVerde:Loc:Plot:108:10	PhysicalObject	present	2023-10-06	en	https://creativecommons.org/licenses/by/4.0/legalcode	José A. Barrientos (Barcelona, Spain)	CIBIO	37560003-ae75-43c3-95aa-48c98797aa2a	CJAB	Colección José A. Barrientos	bacc7f76-9dee-4f9a-a122-437cadbdee94	Arachnids of Castro Verde Special Protection Area (Southern Portugal)	5e9fa0bf18f448d0853f32070ac3642c	PreservedSpecimen	whole animal (ETOH)	9620def8620c41c9a7bff584a2f00a3b	108-10-d	108-10	Animalia | Arthropoda | Arachnida | Araneae | Linyphiidae	Animalia	Arthropoda	Arachnida	Araneae	Linyphiidae		Linyphiidae Blackwall, 1859		Blackwall, 1859		family	José A. Barrientos	Morphology		Juvenile	4	in collection	Joana Santana | Sérgio Henriques | Sílvia Pina
CIBIO:CVerde:Loc:Plot:108:8	PhysicalObject	present	2023-10-06	en	https://creativecommons.org/licenses/by/4.0/legalcode	José A. Barrientos (Barcelona, Spain)	CIBIO	37560003-ae75-43c3-95aa-48c98797aa2a	CJAB	Colección José A. Barrientos	bacc7f76-9dee-4f9a-a122-437cadbdee94	Arachnids of Castro Verde Special Protection Area (Southern Portugal)	5e9fa0bf18f448d0853f32070ac3642c	PreservedSpecimen	whole animal (ETOH)	bdf9ca92c43a43e7936aba31a2b65b4e	108-8-a	108-8	Animalia | Arthropoda | Arachnida | Araneae | Thomisidae	Animalia	Arthropoda	Arachnida	Araneae	Thomisidae		Thomisidae Sundevall,1833		Sundevall,1833		family	José A. Barrientos	Morphology		Juvenile	5	in collection	Joana Santana | Sérgio Henriques | Sílvia Pina
CIBIO:CVerde:Loc:Plot:108:8	PhysicalObject	present	2023-10-06	en	https://creativecommons.org/licenses/by/4.0/legalcode	José A. Barrientos (Barcelona, Spain)	CIBIO	37560003-ae75-43c3-95aa-48c98797aa2a	CJAB	Colección José A. Barrientos	bacc7f76-9dee-4f9a-a122-437cadbdee94	Arachnids of Castro Verde Special Protection Area (Southern Portugal)	5e9fa0bf18f448d0853f32070ac3642c	PreservedSpecimen	whole animal (ETOH)	9c1e31ffa8e84829b6a06191e729927e	108-8-a	108-8	Animalia | Arthropoda | Arachnida | Araneae | Gnaphosidae | Nomisia	Animalia	Arthropoda	Arachnida	Araneae	Gnaphosidae	Nomisia	Nomisia exornata (C. L. Koch, 1839)	exornata	(C. L. Koch, 1839)	ICZN	species	José A. Barrientos	Morphology		Juvenile	1	in collection	Joana Santana | Sérgio Henriques | Sílvia Pina
CIBIO:CVerde:Loc:Plot:108:8	PhysicalObject	present	2023-10-06	en	https://creativecommons.org/licenses/by/4.0/legalcode	José A. Barrientos (Barcelona, Spain)	CIBIO	37560003-ae75-43c3-95aa-48c98797aa2a	CJAB	Colección José A. Barrientos	bacc7f76-9dee-4f9a-a122-437cadbdee94	Arachnids of Castro Verde Special Protection Area (Southern Portugal)	5e9fa0bf18f448d0853f32070ac3642c	PreservedSpecimen	whole animal (ETOH)	4c629bf5bf3948c990ea7825514991c2	108-8-a	108-8	Animalia | Arthropoda | Arachnida | Araneae | Araneidae | Hypsosinga	Animalia	Arthropoda	Arachnida	Araneae	Araneidae	Hypsosinga	Hypsosinga albovittata (Westring, 1851)	albovittata	(Westring, 1851)	ICZN	species	José A. Barrientos	Morphology		Juvenile	1	in collection	Joana Santana | Sérgio Henriques | Sílvia Pina
CIBIO:CVerde:Loc:Plot:108:8	PhysicalObject	present	2023-10-06	en	https://creativecommons.org/licenses/by/4.0/legalcode	José A. Barrientos (Barcelona, Spain)	CIBIO	37560003-ae75-43c3-95aa-48c98797aa2a	CJAB	Colección José A. Barrientos	bacc7f76-9dee-4f9a-a122-437cadbdee94	Arachnids of Castro Verde Special Protection Area (Southern Portugal)	5e9fa0bf18f448d0853f32070ac3642c	PreservedSpecimen	whole animal (ETOH)	43f2934235504d52a37201dc6ea80c12	108-8-a	108-8	Animalia | Arthropoda | Arachnida | Araneae | Linyphiidae | Agyneta	Animalia	Arthropoda	Arachnida	Araneae	Linyphiidae	Agyneta	Agyneta pseudorurestris Wunderlich, 1980	pseudorurestris	Wunderlich, 1980	ICZN	species	José A. Barrientos	Morphology	Male	Adult	1	in collection	Joana Santana | Sérgio Henriques | Sílvia Pina
CIBIO:CVerde:Loc:Plot:109:7	PhysicalObject	present	2023-10-06	en	https://creativecommons.org/licenses/by/4.0/legalcode	José A. Barrientos (Barcelona, Spain)	CIBIO	37560003-ae75-43c3-95aa-48c98797aa2a	CJAB	Colección José A. Barrientos	bacc7f76-9dee-4f9a-a122-437cadbdee94	Arachnids of Castro Verde Special Protection Area (Southern Portugal)	5e9fa0bf18f448d0853f32070ac3642c	PreservedSpecimen	whole animal (ETOH)	554e6d7e1fda4fbd8b05c477e6e70cb8	109-7-h	109-7	Animalia | Arthropoda | Arachnida | Araneae | Thomisidae | Runcinia	Animalia	Arthropoda	Arachnida	Araneae	Thomisidae	Runcinia	Runcinia grammica (C. L. Koch, 1837)	grammica	(C. L. Koch, 1837)	ICZN	species	José A. Barrientos	Morphology		Juvenile	3	in collection	Joana Santana | Sérgio Henriques | Sílvia Pina
CIBIO:CVerde:Loc:Plot:109:7	PhysicalObject	present	2023-10-06	en	https://creativecommons.org/licenses/by/4.0/legalcode	José A. Barrientos (Barcelona, Spain)	CIBIO	37560003-ae75-43c3-95aa-48c98797aa2a	CJAB	Colección José A. Barrientos	bacc7f76-9dee-4f9a-a122-437cadbdee94	Arachnids of Castro Verde Special Protection Area (Southern Portugal)	5e9fa0bf18f448d0853f32070ac3642c	PreservedSpecimen	whole animal (ETOH)	883eda0caec34920a58382fca83b2e64	109-7-h	109-7	Animalia | Arthropoda | Arachnida | Araneae | Thomisidae | Xysticus	Animalia	Arthropoda	Arachnida	Araneae	Thomisidae	Xysticus	Xysticus nubilus Simon, 1875	nubilus	Simon, 1875	ICZN	species	José A. Barrientos	Morphology		Juvenile	1	in collection	Joana Santana | Sérgio Henriques | Sílvia Pina
CIBIO:CVerde:Loc:Plot:109:7	PhysicalObject	present	2023-10-06	en	https://creativecommons.org/licenses/by/4.0/legalcode	José A. Barrientos (Barcelona, Spain)	CIBIO	37560003-ae75-43c3-95aa-48c98797aa2a	CJAB	Colección José A. Barrientos	bacc7f76-9dee-4f9a-a122-437cadbdee94	Arachnids of Castro Verde Special Protection Area (Southern Portugal)	5e9fa0bf18f448d0853f32070ac3642c	PreservedSpecimen	whole animal (ETOH)	cb0298c5a8004f1c91f5ed50c402e4fb	109-7-h	109-7	Animalia | Arthropoda | Arachnida | Araneae | Thomisidae | Xysticus	Animalia	Arthropoda	Arachnida	Araneae	Thomisidae	Xysticus	Xysticus nubilus Simon, 1875	nubilus	Simon, 1875	ICZN	species	José A. Barrientos	Morphology	Female	Adult	1	in collection	Joana Santana | Sérgio Henriques | Sílvia Pina
CIBIO:CVerde:Loc:Plot:109:7	PhysicalObject	present	2023-10-06	en	https://creativecommons.org/licenses/by/4.0/legalcode	José A. Barrientos (Barcelona, Spain)	CIBIO	37560003-ae75-43c3-95aa-48c98797aa2a	CJAB	Colección José A. Barrientos	bacc7f76-9dee-4f9a-a122-437cadbdee94	Arachnids of Castro Verde Special Protection Area (Southern Portugal)	5e9fa0bf18f448d0853f32070ac3642c	PreservedSpecimen	whole animal (ETOH)	d0823972a1e3480ba9e58c4329a83db8	109-7-h	109-7	Animalia | Arthropoda | Arachnida | Araneae | Gnaphosidae | Nomisia	Animalia	Arthropoda	Arachnida	Araneae	Gnaphosidae	Nomisia	Nomisia exornata (C. L. Koch, 1839)	exornata	(C. L. Koch, 1839)	ICZN	species	José A. Barrientos	Morphology		Juvenile	1	in collection	Joana Santana | Sérgio Henriques | Sílvia Pina
CIBIO:CVerde:Loc:Plot:109:7	PhysicalObject	present	2023-10-06	en	https://creativecommons.org/licenses/by/4.0/legalcode	José A. Barrientos (Barcelona, Spain)	CIBIO	37560003-ae75-43c3-95aa-48c98797aa2a	CJAB	Colección José A. Barrientos	bacc7f76-9dee-4f9a-a122-437cadbdee94	Arachnids of Castro Verde Special Protection Area (Southern Portugal)	5e9fa0bf18f448d0853f32070ac3642c	PreservedSpecimen	whole animal (ETOH)	388e4f598f2041559359c68cf519e903	109-7-h	109-7	Animalia | Arthropoda | Arachnida | Araneae | Linyphiidae | Pelecopsis	Animalia	Arthropoda	Arachnida	Araneae	Linyphiidae	Pelecopsis	Pelecopsis inedita (O. Pickard-Cambridge, 1875)	inedita	(O. Pickard-Cambridge, 1875)	ICZN	species	José A. Barrientos	Morphology	Male	Adult	1	in collection	Joana Santana | Sérgio Henriques | Sílvia Pina
CIBIO:CVerde:Loc:Plot:109:7	PhysicalObject	present	2023-10-06	en	https://creativecommons.org/licenses/by/4.0/legalcode	José A. Barrientos (Barcelona, Spain)	CIBIO	37560003-ae75-43c3-95aa-48c98797aa2a	CJAB	Colección José A. Barrientos	bacc7f76-9dee-4f9a-a122-437cadbdee94	Arachnids of Castro Verde Special Protection Area (Southern Portugal)	5e9fa0bf18f448d0853f32070ac3642c	PreservedSpecimen	whole animal (ETOH)	52776e5b272b42da82a2c7ed35aa3f57	109-7-h	109-7	Animalia | Arthropoda | Arachnida | Araneae | Linyphiidae | Agyneta	Animalia	Arthropoda	Arachnida	Araneae	Linyphiidae	Agyneta	Agyneta pseudorurestris Wunderlich, 1980	pseudorurestris	Wunderlich, 1980	ICZN	species	José A. Barrientos	Morphology		Juvenile	1	in collection	Joana Santana | Sérgio Henriques | Sílvia Pina
CIBIO:CVerde:Loc:Plot:109:7	PhysicalObject	present	2023-10-06	en	https://creativecommons.org/licenses/by/4.0/legalcode	José A. Barrientos (Barcelona, Spain)	CIBIO	37560003-ae75-43c3-95aa-48c98797aa2a	CJAB	Colección José A. Barrientos	bacc7f76-9dee-4f9a-a122-437cadbdee94	Arachnids of Castro Verde Special Protection Area (Southern Portugal)	5e9fa0bf18f448d0853f32070ac3642c	PreservedSpecimen	whole animal (ETOH)	7053937ebb164f6ebce9b7382d52176c	109-7-h	109-7	Animalia | Arthropoda | Arachnida | Araneae | Linyphiidae | Agyneta	Animalia	Arthropoda	Arachnida	Araneae	Linyphiidae	Agyneta	Agyneta pseudorurestris Wunderlich, 1980	pseudorurestris	Wunderlich, 1980	ICZN	species	José A. Barrientos	Morphology	Female	Adult	1	in collection	Joana Santana | Sérgio Henriques | Sílvia Pina
CIBIO:CVerde:Loc:Plot:110:6	PhysicalObject	present	2023-10-06	en	https://creativecommons.org/licenses/by/4.0/legalcode	José A. Barrientos (Barcelona, Spain)	CIBIO	37560003-ae75-43c3-95aa-48c98797aa2a	CJAB	Colección José A. Barrientos	bacc7f76-9dee-4f9a-a122-437cadbdee94	Arachnids of Castro Verde Special Protection Area (Southern Portugal)	5e9fa0bf18f448d0853f32070ac3642c	PreservedSpecimen	whole animal (ETOH)	88e8253921924a4c8714d65c74ed4780	110-6-a	110-6	Animalia | Arthropoda | Arachnida | Araneae | Thomisidae	Animalia	Arthropoda	Arachnida	Araneae	Thomisidae		Thomisidae Sundevall,1833		Sundevall,1833		family	José A. Barrientos	Morphology		Juvenile	4	in collection	Joana Santana | Sérgio Henriques | Sílvia Pina
CIBIO:CVerde:Loc:Plot:110:6	PhysicalObject	present	2023-10-06	en	https://creativecommons.org/licenses/by/4.0/legalcode	José A. Barrientos (Barcelona, Spain)	CIBIO	37560003-ae75-43c3-95aa-48c98797aa2a	CJAB	Colección José A. Barrientos	bacc7f76-9dee-4f9a-a122-437cadbdee94	Arachnids of Castro Verde Special Protection Area (Southern Portugal)	5e9fa0bf18f448d0853f32070ac3642c	PreservedSpecimen	whole animal (ETOH)	7d5eb820db434e1082c0be53e9f460a0	110-6-a	110-6	Animalia | Arthropoda | Arachnida | Araneae | Thomisidae | Thomisus	Animalia	Arthropoda	Arachnida	Araneae	Thomisidae	Thomisus	Thomisus onustus Walckenaer, 1805	onustus	Walckenaer, 1805	ICZN	species	José A. Barrientos	Morphology	Male	Adult	1	in collection	Joana Santana | Sérgio Henriques | Sílvia Pina
CIBIO:CVerde:Loc:Plot:110:6	PhysicalObject	present	2023-10-06	en	https://creativecommons.org/licenses/by/4.0/legalcode	José A. Barrientos (Barcelona, Spain)	CIBIO	37560003-ae75-43c3-95aa-48c98797aa2a	CJAB	Colección José A. Barrientos	bacc7f76-9dee-4f9a-a122-437cadbdee94	Arachnids of Castro Verde Special Protection Area (Southern Portugal)	5e9fa0bf18f448d0853f32070ac3642c	PreservedSpecimen	whole animal (ETOH)	47dd956ad1034c5bb3200bcc530a1c1c	110-6-a	110-6	Animalia | Arthropoda | Arachnida | Araneae | Araneidae	Animalia	Arthropoda	Arachnida	Araneae	Araneidae		Araneidae Clerck, 1757		Clerck, 1757		family	José A. Barrientos	Morphology		Juvenile	1	in collection	Joana Santana | Sérgio Henriques | Sílvia Pina
CIBIO:CVerde:Loc:Plot:110:6	PhysicalObject	present	2023-10-06	en	https://creativecommons.org/licenses/by/4.0/legalcode	José A. Barrientos (Barcelona, Spain)	CIBIO	37560003-ae75-43c3-95aa-48c98797aa2a	CJAB	Colección José A. Barrientos	bacc7f76-9dee-4f9a-a122-437cadbdee94	Arachnids of Castro Verde Special Protection Area (Southern Portugal)	5e9fa0bf18f448d0853f32070ac3642c	PreservedSpecimen	whole animal (ETOH)	1cc91a1ad5f6473c97c6f4483dfa5045	110-6-a	110-6	Animalia | Arthropoda | Arachnida | Araneae | Araneidae | Hypsosinga	Animalia	Arthropoda	Arachnida	Araneae	Araneidae	Hypsosinga	Hypsosinga albovittata (Westring, 1851)	albovittata	(Westring, 1851)	ICZN	species	José A. Barrientos	Morphology		Juvenile	1	in collection	Joana Santana | Sérgio Henriques | Sílvia Pina
CIBIO:CVerde:Loc:Plot:110:6	PhysicalObject	present	2023-10-06	en	https://creativecommons.org/licenses/by/4.0/legalcode	José A. Barrientos (Barcelona, Spain)	CIBIO	37560003-ae75-43c3-95aa-48c98797aa2a	CJAB	Colección José A. Barrientos	bacc7f76-9dee-4f9a-a122-437cadbdee94	Arachnids of Castro Verde Special Protection Area (Southern Portugal)	5e9fa0bf18f448d0853f32070ac3642c	PreservedSpecimen	whole animal (ETOH)	8f13ec16a13f4120be10877325c4402e	110-6-a	110-6	Animalia | Arthropoda | Arachnida | Araneae | Gnaphosidae | Nomisia	Animalia	Arthropoda	Arachnida	Araneae	Gnaphosidae	Nomisia	Nomisia exornata (C. L. Koch, 1839)	exornata	(C. L. Koch, 1839)	ICZN	species	José A. Barrientos	Morphology		Juvenile	2	in collection	Joana Santana | Sérgio Henriques | Sílvia Pina
CIBIO:CVerde:Loc:Plot:110:6	PhysicalObject	present	2023-10-06	en	https://creativecommons.org/licenses/by/4.0/legalcode	José A. Barrientos (Barcelona, Spain)	CIBIO	37560003-ae75-43c3-95aa-48c98797aa2a	CJAB	Colección José A. Barrientos	bacc7f76-9dee-4f9a-a122-437cadbdee94	Arachnids of Castro Verde Special Protection Area (Southern Portugal)	5e9fa0bf18f448d0853f32070ac3642c	PreservedSpecimen	whole animal (ETOH)	0c509d17ec6a47ffb10ef7c6b7ed7b74	110-6-a	110-6	Animalia | Arthropoda | Arachnida | Araneae | Theridiidae | Neottiura	Animalia	Arthropoda	Arachnida	Araneae	Theridiidae	Neottiura	Neottiura uncinata (Lucas, 1846)	uncinata	(Lucas, 1846)	ICZN	species	José A. Barrientos	Morphology		Juvenile	1	in collection	Joana Santana | Sérgio Henriques | Sílvia Pina
CIBIO:CVerde:Loc:Plot:110:6	PhysicalObject	present	2023-10-06	en	https://creativecommons.org/licenses/by/4.0/legalcode	José A. Barrientos (Barcelona, Spain)	CIBIO	37560003-ae75-43c3-95aa-48c98797aa2a	CJAB	Colección José A. Barrientos	bacc7f76-9dee-4f9a-a122-437cadbdee94	Arachnids of Castro Verde Special Protection Area (Southern Portugal)	5e9fa0bf18f448d0853f32070ac3642c	PreservedSpecimen	whole animal (ETOH)	f7df0bc607594440a4f68a604b9b2308	110-6-a	110-6	Animalia | Arthropoda | Arachnida | Araneae | Linyphiidae | Agyneta	Animalia	Arthropoda	Arachnida	Araneae	Linyphiidae	Agyneta	Agyneta pseudorurestris Wunderlich, 1980	pseudorurestris	Wunderlich, 1980	ICZN	species	José A. Barrientos	Morphology		Juvenile	4	in collection	Joana Santana | Sérgio Henriques | Sílvia Pina
CIBIO:CVerde:Loc:Plot:110:6	PhysicalObject	present	2023-10-06	en	https://creativecommons.org/licenses/by/4.0/legalcode	José A. Barrientos (Barcelona, Spain)	CIBIO	37560003-ae75-43c3-95aa-48c98797aa2a	CJAB	Colección José A. Barrientos	bacc7f76-9dee-4f9a-a122-437cadbdee94	Arachnids of Castro Verde Special Protection Area (Southern Portugal)	5e9fa0bf18f448d0853f32070ac3642c	PreservedSpecimen	whole animal (ETOH)	40aed6c7da2048ed8a77cc78abf565dd	110-6-a	110-6	Animalia | Arthropoda | Arachnida | Araneae | Linyphiidae | Agyneta	Animalia	Arthropoda	Arachnida	Araneae	Linyphiidae	Agyneta	Agyneta pseudorurestris Wunderlich, 1980	pseudorurestris	Wunderlich, 1980	ICZN	species	José A. Barrientos	Morphology	Female	Adult	3	in collection	Joana Santana | Sérgio Henriques | Sílvia Pina
CIBIO:CVerde:Loc:Plot:110:6	PhysicalObject	present	2023-10-06	en	https://creativecommons.org/licenses/by/4.0/legalcode	José A. Barrientos (Barcelona, Spain)	CIBIO	37560003-ae75-43c3-95aa-48c98797aa2a	CJAB	Colección José A. Barrientos	bacc7f76-9dee-4f9a-a122-437cadbdee94	Arachnids of Castro Verde Special Protection Area (Southern Portugal)	5e9fa0bf18f448d0853f32070ac3642c	PreservedSpecimen	whole animal (ETOH)	ed75111b133d44b9a6548772086f241f	110-6-a	110-6	Animalia | Arthropoda | Arachnida | Araneae | Linyphiidae | Agyneta	Animalia	Arthropoda	Arachnida	Araneae	Linyphiidae	Agyneta	Agyneta pseudorurestris Wunderlich, 1980	pseudorurestris	Wunderlich, 1980	ICZN	species	José A. Barrientos	Morphology	Male	Adult	2	in collection	Joana Santana | Sérgio Henriques | Sílvia Pina
CIBIO:CVerde:Loc:Plot:111:5	PhysicalObject	present	2023-10-06	en	https://creativecommons.org/licenses/by/4.0/legalcode	José A. Barrientos (Barcelona, Spain)	CIBIO	37560003-ae75-43c3-95aa-48c98797aa2a	CJAB	Colección José A. Barrientos	bacc7f76-9dee-4f9a-a122-437cadbdee94	Arachnids of Castro Verde Special Protection Area (Southern Portugal)	5e9fa0bf18f448d0853f32070ac3642c	PreservedSpecimen	whole animal (ETOH)	af7b0f8d255e4d549a48ce90a5d635a5	111-5-e	111-5	Animalia | Arthropoda | Arachnida | Araneae | Araneidae	Animalia	Arthropoda	Arachnida	Araneae	Araneidae		Araneidae Clerck, 1757		Clerck, 1757		family	José A. Barrientos	Morphology		Juvenile	1	in collection	Joana Santana | Sérgio Henriques | Sílvia Pina
CIBIO:CVerde:Loc:Plot:111:5	PhysicalObject	present	2023-10-06	en	https://creativecommons.org/licenses/by/4.0/legalcode	José A. Barrientos (Barcelona, Spain)	CIBIO	37560003-ae75-43c3-95aa-48c98797aa2a	CJAB	Colección José A. Barrientos	bacc7f76-9dee-4f9a-a122-437cadbdee94	Arachnids of Castro Verde Special Protection Area (Southern Portugal)	5e9fa0bf18f448d0853f32070ac3642c	PreservedSpecimen	whole animal (ETOH)	5ab9d55ac29b4015b9244f15e27ea4b7	111-5-e	111-5	Animalia | Arthropoda | Arachnida | Araneae | Thomisidae	Animalia	Arthropoda	Arachnida	Araneae	Thomisidae		Thomisidae Sundevall,1833		Sundevall,1833		family	José A. Barrientos	Morphology		Juvenile	1	in collection	Joana Santana | Sérgio Henriques | Sílvia Pina
CIBIO:CVerde:Loc:Plot:112:8	PhysicalObject	present	2023-10-06	en	https://creativecommons.org/licenses/by/4.0/legalcode	José A. Barrientos (Barcelona, Spain)	CIBIO	37560003-ae75-43c3-95aa-48c98797aa2a	CJAB	Colección José A. Barrientos	bacc7f76-9dee-4f9a-a122-437cadbdee94	Arachnids of Castro Verde Special Protection Area (Southern Portugal)	5e9fa0bf18f448d0853f32070ac3642c	PreservedSpecimen	whole animal (ETOH)	2088d41f622a470280560fc38ce953bd	112-8-t1	112-8	Animalia | Arthropoda | Arachnida | Araneae | Linyphiidae	Animalia	Arthropoda	Arachnida	Araneae	Linyphiidae		Linyphiidae Blackwall, 1859		Blackwall, 1859		family	José A. Barrientos	Morphology		Juvenile	1	in collection	Joana Santana | Sérgio Henriques | Sílvia Pina
CIBIO:CVerde:Loc:Plot:102:6	PhysicalObject	present	2023-10-06	en	https://creativecommons.org/licenses/by/4.0/legalcode	José A. Barrientos (Barcelona, Spain)	CIBIO	37560003-ae75-43c3-95aa-48c98797aa2a	CJAB	Colección José A. Barrientos	bacc7f76-9dee-4f9a-a122-437cadbdee94	Arachnids of Castro Verde Special Protection Area (Southern Portugal)	5e9fa0bf18f448d0853f32070ac3642c	PreservedSpecimen	whole animal (ETOH)	bb1d0e6509e34c07bad439eb889afd52	102-6-g	102-6	Animalia | Arthropoda | Arachnida | Araneae | Thomisidae	Animalia	Arthropoda	Arachnida	Araneae	Thomisidae		Thomisidae Sundevall,1833		Sundevall,1833		family	José A. Barrientos	Morphology		Juvenile	2	in collection	Joana Santana | Sérgio Henriques | Sílvia Pina
CIBIO:CVerde:Loc:Plot:104:3	PhysicalObject	present	2023-10-06	en	https://creativecommons.org/licenses/by/4.0/legalcode	José A. Barrientos (Barcelona, Spain)	CIBIO	37560003-ae75-43c3-95aa-48c98797aa2a	CJAB	Colección José A. Barrientos	bacc7f76-9dee-4f9a-a122-437cadbdee94	Arachnids of Castro Verde Special Protection Area (Southern Portugal)	5e9fa0bf18f448d0853f32070ac3642c	PreservedSpecimen	whole animal (ETOH)	07d40496923248f38f00a1262ea063ba	104-3-j1	104-3	Animalia | Arthropoda | Arachnida | Araneae | Linyphiidae	Animalia	Arthropoda	Arachnida	Araneae	Linyphiidae		Linyphiidae Blackwall, 1859		Blackwall, 1859		family	José A. Barrientos	Morphology		Juvenile	1	in collection	Joana Santana | Sérgio Henriques | Sílvia Pina
CIBIO:CVerde:Loc:Plot:107:2	PhysicalObject	present	2023-10-06	en	https://creativecommons.org/licenses/by/4.0/legalcode	José A. Barrientos (Barcelona, Spain)	CIBIO	37560003-ae75-43c3-95aa-48c98797aa2a	CJAB	Colección José A. Barrientos	bacc7f76-9dee-4f9a-a122-437cadbdee94	Arachnids of Castro Verde Special Protection Area (Southern Portugal)	5e9fa0bf18f448d0853f32070ac3642c	PreservedSpecimen	whole animal (ETOH)	0851f11f301f4e29b7033ac144043499	107-2-j	107-2	Animalia | Arthropoda | Arachnida | Araneae | Linyphiidae | Diplocephalus	Animalia	Arthropoda	Arachnida	Araneae	Linyphiidae	Diplocephalus	Diplocephalus graecus (O. Pickard-Cambridge, 1873)	graecus	(O. Pickard-Cambridge, 1873)	ICZN	species	José A. Barrientos	Morphology	Male	Adult	1	in collection	Joana Santana | Sérgio Henriques | Sílvia Pina
CIBIO:CVerde:Loc:Plot:107:2	PhysicalObject	present	2023-10-06	en	https://creativecommons.org/licenses/by/4.0/legalcode	José A. Barrientos (Barcelona, Spain)	CIBIO	37560003-ae75-43c3-95aa-48c98797aa2a	CJAB	Colección José A. Barrientos	bacc7f76-9dee-4f9a-a122-437cadbdee94	Arachnids of Castro Verde Special Protection Area (Southern Portugal)	5e9fa0bf18f448d0853f32070ac3642c	PreservedSpecimen	whole animal (ETOH)	2a47bf1e1fc84f2199d37e17ed5d96f7	107-2-j	107-2	Animalia | Arthropoda | Arachnida | Araneae | Thomisidae	Animalia	Arthropoda	Arachnida	Araneae	Thomisidae		Thomisidae Sundevall,1833		Sundevall,1833		family	José A. Barrientos	Morphology		Juvenile	2	in collection	Joana Santana | Sérgio Henriques | Sílvia Pina
CIBIO:CVerde:Loc:Plot:108:11	PhysicalObject	present	2023-10-06	en	https://creativecommons.org/licenses/by/4.0/legalcode	José A. Barrientos (Barcelona, Spain)	CIBIO	37560003-ae75-43c3-95aa-48c98797aa2a	CJAB	Colección José A. Barrientos	bacc7f76-9dee-4f9a-a122-437cadbdee94	Arachnids of Castro Verde Special Protection Area (Southern Portugal)	5e9fa0bf18f448d0853f32070ac3642c	PreservedSpecimen	whole animal (ETOH)	737fe66e0352408fa2c0b2bff60ca969	108-11-a	108-11	Animalia | Arthropoda | Arachnida | Araneae | Thomisidae | Ozyptila	Animalia	Arthropoda	Arachnida	Araneae	Thomisidae	Ozyptila	Ozyptila pauxilla (Simon, 1870)	pauxilla	(Simon, 1870)	ICZN	species	José A. Barrientos	Morphology	Male	Adult	1	in collection	Joana Santana | Sérgio Henriques | Sílvia Pina
CIBIO:CVerde:Loc:Plot:108:11	PhysicalObject	present	2023-10-06	en	https://creativecommons.org/licenses/by/4.0/legalcode	José A. Barrientos (Barcelona, Spain)	CIBIO	37560003-ae75-43c3-95aa-48c98797aa2a	CJAB	Colección José A. Barrientos	bacc7f76-9dee-4f9a-a122-437cadbdee94	Arachnids of Castro Verde Special Protection Area (Southern Portugal)	5e9fa0bf18f448d0853f32070ac3642c	PreservedSpecimen	whole animal (ETOH)	c94fdb56187e48e48b1acb1d7e5a504e	108-11-a	108-11	Animalia | Arthropoda | Arachnida | Araneae | Thomisidae	Animalia	Arthropoda	Arachnida	Araneae	Thomisidae		Thomisidae Sundevall,1833		Sundevall,1833		family	José A. Barrientos	Morphology		Juvenile	1	in collection	Joana Santana | Sérgio Henriques | Sílvia Pina
CIBIO:CVerde:Loc:Plot:108:11	PhysicalObject	present	2023-10-06	en	https://creativecommons.org/licenses/by/4.0/legalcode	José A. Barrientos (Barcelona, Spain)	CIBIO	37560003-ae75-43c3-95aa-48c98797aa2a	CJAB	Colección José A. Barrientos	bacc7f76-9dee-4f9a-a122-437cadbdee94	Arachnids of Castro Verde Special Protection Area (Southern Portugal)	5e9fa0bf18f448d0853f32070ac3642c	PreservedSpecimen	whole animal (ETOH)	1f145168acef4d5ea6e6329731925402	108-11-a	108-11	Animalia | Arthropoda | Arachnida | Araneae | Philodromidae | Thanatus	Animalia	Arthropoda	Arachnida	Araneae	Philodromidae	Thanatus	Thanatus vulgaris Simon, 1870	vulgaris	Simon, 1870	ICZN	species	José A. Barrientos	Morphology		Juvenile	1	in collection	Joana Santana | Sérgio Henriques | Sílvia Pina
CIBIO:CVerde:Loc:Plot:108:11	PhysicalObject	present	2023-10-06	en	https://creativecommons.org/licenses/by/4.0/legalcode	José A. Barrientos (Barcelona, Spain)	CIBIO	37560003-ae75-43c3-95aa-48c98797aa2a	CJAB	Colección José A. Barrientos	bacc7f76-9dee-4f9a-a122-437cadbdee94	Arachnids of Castro Verde Special Protection Area (Southern Portugal)	5e9fa0bf18f448d0853f32070ac3642c	PreservedSpecimen	whole animal (ETOH)	add67c90ab2e4b5b818c7a884642d57f	108-11-a	108-11	Animalia | Arthropoda | Arachnida | Araneae | Salticidae | Chalcoscirtus	Animalia	Arthropoda	Arachnida	Araneae	Salticidae	Chalcoscirtus	Chalcoscirtus infimus (Simon, 1868)	infimus	(Simon, 1868)	ICZN	species	José A. Barrientos	Morphology		Juvenile	1	in collection	Joana Santana | Sérgio Henriques | Sílvia Pina
CIBIO:CVerde:Loc:Plot:108:11	PhysicalObject	present	2023-10-06	en	https://creativecommons.org/licenses/by/4.0/legalcode	José A. Barrientos (Barcelona, Spain)	CIBIO	37560003-ae75-43c3-95aa-48c98797aa2a	CJAB	Colección José A. Barrientos	bacc7f76-9dee-4f9a-a122-437cadbdee94	Arachnids of Castro Verde Special Protection Area (Southern Portugal)	5e9fa0bf18f448d0853f32070ac3642c	PreservedSpecimen	whole animal (ETOH)	2694b3bebb854b49ad2d716431558ed5	108-11-a	108-11	Animalia | Arthropoda | Arachnida | Araneae | Gnaphosidae | Haplodrassus	Animalia	Arthropoda	Arachnida	Araneae	Gnaphosidae	Haplodrassus	Haplodrassus Chamberlin, 1922		Chamberlin, 1922	ICZN	genus	José A. Barrientos	Morphology		Juvenile	1	in collection	Joana Santana | Sérgio Henriques | Sílvia Pina
CIBIO:CVerde:Loc:Plot:108:11	PhysicalObject	present	2023-10-06	en	https://creativecommons.org/licenses/by/4.0/legalcode	José A. Barrientos (Barcelona, Spain)	CIBIO	37560003-ae75-43c3-95aa-48c98797aa2a	CJAB	Colección José A. Barrientos	bacc7f76-9dee-4f9a-a122-437cadbdee94	Arachnids of Castro Verde Special Protection Area (Southern Portugal)	5e9fa0bf18f448d0853f32070ac3642c	PreservedSpecimen	whole animal (ETOH)	9a6143efae4d47c6b2a39b8d0017a15e	108-11-a	108-11	Animalia | Arthropoda | Arachnida | Araneae | Theridiidae | Neottiura	Animalia	Arthropoda	Arachnida	Araneae	Theridiidae	Neottiura	Neottiura uncinata (Lucas, 1846)	uncinata	(Lucas, 1846)	ICZN	species	José A. Barrientos	Morphology		Juvenile	2	in collection	Joana Santana | Sérgio Henriques | Sílvia Pina
CIBIO:CVerde:Loc:Plot:108:11	PhysicalObject	present	2023-10-06	en	https://creativecommons.org/licenses/by/4.0/legalcode	José A. Barrientos (Barcelona, Spain)	CIBIO	37560003-ae75-43c3-95aa-48c98797aa2a	CJAB	Colección José A. Barrientos	bacc7f76-9dee-4f9a-a122-437cadbdee94	Arachnids of Castro Verde Special Protection Area (Southern Portugal)	5e9fa0bf18f448d0853f32070ac3642c	PreservedSpecimen	whole animal (ETOH)	b3a874e582b2464ebd218b5e87549085	108-11-a	108-11	Animalia | Arthropoda | Arachnida | Araneae | Linyphiidae | Agyneta	Animalia	Arthropoda	Arachnida	Araneae	Linyphiidae	Agyneta	Agyneta pseudorurestris Wunderlich, 1980	pseudorurestris	Wunderlich, 1980	ICZN	species	José A. Barrientos	Morphology		Juvenile	1	in collection	Joana Santana | Sérgio Henriques | Sílvia Pina
CIBIO:CVerde:Loc:Plot:108:11	PhysicalObject	present	2023-10-06	en	https://creativecommons.org/licenses/by/4.0/legalcode	José A. Barrientos (Barcelona, Spain)	CIBIO	37560003-ae75-43c3-95aa-48c98797aa2a	CJAB	Colección José A. Barrientos	bacc7f76-9dee-4f9a-a122-437cadbdee94	Arachnids of Castro Verde Special Protection Area (Southern Portugal)	5e9fa0bf18f448d0853f32070ac3642c	PreservedSpecimen	whole animal (ETOH)	d41cfa312f1d47d19e272570ad1a4444	108-11-a	108-11	Animalia | Arthropoda | Arachnida | Araneae | Linyphiidae | Agyneta	Animalia	Arthropoda	Arachnida	Araneae	Linyphiidae	Agyneta	Agyneta pseudorurestris Wunderlich, 1980	pseudorurestris	Wunderlich, 1980	ICZN	species	José A. Barrientos	Morphology	Female	Adult	1	in collection	Joana Santana | Sérgio Henriques | Sílvia Pina
CIBIO:CVerde:Loc:Plot:108:11	PhysicalObject	present	2023-10-06	en	https://creativecommons.org/licenses/by/4.0/legalcode	José A. Barrientos (Barcelona, Spain)	CIBIO	37560003-ae75-43c3-95aa-48c98797aa2a	CJAB	Colección José A. Barrientos	bacc7f76-9dee-4f9a-a122-437cadbdee94	Arachnids of Castro Verde Special Protection Area (Southern Portugal)	5e9fa0bf18f448d0853f32070ac3642c	PreservedSpecimen	whole animal (ETOH)	c492e14f852f40488961bed2ad5bde2f	108-11-a	108-11	Animalia | Arthropoda | Arachnida | Araneae | Linyphiidae | Agyneta	Animalia	Arthropoda	Arachnida	Araneae	Linyphiidae	Agyneta	Agyneta pseudorurestris Wunderlich, 1980	pseudorurestris	Wunderlich, 1980	ICZN	species	José A. Barrientos	Morphology	Male	Adult	1	in collection	Joana Santana | Sérgio Henriques | Sílvia Pina
CIBIO:CVerde:Loc:Plot:108:9	PhysicalObject	present	2023-10-06	en	https://creativecommons.org/licenses/by/4.0/legalcode	José A. Barrientos (Barcelona, Spain)	CIBIO	37560003-ae75-43c3-95aa-48c98797aa2a	CJAB	Colección José A. Barrientos	bacc7f76-9dee-4f9a-a122-437cadbdee94	Arachnids of Castro Verde Special Protection Area (Southern Portugal)	5e9fa0bf18f448d0853f32070ac3642c	PreservedSpecimen	whole animal (ETOH)	8e3fad1e788842149147bc985d62e6b9	108-9-d	108-9	Animalia | Arthropoda | Arachnida | Araneae | Thomisidae	Animalia	Arthropoda	Arachnida	Araneae	Thomisidae		Thomisidae Sundevall,1833		Sundevall,1833		family	José A. Barrientos	Morphology		Juvenile	1	in collection	Joana Santana | Sérgio Henriques | Sílvia Pina
CIBIO:CVerde:Loc:Plot:108:9	PhysicalObject	present	2023-10-06	en	https://creativecommons.org/licenses/by/4.0/legalcode	José A. Barrientos (Barcelona, Spain)	CIBIO	37560003-ae75-43c3-95aa-48c98797aa2a	CJAB	Colección José A. Barrientos	bacc7f76-9dee-4f9a-a122-437cadbdee94	Arachnids of Castro Verde Special Protection Area (Southern Portugal)	5e9fa0bf18f448d0853f32070ac3642c	PreservedSpecimen	whole animal (ETOH)	f2373f20310c4b0db066a7c19cb402c0	108-9-d	108-9	Animalia | Arthropoda | Arachnida | Araneae | Thomisidae | Runcinia	Animalia	Arthropoda	Arachnida	Araneae	Thomisidae	Runcinia	Runcinia grammica (C. L. Koch, 1837)	grammica	(C. L. Koch, 1837)	ICZN	species	José A. Barrientos	Morphology		Juvenile	1	in collection	Joana Santana | Sérgio Henriques | Sílvia Pina
CIBIO:CVerde:Loc:Plot:108:9	PhysicalObject	present	2023-10-06	en	https://creativecommons.org/licenses/by/4.0/legalcode	José A. Barrientos (Barcelona, Spain)	CIBIO	37560003-ae75-43c3-95aa-48c98797aa2a	CJAB	Colección José A. Barrientos	bacc7f76-9dee-4f9a-a122-437cadbdee94	Arachnids of Castro Verde Special Protection Area (Southern Portugal)	5e9fa0bf18f448d0853f32070ac3642c	PreservedSpecimen	whole animal (ETOH)	53c82a9de4124002bd5d4a45869414e4	108-9-d	108-9	Animalia | Arthropoda | Arachnida | Araneae | Salticidae | Chalcoscirtus	Animalia	Arthropoda	Arachnida	Araneae	Salticidae	Chalcoscirtus	Chalcoscirtus infimus (Simon, 1868)	infimus	(Simon, 1868)	ICZN	species	José A. Barrientos	Morphology		Juvenile	1	in collection	Joana Santana | Sérgio Henriques | Sílvia Pina
CIBIO:CVerde:Loc:Plot:108:9	PhysicalObject	present	2023-10-06	en	https://creativecommons.org/licenses/by/4.0/legalcode	José A. Barrientos (Barcelona, Spain)	CIBIO	37560003-ae75-43c3-95aa-48c98797aa2a	CJAB	Colección José A. Barrientos	bacc7f76-9dee-4f9a-a122-437cadbdee94	Arachnids of Castro Verde Special Protection Area (Southern Portugal)	5e9fa0bf18f448d0853f32070ac3642c	PreservedSpecimen	whole animal (ETOH)	2ac1156732c647db965c39d4bc15eabe	108-9-d	108-9	Animalia | Arthropoda | Arachnida | Araneae | Linyphiidae	Animalia	Arthropoda	Arachnida	Araneae	Linyphiidae		Linyphiidae Blackwall, 1859		Blackwall, 1859		family	José A. Barrientos	Morphology		Juvenile	1	in collection	Joana Santana | Sérgio Henriques | Sílvia Pina
CIBIO:CVerde:Loc:Plot:108:9	PhysicalObject	present	2023-10-06	en	https://creativecommons.org/licenses/by/4.0/legalcode	José A. Barrientos (Barcelona, Spain)	CIBIO	37560003-ae75-43c3-95aa-48c98797aa2a	CJAB	Colección José A. Barrientos	bacc7f76-9dee-4f9a-a122-437cadbdee94	Arachnids of Castro Verde Special Protection Area (Southern Portugal)	5e9fa0bf18f448d0853f32070ac3642c	PreservedSpecimen	whole animal (ETOH)	cdbdbe4a6d7d446ea6099c2cc0778f9e	108-9-d	108-9	Animalia | Arthropoda | Arachnida | Araneae | Gnaphosidae | Nomisia	Animalia	Arthropoda	Arachnida	Araneae	Gnaphosidae	Nomisia	Nomisia exornata (C. L. Koch, 1839)	exornata	(C. L. Koch, 1839)	ICZN	species	José A. Barrientos	Morphology		Juvenile	1	in collection	Joana Santana | Sérgio Henriques | Sílvia Pina
CIBIO:CVerde:Loc:Plot:109:8	PhysicalObject	present	2023-10-06	en	https://creativecommons.org/licenses/by/4.0/legalcode	José A. Barrientos (Barcelona, Spain)	CIBIO	37560003-ae75-43c3-95aa-48c98797aa2a	CJAB	Colección José A. Barrientos	bacc7f76-9dee-4f9a-a122-437cadbdee94	Arachnids of Castro Verde Special Protection Area (Southern Portugal)	5e9fa0bf18f448d0853f32070ac3642c	PreservedSpecimen	whole animal (ETOH)	e37cda80369547eca63271e9e8a9b803	109-8-c	109-8	Animalia | Arthropoda | Arachnida | Araneae | Gnaphosidae | Nomisia	Animalia	Arthropoda	Arachnida	Araneae	Gnaphosidae	Nomisia	Nomisia exornata (C. L. Koch, 1839)	exornata	(C. L. Koch, 1839)	ICZN	species	José A. Barrientos	Morphology		Juvenile	1	in collection	Joana Santana | Sérgio Henriques | Sílvia Pina
CIBIO:CVerde:Loc:Plot:109:8	PhysicalObject	present	2023-10-06	en	https://creativecommons.org/licenses/by/4.0/legalcode	José A. Barrientos (Barcelona, Spain)	CIBIO	37560003-ae75-43c3-95aa-48c98797aa2a	CJAB	Colección José A. Barrientos	bacc7f76-9dee-4f9a-a122-437cadbdee94	Arachnids of Castro Verde Special Protection Area (Southern Portugal)	5e9fa0bf18f448d0853f32070ac3642c	PreservedSpecimen	whole animal (ETOH)	e39b48dabcdf413a82e0bc8eec392963	109-8-c	109-8	Animalia | Arthropoda | Arachnida | Araneae | Thomisidae	Animalia	Arthropoda	Arachnida	Araneae	Thomisidae		Thomisidae Sundevall,1833		Sundevall,1833		family	José A. Barrientos	Morphology		Juvenile	1	in collection	Joana Santana | Sérgio Henriques | Sílvia Pina
CIBIO:CVerde:Loc:Plot:109:8	PhysicalObject	present	2023-10-06	en	https://creativecommons.org/licenses/by/4.0/legalcode	José A. Barrientos (Barcelona, Spain)	CIBIO	37560003-ae75-43c3-95aa-48c98797aa2a	CJAB	Colección José A. Barrientos	bacc7f76-9dee-4f9a-a122-437cadbdee94	Arachnids of Castro Verde Special Protection Area (Southern Portugal)	5e9fa0bf18f448d0853f32070ac3642c	PreservedSpecimen	whole animal (ETOH)	511ba2d78c34429891a143b0d220f32c	109-8-c	109-8	Animalia | Arthropoda | Arachnida | Araneae | Philodromidae | Thanatus	Animalia	Arthropoda	Arachnida	Araneae	Philodromidae	Thanatus	Thanatus vulgaris Simon, 1870	vulgaris	Simon, 1870	ICZN	species	José A. Barrientos	Morphology		Juvenile	1	in collection	Joana Santana | Sérgio Henriques | Sílvia Pina
CIBIO:CVerde:Loc:Plot:109:8	PhysicalObject	present	2023-10-06	en	https://creativecommons.org/licenses/by/4.0/legalcode	José A. Barrientos (Barcelona, Spain)	CIBIO	37560003-ae75-43c3-95aa-48c98797aa2a	CJAB	Colección José A. Barrientos	bacc7f76-9dee-4f9a-a122-437cadbdee94	Arachnids of Castro Verde Special Protection Area (Southern Portugal)	5e9fa0bf18f448d0853f32070ac3642c	PreservedSpecimen	whole animal (ETOH)	11a87bfe7c8347a3a9872ee206774c72	109-8-c	109-8	Animalia | Arthropoda | Arachnida | Araneae | Linyphiidae | Agyneta	Animalia	Arthropoda	Arachnida	Araneae	Linyphiidae	Agyneta	Agyneta pseudorurestris Wunderlich, 1980	pseudorurestris	Wunderlich, 1980	ICZN	species	José A. Barrientos	Morphology	Male	Adult	1	in collection	Joana Santana | Sérgio Henriques | Sílvia Pina
CIBIO:CVerde:Loc:Plot:109:8	PhysicalObject	present	2023-10-06	en	https://creativecommons.org/licenses/by/4.0/legalcode	José A. Barrientos (Barcelona, Spain)	CIBIO	37560003-ae75-43c3-95aa-48c98797aa2a	CJAB	Colección José A. Barrientos	bacc7f76-9dee-4f9a-a122-437cadbdee94	Arachnids of Castro Verde Special Protection Area (Southern Portugal)	5e9fa0bf18f448d0853f32070ac3642c	PreservedSpecimen	whole animal (ETOH)	36945e7684ee479b8599d55d35673796	109-8-c	109-8	Animalia | Arthropoda | Arachnida | Araneae | Linyphiidae | Diplocephalus	Animalia	Arthropoda	Arachnida	Araneae	Linyphiidae	Diplocephalus	Diplocephalus graecus (O. Pickard-Cambridge, 1873)	graecus	(O. Pickard-Cambridge, 1873)	ICZN	species	José A. Barrientos	Morphology	Female	Adult	1	in collection	Joana Santana | Sérgio Henriques | Sílvia Pina
CIBIO:CVerde:Loc:Plot:110:7	PhysicalObject	present	2023-10-06	en	https://creativecommons.org/licenses/by/4.0/legalcode	José A. Barrientos (Barcelona, Spain)	CIBIO	37560003-ae75-43c3-95aa-48c98797aa2a	CJAB	Colección José A. Barrientos	bacc7f76-9dee-4f9a-a122-437cadbdee94	Arachnids of Castro Verde Special Protection Area (Southern Portugal)	5e9fa0bf18f448d0853f32070ac3642c	PreservedSpecimen	whole animal (ETOH)	8d17ec3c97a04f79a3a6e2e7b8dc7f42	110-7-f	110-7	Animalia | Arthropoda | Arachnida | Araneae | Thomisidae	Animalia	Arthropoda	Arachnida	Araneae	Thomisidae		Thomisidae Sundevall,1833		Sundevall,1833		family	José A. Barrientos	Morphology		Juvenile	2	in collection	Joana Santana | Sérgio Henriques | Sílvia Pina
CIBIO:CVerde:Loc:Plot:110:7	PhysicalObject	present	2023-10-06	en	https://creativecommons.org/licenses/by/4.0/legalcode	José A. Barrientos (Barcelona, Spain)	CIBIO	37560003-ae75-43c3-95aa-48c98797aa2a	CJAB	Colección José A. Barrientos	bacc7f76-9dee-4f9a-a122-437cadbdee94	Arachnids of Castro Verde Special Protection Area (Southern Portugal)	5e9fa0bf18f448d0853f32070ac3642c	PreservedSpecimen	whole animal (ETOH)	503df445237c414fa231e1473930b6b6	110-7-f	110-7	Animalia | Arthropoda | Arachnida | Araneae | Anyphaenidae | Anyphaena	Animalia	Arthropoda	Arachnida	Araneae	Anyphaenidae	Anyphaena	Anyphaena Sundevall, 1833		Sundevall, 1833	ICZN	genus	José A. Barrientos	Morphology		Juvenile	1	in collection	Joana Santana | Sérgio Henriques | Sílvia Pina
CIBIO:CVerde:Loc:Plot:110:7	PhysicalObject	present	2023-10-06	en	https://creativecommons.org/licenses/by/4.0/legalcode	José A. Barrientos (Barcelona, Spain)	CIBIO	37560003-ae75-43c3-95aa-48c98797aa2a	CJAB	Colección José A. Barrientos	bacc7f76-9dee-4f9a-a122-437cadbdee94	Arachnids of Castro Verde Special Protection Area (Southern Portugal)	5e9fa0bf18f448d0853f32070ac3642c	PreservedSpecimen	whole animal (ETOH)	722fb0525b6e4c2e89593b89eed40ac5	110-7-f	110-7	Animalia | Arthropoda | Arachnida | Araneae | Linyphiidae | Agyneta	Animalia	Arthropoda	Arachnida	Araneae	Linyphiidae	Agyneta	Agyneta pseudorurestris Wunderlich, 1980	pseudorurestris	Wunderlich, 1980	ICZN	species	José A. Barrientos	Morphology	Male	Adult	2	in collection	Joana Santana | Sérgio Henriques | Sílvia Pina
CIBIO:CVerde:Loc:Plot:111:6	PhysicalObject	present	2023-10-06	en	https://creativecommons.org/licenses/by/4.0/legalcode	José A. Barrientos (Barcelona, Spain)	CIBIO	37560003-ae75-43c3-95aa-48c98797aa2a	CJAB	Colección José A. Barrientos	bacc7f76-9dee-4f9a-a122-437cadbdee94	Arachnids of Castro Verde Special Protection Area (Southern Portugal)	5e9fa0bf18f448d0853f32070ac3642c	PreservedSpecimen	whole animal (ETOH)	2587c7ffcc3a48bb8895fd6a8c0eb8ec	111-6-d	111-6	Animalia | Arthropoda | Arachnida | Araneae | Thomisidae	Animalia	Arthropoda	Arachnida	Araneae	Thomisidae		Thomisidae Sundevall,1833		Sundevall,1833		family	José A. Barrientos	Morphology		Juvenile	1	in collection	Joana Santana | Sérgio Henriques | Sílvia Pina
CIBIO:CVerde:Loc:Plot:111:6	PhysicalObject	present	2023-10-06	en	https://creativecommons.org/licenses/by/4.0/legalcode	José A. Barrientos (Barcelona, Spain)	CIBIO	37560003-ae75-43c3-95aa-48c98797aa2a	CJAB	Colección José A. Barrientos	bacc7f76-9dee-4f9a-a122-437cadbdee94	Arachnids of Castro Verde Special Protection Area (Southern Portugal)	5e9fa0bf18f448d0853f32070ac3642c	PreservedSpecimen	whole animal (ETOH)	bb89c14c13124600be9dad03868ff856	111-6-d	111-6	Animalia | Arthropoda | Arachnida | Araneae | Thomisidae | Thomisus	Animalia	Arthropoda	Arachnida	Araneae	Thomisidae	Thomisus	Thomisus onustus Walckenaer, 1805	onustus	Walckenaer, 1805	ICZN	species	José A. Barrientos	Morphology		Juvenile	1	in collection	Joana Santana | Sérgio Henriques | Sílvia Pina
CIBIO:CVerde:Loc:Plot:111:6	PhysicalObject	present	2023-10-06	en	https://creativecommons.org/licenses/by/4.0/legalcode	José A. Barrientos (Barcelona, Spain)	CIBIO	37560003-ae75-43c3-95aa-48c98797aa2a	CJAB	Colección José A. Barrientos	bacc7f76-9dee-4f9a-a122-437cadbdee94	Arachnids of Castro Verde Special Protection Area (Southern Portugal)	5e9fa0bf18f448d0853f32070ac3642c	PreservedSpecimen	whole animal (ETOH)	49d7296e6f334e0980b8937966e383da	111-6-d	111-6	Animalia | Arthropoda | Arachnida | Araneae | Linyphiidae | Pelecopsis	Animalia	Arthropoda	Arachnida	Araneae	Linyphiidae	Pelecopsis	Pelecopsis inedita (O. Pickard-Cambridge, 1875)	inedita	(O. Pickard-Cambridge, 1875)	ICZN	species	José A. Barrientos	Morphology		Juvenile	1	in collection	Joana Santana | Sérgio Henriques | Sílvia Pina
CIBIO:CVerde:Loc:Plot:111:6	PhysicalObject	present	2023-10-06	en	https://creativecommons.org/licenses/by/4.0/legalcode	José A. Barrientos (Barcelona, Spain)	CIBIO	37560003-ae75-43c3-95aa-48c98797aa2a	CJAB	Colección José A. Barrientos	bacc7f76-9dee-4f9a-a122-437cadbdee94	Arachnids of Castro Verde Special Protection Area (Southern Portugal)	5e9fa0bf18f448d0853f32070ac3642c	PreservedSpecimen	whole animal (ETOH)	1697dad7d298422eabee440a47ba20a7	111-6-d	111-6	Animalia | Arthropoda | Arachnida | Araneae | Linyphiidae | Pelecopsis	Animalia	Arthropoda	Arachnida	Araneae	Linyphiidae	Pelecopsis	Pelecopsis inedita (O. Pickard-Cambridge, 1875)	inedita	(O. Pickard-Cambridge, 1875)	ICZN	species	José A. Barrientos	Morphology	Male	Adult	1	in collection	Joana Santana | Sérgio Henriques | Sílvia Pina
CIBIO:CVerde:Loc:Plot:111:6	PhysicalObject	present	2023-10-06	en	https://creativecommons.org/licenses/by/4.0/legalcode	José A. Barrientos (Barcelona, Spain)	CIBIO	37560003-ae75-43c3-95aa-48c98797aa2a	CJAB	Colección José A. Barrientos	bacc7f76-9dee-4f9a-a122-437cadbdee94	Arachnids of Castro Verde Special Protection Area (Southern Portugal)	5e9fa0bf18f448d0853f32070ac3642c	PreservedSpecimen	whole animal (ETOH)	ac6351143df4427ea933e41164576e87	111-6-d	111-6	Animalia | Arthropoda | Arachnida | Araneae | Linyphiidae | Agyneta	Animalia	Arthropoda	Arachnida	Araneae	Linyphiidae	Agyneta	Agyneta pseudorurestris Wunderlich, 1980	pseudorurestris	Wunderlich, 1980	ICZN	species	José A. Barrientos	Morphology	Female	Adult	1	in collection	Joana Santana | Sérgio Henriques | Sílvia Pina
CIBIO:CVerde:Loc:Plot:112:3	PhysicalObject	present	2023-10-06	en	https://creativecommons.org/licenses/by/4.0/legalcode	José A. Barrientos (Barcelona, Spain)	CIBIO	37560003-ae75-43c3-95aa-48c98797aa2a	CJAB	Colección José A. Barrientos	bacc7f76-9dee-4f9a-a122-437cadbdee94	Arachnids of Castro Verde Special Protection Area (Southern Portugal)	5e9fa0bf18f448d0853f32070ac3642c	PreservedSpecimen	whole animal (ETOH)	b378cd487b1542b8866b444ea853bef9	112-3-b	112-3	Animalia | Arthropoda | Arachnida | Araneae | Lycosidae | Pardosa	Animalia	Arthropoda	Arachnida	Araneae	Lycosidae	Pardosa	Pardosa proxima (C. L. Koch, 1847)	proxima	(C. L. Koch, 1847)	ICZN	species	José A. Barrientos	Morphology		Juvenile	1	in collection	Joana Santana | Sérgio Henriques | Sílvia Pina
CIBIO:CVerde:Loc:Plot:112:3	PhysicalObject	present	2023-10-06	en	https://creativecommons.org/licenses/by/4.0/legalcode	José A. Barrientos (Barcelona, Spain)	CIBIO	37560003-ae75-43c3-95aa-48c98797aa2a	CJAB	Colección José A. Barrientos	bacc7f76-9dee-4f9a-a122-437cadbdee94	Arachnids of Castro Verde Special Protection Area (Southern Portugal)	5e9fa0bf18f448d0853f32070ac3642c	PreservedSpecimen	whole animal (ETOH)	96ea15cbe0f84279b39a94aa7a902821	112-3-b	112-3	Animalia | Arthropoda | Arachnida | Araneae | Lycosidae | Pardosa	Animalia	Arthropoda	Arachnida	Araneae	Lycosidae	Pardosa	Pardosa proxima (C. L. Koch, 1847)	proxima	(C. L. Koch, 1847)	ICZN	species	José A. Barrientos	Morphology	Female	Adult	1	in collection	Joana Santana | Sérgio Henriques | Sílvia Pina
CIBIO:CVerde:Loc:Plot:112:3	PhysicalObject	present	2023-10-06	en	https://creativecommons.org/licenses/by/4.0/legalcode	José A. Barrientos (Barcelona, Spain)	CIBIO	37560003-ae75-43c3-95aa-48c98797aa2a	CJAB	Colección José A. Barrientos	bacc7f76-9dee-4f9a-a122-437cadbdee94	Arachnids of Castro Verde Special Protection Area (Southern Portugal)	5e9fa0bf18f448d0853f32070ac3642c	PreservedSpecimen	whole animal (ETOH)	bd096acafd394b518f45d1833081d4b7	112-3-b	112-3	Animalia | Arthropoda | Arachnida | Araneae | Linyphiidae	Animalia	Arthropoda	Arachnida	Araneae	Linyphiidae		Linyphiidae Blackwall, 1859		Blackwall, 1859		family	José A. Barrientos	Morphology		Juvenile	2	in collection	Joana Santana | Sérgio Henriques | Sílvia Pina
CIBIO:CVerde:Loc:Plot:102:7	PhysicalObject	present	2023-10-06	en	https://creativecommons.org/licenses/by/4.0/legalcode	José A. Barrientos (Barcelona, Spain)	CIBIO	37560003-ae75-43c3-95aa-48c98797aa2a	CJAB	Colección José A. Barrientos	bacc7f76-9dee-4f9a-a122-437cadbdee94	Arachnids of Castro Verde Special Protection Area (Southern Portugal)	5e9fa0bf18f448d0853f32070ac3642c	PreservedSpecimen	whole animal (ETOH)	ba518c2340ad45648d26dec37e7390ca	102-7-f	102-7	Animalia | Arthropoda | Arachnida | Araneae | Thomisidae	Animalia	Arthropoda	Arachnida	Araneae	Thomisidae		Thomisidae Sundevall,1833		Sundevall,1833		family	José A. Barrientos	Morphology		Juvenile	1	in collection	Joana Santana | Sérgio Henriques | Sílvia Pina
CIBIO:CVerde:Loc:Plot:102:7	PhysicalObject	present	2023-10-06	en	https://creativecommons.org/licenses/by/4.0/legalcode	José A. Barrientos (Barcelona, Spain)	CIBIO	37560003-ae75-43c3-95aa-48c98797aa2a	CJAB	Colección José A. Barrientos	bacc7f76-9dee-4f9a-a122-437cadbdee94	Arachnids of Castro Verde Special Protection Area (Southern Portugal)	5e9fa0bf18f448d0853f32070ac3642c	PreservedSpecimen	whole animal (ETOH)	d643e4b8925f471ba269c872501bb151	102-7-f	102-7	Animalia | Arthropoda | Arachnida | Araneae | Thomisidae | Ozyptila	Animalia	Arthropoda	Arachnida	Araneae	Thomisidae	Ozyptila	Ozyptila pauxilla (Simon, 1870)	pauxilla	(Simon, 1870)	ICZN	species	José A. Barrientos	Morphology	Male	Adult	1	in collection	Joana Santana | Sérgio Henriques | Sílvia Pina
CIBIO:CVerde:Loc:Plot:102:7	PhysicalObject	present	2023-10-06	en	https://creativecommons.org/licenses/by/4.0/legalcode	José A. Barrientos (Barcelona, Spain)	CIBIO	37560003-ae75-43c3-95aa-48c98797aa2a	CJAB	Colección José A. Barrientos	bacc7f76-9dee-4f9a-a122-437cadbdee94	Arachnids of Castro Verde Special Protection Area (Southern Portugal)	5e9fa0bf18f448d0853f32070ac3642c	PreservedSpecimen	whole animal (ETOH)	42724cb803c344b687ca6867e102f6be	102-7-f	102-7	Animalia | Arthropoda | Arachnida | Araneae | Salticidae | Chalcoscirtus	Animalia	Arthropoda	Arachnida	Araneae	Salticidae	Chalcoscirtus	Chalcoscirtus infimus (Simon, 1868)	infimus	(Simon, 1868)	ICZN	species	José A. Barrientos	Morphology	Male	Adult	1	in collection	Joana Santana | Sérgio Henriques | Sílvia Pina
CIBIO:CVerde:Loc:Plot:102:7	PhysicalObject	present	2023-10-06	en	https://creativecommons.org/licenses/by/4.0/legalcode	José A. Barrientos (Barcelona, Spain)	CIBIO	37560003-ae75-43c3-95aa-48c98797aa2a	CJAB	Colección José A. Barrientos	bacc7f76-9dee-4f9a-a122-437cadbdee94	Arachnids of Castro Verde Special Protection Area (Southern Portugal)	5e9fa0bf18f448d0853f32070ac3642c	PreservedSpecimen	whole animal (ETOH)	38b3994279d14f1691c3f49fa05e7bb5	102-7-f	102-7	Animalia | Arthropoda | Arachnida | Araneae | Linyphiidae	Animalia	Arthropoda	Arachnida	Araneae	Linyphiidae		Linyphiidae Blackwall, 1859		Blackwall, 1859		family	José A. Barrientos	Morphology		Juvenile	4	in collection	Joana Santana | Sérgio Henriques | Sílvia Pina
CIBIO:CVerde:Loc:Plot:104:4	PhysicalObject	present	2023-10-06	en	https://creativecommons.org/licenses/by/4.0/legalcode	José A. Barrientos (Barcelona, Spain)	CIBIO	37560003-ae75-43c3-95aa-48c98797aa2a	CJAB	Colección José A. Barrientos	bacc7f76-9dee-4f9a-a122-437cadbdee94	Arachnids of Castro Verde Special Protection Area (Southern Portugal)	5e9fa0bf18f448d0853f32070ac3642c	PreservedSpecimen	whole animal (ETOH)	e130d1e7774b421d82df3ab55aa6c05c	104-4-c	104-4	Animalia | Arthropoda | Arachnida | Araneae | Thomisidae	Animalia	Arthropoda	Arachnida	Araneae	Thomisidae		Thomisidae Sundevall,1833		Sundevall,1833		family	José A. Barrientos	Morphology		Juvenile	1	in collection	Joana Santana | Sérgio Henriques | Sílvia Pina
CIBIO:CVerde:Loc:Plot:104:4	PhysicalObject	present	2023-10-06	en	https://creativecommons.org/licenses/by/4.0/legalcode	José A. Barrientos (Barcelona, Spain)	CIBIO	37560003-ae75-43c3-95aa-48c98797aa2a	CJAB	Colección José A. Barrientos	bacc7f76-9dee-4f9a-a122-437cadbdee94	Arachnids of Castro Verde Special Protection Area (Southern Portugal)	5e9fa0bf18f448d0853f32070ac3642c	PreservedSpecimen	whole animal (ETOH)	e5abc28c05434c9eabe91d6ffbd3e1ac	104-4-c	104-4	Animalia | Arthropoda | Arachnida | Araneae | Oxyopidae | Oxyopes	Animalia	Arthropoda	Arachnida	Araneae	Oxyopidae	Oxyopes	Oxyopes heterophthalmus (Latreille, 1804)	heterophthalmus	(Latreille, 1804)	ICZN	species	José A. Barrientos	Morphology		Juvenile	3	in collection	Joana Santana | Sérgio Henriques | Sílvia Pina
CIBIO:CVerde:Loc:Plot:104:4	PhysicalObject	present	2023-10-06	en	https://creativecommons.org/licenses/by/4.0/legalcode	José A. Barrientos (Barcelona, Spain)	CIBIO	37560003-ae75-43c3-95aa-48c98797aa2a	CJAB	Colección José A. Barrientos	bacc7f76-9dee-4f9a-a122-437cadbdee94	Arachnids of Castro Verde Special Protection Area (Southern Portugal)	5e9fa0bf18f448d0853f32070ac3642c	PreservedSpecimen	whole animal (ETOH)	c36861c23e8f46c4a5e2991960d17bfb	104-4-c	104-4	Animalia | Arthropoda | Arachnida | Araneae | Theridiidae | Neottiura	Animalia	Arthropoda	Arachnida	Araneae	Theridiidae	Neottiura	Neottiura uncinata (Lucas, 1846)	uncinata	(Lucas, 1846)	ICZN	species	José A. Barrientos	Morphology		Juvenile	1	in collection	Joana Santana | Sérgio Henriques | Sílvia Pina
CIBIO:CVerde:Loc:Plot:107:2	PhysicalObject	present	2023-10-06	en	https://creativecommons.org/licenses/by/4.0/legalcode	José A. Barrientos (Barcelona, Spain)	CIBIO	37560003-ae75-43c3-95aa-48c98797aa2a	CJAB	Colección José A. Barrientos	bacc7f76-9dee-4f9a-a122-437cadbdee94	Arachnids of Castro Verde Special Protection Area (Southern Portugal)	5e9fa0bf18f448d0853f32070ac3642c	PreservedSpecimen	whole animal (ETOH)	0fe699df2b094c6baa1842e2d6460377	107-2-k1	107-2	Animalia | Arthropoda | Arachnida | Araneae | Linyphiidae	Animalia	Arthropoda	Arachnida	Araneae	Linyphiidae		Linyphiidae Blackwall, 1859		Blackwall, 1859		family	José A. Barrientos	Morphology		Juvenile	1	in collection	Joana Santana | Sérgio Henriques | Sílvia Pina
CIBIO:CVerde:Loc:Plot:108:2	PhysicalObject	present	2023-10-06	en	https://creativecommons.org/licenses/by/4.0/legalcode	José A. Barrientos (Barcelona, Spain)	CIBIO	37560003-ae75-43c3-95aa-48c98797aa2a	CJAB	Colección José A. Barrientos	bacc7f76-9dee-4f9a-a122-437cadbdee94	Arachnids of Castro Verde Special Protection Area (Southern Portugal)	5e9fa0bf18f448d0853f32070ac3642c	PreservedSpecimen	whole animal (ETOH)	4e3410885ebf4bae9c4ac54c325f6251	108-2-d	108-2	Animalia | Arthropoda | Arachnida | Araneae | Theridiidae | Neottiura	Animalia	Arthropoda	Arachnida	Araneae	Theridiidae	Neottiura	Neottiura uncinata (Lucas, 1846)	uncinata	(Lucas, 1846)	ICZN	species	José A. Barrientos	Morphology		Juvenile	1	in collection	Joana Santana | Sérgio Henriques | Sílvia Pina
CIBIO:CVerde:Loc:Plot:108:2	PhysicalObject	present	2023-10-06	en	https://creativecommons.org/licenses/by/4.0/legalcode	José A. Barrientos (Barcelona, Spain)	CIBIO	37560003-ae75-43c3-95aa-48c98797aa2a	CJAB	Colección José A. Barrientos	bacc7f76-9dee-4f9a-a122-437cadbdee94	Arachnids of Castro Verde Special Protection Area (Southern Portugal)	5e9fa0bf18f448d0853f32070ac3642c	PreservedSpecimen	whole animal (ETOH)	e69c7196b9234293ac9ab5703da52b02	108-2-d	108-2	Animalia | Arthropoda | Arachnida | Araneae | Salticidae | Chalcoscirtus	Animalia	Arthropoda	Arachnida	Araneae	Salticidae	Chalcoscirtus	Chalcoscirtus infimus (Simon, 1868)	infimus	(Simon, 1868)	ICZN	species	José A. Barrientos	Morphology		Juvenile	2	in collection	Joana Santana | Sérgio Henriques | Sílvia Pina
CIBIO:CVerde:Loc:Plot:109:8	PhysicalObject	present	2023-10-06	en	https://creativecommons.org/licenses/by/4.0/legalcode	José A. Barrientos (Barcelona, Spain)	CIBIO	37560003-ae75-43c3-95aa-48c98797aa2a	CJAB	Colección José A. Barrientos	bacc7f76-9dee-4f9a-a122-437cadbdee94	Arachnids of Castro Verde Special Protection Area (Southern Portugal)	5e9fa0bf18f448d0853f32070ac3642c	PreservedSpecimen	whole animal (ETOH)	93e2f2d262984f44a521fadbf1cb051c	109-8-j	109-8	Animalia | Arthropoda | Arachnida	Animalia	Arthropoda	Arachnida	Acariformes			Acariformes Zakhvatkin, 1952		Zakhvatkin, 1952		Superorder	José A. Barrientos	Morphology		Juvenile	1	in collection	Joana Santana | Sérgio Henriques | Sílvia Pina
CIBIO:CVerde:Loc:Plot:110:7	PhysicalObject	present	2023-10-06	en	https://creativecommons.org/licenses/by/4.0/legalcode	José A. Barrientos (Barcelona, Spain)	CIBIO	37560003-ae75-43c3-95aa-48c98797aa2a	CJAB	Colección José A. Barrientos	bacc7f76-9dee-4f9a-a122-437cadbdee94	Arachnids of Castro Verde Special Protection Area (Southern Portugal)	5e9fa0bf18f448d0853f32070ac3642c	PreservedSpecimen	whole animal (ETOH)	86793c6631dd4071a9f7324addfb28de	110-7-p1	110-7	Animalia | Arthropoda | Arachnida | Araneae | Linyphiidae	Animalia	Arthropoda	Arachnida	Araneae	Linyphiidae		Linyphiidae Blackwall, 1859		Blackwall, 1859		family	José A. Barrientos	Morphology		Juvenile	1	in collection	Joana Santana | Sérgio Henriques | Sílvia Pina
CIBIO:CVerde:Loc:Plot:111:7	PhysicalObject	present	2023-10-06	en	https://creativecommons.org/licenses/by/4.0/legalcode	José A. Barrientos (Barcelona, Spain)	CIBIO	37560003-ae75-43c3-95aa-48c98797aa2a	CJAB	Colección José A. Barrientos	bacc7f76-9dee-4f9a-a122-437cadbdee94	Arachnids of Castro Verde Special Protection Area (Southern Portugal)	5e9fa0bf18f448d0853f32070ac3642c	PreservedSpecimen	whole animal (ETOH)	19e90abf1e464c1597ef9bff1a40ca93	111-7-e	111-7	Animalia | Arthropoda | Arachnida | Araneae | Araneidae | Hypsosinga	Animalia	Arthropoda	Arachnida	Araneae	Araneidae	Hypsosinga	Hypsosinga albovittata (Westring, 1851)	albovittata	(Westring, 1851)	ICZN	species	José A. Barrientos	Morphology		Juvenile	1	in collection	Joana Santana | Sérgio Henriques | Sílvia Pina
CIBIO:CVerde:Loc:Plot:111:7	PhysicalObject	present	2023-10-06	en	https://creativecommons.org/licenses/by/4.0/legalcode	José A. Barrientos (Barcelona, Spain)	CIBIO	37560003-ae75-43c3-95aa-48c98797aa2a	CJAB	Colección José A. Barrientos	bacc7f76-9dee-4f9a-a122-437cadbdee94	Arachnids of Castro Verde Special Protection Area (Southern Portugal)	5e9fa0bf18f448d0853f32070ac3642c	PreservedSpecimen	whole animal (ETOH)	0813c5e01e464996b97b190eccf5ce6d	111-7-e	111-7	Animalia | Arthropoda | Arachnida | Araneae | Gnaphosidae | Nomisia	Animalia	Arthropoda	Arachnida	Araneae	Gnaphosidae	Nomisia	Nomisia exornata (C. L. Koch, 1839)	exornata	(C. L. Koch, 1839)	ICZN	species	José A. Barrientos	Morphology		Juvenile	2	in collection	Joana Santana | Sérgio Henriques | Sílvia Pina
CIBIO:CVerde:Loc:Plot:112:4	PhysicalObject	present	2023-10-06	en	https://creativecommons.org/licenses/by/4.0/legalcode	José A. Barrientos (Barcelona, Spain)	CIBIO	37560003-ae75-43c3-95aa-48c98797aa2a	CJAB	Colección José A. Barrientos	bacc7f76-9dee-4f9a-a122-437cadbdee94	Arachnids of Castro Verde Special Protection Area (Southern Portugal)	5e9fa0bf18f448d0853f32070ac3642c	PreservedSpecimen	whole animal (ETOH)	879cdda0af9a407eaa45e4611db32f70	112-4-i	112-4	Animalia | Arthropoda | Arachnida | Araneae | Linyphiidae	Animalia	Arthropoda	Arachnida	Araneae	Linyphiidae		Linyphiidae Blackwall, 1859		Blackwall, 1859		family	José A. Barrientos	Morphology		Juvenile	1	in collection	Joana Santana | Sérgio Henriques | Sílvia Pina
CIBIO:CVerde:Loc:Plot:112:9	PhysicalObject	present	2023-10-06	en	https://creativecommons.org/licenses/by/4.0/legalcode	José A. Barrientos (Barcelona, Spain)	CIBIO	37560003-ae75-43c3-95aa-48c98797aa2a	CJAB	Colección José A. Barrientos	bacc7f76-9dee-4f9a-a122-437cadbdee94	Arachnids of Castro Verde Special Protection Area (Southern Portugal)	5e9fa0bf18f448d0853f32070ac3642c	PreservedSpecimen	whole animal (ETOH)	896690d2b3044165b5f2228517c4ca75	112-9-k	112-9	Animalia | Arthropoda | Arachnida | Araneae | Theridiidae | Neottiura	Animalia	Arthropoda	Arachnida	Araneae	Theridiidae	Neottiura	Neottiura uncinata (Lucas, 1846)	uncinata	(Lucas, 1846)	ICZN	species	José A. Barrientos	Morphology		Juvenile	1	in collection	Joana Santana | Sérgio Henriques | Sílvia Pina
CIBIO:CVerde:Loc:Plot:112:9	PhysicalObject	present	2023-10-06	en	https://creativecommons.org/licenses/by/4.0/legalcode	José A. Barrientos (Barcelona, Spain)	CIBIO	37560003-ae75-43c3-95aa-48c98797aa2a	CJAB	Colección José A. Barrientos	bacc7f76-9dee-4f9a-a122-437cadbdee94	Arachnids of Castro Verde Special Protection Area (Southern Portugal)	5e9fa0bf18f448d0853f32070ac3642c	PreservedSpecimen	whole animal (ETOH)	8f8d750d5f3647bca38351999c62c114	112-9-k	112-9	Animalia | Arthropoda | Arachnida | Araneae | Thomisidae	Animalia	Arthropoda	Arachnida	Araneae	Thomisidae		Thomisidae Sundevall,1833		Sundevall,1833		family	José A. Barrientos	Morphology		Juvenile	1	in collection	Joana Santana | Sérgio Henriques | Sílvia Pina
CIBIO:CVerde:Loc:Plot:112:9	PhysicalObject	present	2023-10-06	en	https://creativecommons.org/licenses/by/4.0/legalcode	José A. Barrientos (Barcelona, Spain)	CIBIO	37560003-ae75-43c3-95aa-48c98797aa2a	CJAB	Colección José A. Barrientos	bacc7f76-9dee-4f9a-a122-437cadbdee94	Arachnids of Castro Verde Special Protection Area (Southern Portugal)	5e9fa0bf18f448d0853f32070ac3642c	PreservedSpecimen	whole animal (ETOH)	1afdfe3d202b413993b3dd6889618fc8	112-9-k	112-9	Animalia | Arthropoda | Arachnida | Araneae | Linyphiidae	Animalia	Arthropoda	Arachnida	Araneae	Linyphiidae		Linyphiidae Blackwall, 1859		Blackwall, 1859		family	José A. Barrientos	Morphology		Juvenile	1	in collection	Joana Santana | Sérgio Henriques | Sílvia Pina
CIBIO:CVerde:Loc:Plot:102:8	PhysicalObject	present	2023-10-06	en	https://creativecommons.org/licenses/by/4.0/legalcode	José A. Barrientos (Barcelona, Spain)	CIBIO	37560003-ae75-43c3-95aa-48c98797aa2a	CJAB	Colección José A. Barrientos	bacc7f76-9dee-4f9a-a122-437cadbdee94	Arachnids of Castro Verde Special Protection Area (Southern Portugal)	5e9fa0bf18f448d0853f32070ac3642c	PreservedSpecimen	whole animal (ETOH)	660f236e3378417296b04df3f47a3454	102-8-h	102-8	Animalia | Arthropoda | Arachnida | Araneae | Thomisidae	Animalia	Arthropoda	Arachnida	Araneae	Thomisidae		Thomisidae Sundevall,1833		Sundevall,1833		family	José A. Barrientos	Morphology		Juvenile	7	in collection	Joana Santana | Sérgio Henriques | Sílvia Pina
CIBIO:CVerde:Loc:Plot:102:8	PhysicalObject	present	2023-10-06	en	https://creativecommons.org/licenses/by/4.0/legalcode	José A. Barrientos (Barcelona, Spain)	CIBIO	37560003-ae75-43c3-95aa-48c98797aa2a	CJAB	Colección José A. Barrientos	bacc7f76-9dee-4f9a-a122-437cadbdee94	Arachnids of Castro Verde Special Protection Area (Southern Portugal)	5e9fa0bf18f448d0853f32070ac3642c	PreservedSpecimen	whole animal (ETOH)	744c1451d74244949812d44df10ec204	102-8-h	102-8	Animalia | Arthropoda | Arachnida | Araneae | Linyphiidae	Animalia	Arthropoda	Arachnida	Araneae	Linyphiidae		Linyphiidae Blackwall, 1859		Blackwall, 1859		family	José A. Barrientos	Morphology		Juvenile	1	in collection	Joana Santana | Sérgio Henriques | Sílvia Pina
CIBIO:CVerde:Loc:Plot:102:8	PhysicalObject	present	2023-10-06	en	https://creativecommons.org/licenses/by/4.0/legalcode	José A. Barrientos (Barcelona, Spain)	CIBIO	37560003-ae75-43c3-95aa-48c98797aa2a	CJAB	Colección José A. Barrientos	bacc7f76-9dee-4f9a-a122-437cadbdee94	Arachnids of Castro Verde Special Protection Area (Southern Portugal)	5e9fa0bf18f448d0853f32070ac3642c	PreservedSpecimen	whole animal (ETOH)	c43152ac8d0b4228a38638a947230cba	102-8-h	102-8	Animalia | Arthropoda | Arachnida | Araneae | Synaphridae | Synaphris	Animalia	Arthropoda	Arachnida	Araneae	Synaphridae	Synaphris	Synaphris saphrynis Lopardo, Hormiga & Melic, 2007	saphrynis	Lopardo, Hormiga & Melic, 2007	ICZN	species	José A. Barrientos	Morphology	Female	Adult	1	in collection	Joana Santana | Sérgio Henriques | Sílvia Pina
CIBIO:CVerde:Loc:Plot:104:5	PhysicalObject	present	2023-10-06	en	https://creativecommons.org/licenses/by/4.0/legalcode	José A. Barrientos (Barcelona, Spain)	CIBIO	37560003-ae75-43c3-95aa-48c98797aa2a	CJAB	Colección José A. Barrientos	bacc7f76-9dee-4f9a-a122-437cadbdee94	Arachnids of Castro Verde Special Protection Area (Southern Portugal)	5e9fa0bf18f448d0853f32070ac3642c	PreservedSpecimen	whole animal (ETOH)	d32deb32ce494fa3ba69bf8f7a188200	104-5-a	104-5	Animalia | Arthropoda | Arachnida | Araneae | Gnaphosidae | Setaphis	Animalia	Arthropoda	Arachnida	Araneae	Gnaphosidae	Setaphis	Setaphis carmeli (O. Pickard-Cambridge, 1872)	carmeli	(O. Pickard-Cambridge, 1872)	ICZN	species	José A. Barrientos	Morphology	Male	Adult	1	in collection	Joana Santana | Sérgio Henriques | Sílvia Pina
CIBIO:CVerde:Loc:Plot:104:5	PhysicalObject	present	2023-10-06	en	https://creativecommons.org/licenses/by/4.0/legalcode	José A. Barrientos (Barcelona, Spain)	CIBIO	37560003-ae75-43c3-95aa-48c98797aa2a	CJAB	Colección José A. Barrientos	bacc7f76-9dee-4f9a-a122-437cadbdee94	Arachnids of Castro Verde Special Protection Area (Southern Portugal)	5e9fa0bf18f448d0853f32070ac3642c	PreservedSpecimen	whole animal (ETOH)	490388799a2b46c79c0db6e7d514f951	104-5-a	104-5	Animalia | Arthropoda | Arachnida | Araneae | Gnaphosidae | Nomisia	Animalia	Arthropoda	Arachnida	Araneae	Gnaphosidae	Nomisia	Nomisia exornata (C. L. Koch, 1839)	exornata	(C. L. Koch, 1839)	ICZN	species	José A. Barrientos	Morphology		Juvenile	2	in collection	Joana Santana | Sérgio Henriques | Sílvia Pina
CIBIO:CVerde:Loc:Plot:104:5	PhysicalObject	present	2023-10-06	en	https://creativecommons.org/licenses/by/4.0/legalcode	José A. Barrientos (Barcelona, Spain)	CIBIO	37560003-ae75-43c3-95aa-48c98797aa2a	CJAB	Colección José A. Barrientos	bacc7f76-9dee-4f9a-a122-437cadbdee94	Arachnids of Castro Verde Special Protection Area (Southern Portugal)	5e9fa0bf18f448d0853f32070ac3642c	PreservedSpecimen	whole animal (ETOH)	270673a3e19642c6ac827c0d5aed0396	104-5-a	104-5	Animalia | Arthropoda | Arachnida | Araneae | Linyphiidae | Diplocephalus	Animalia	Arthropoda	Arachnida	Araneae	Linyphiidae	Diplocephalus	Diplocephalus graecus (O. Pickard-Cambridge, 1873)	graecus	(O. Pickard-Cambridge, 1873)	ICZN	species	José A. Barrientos	Morphology		Juvenile	3	in collection	Joana Santana | Sérgio Henriques | Sílvia Pina
CIBIO:CVerde:Loc:Plot:104:5	PhysicalObject	present	2023-10-06	en	https://creativecommons.org/licenses/by/4.0/legalcode	José A. Barrientos (Barcelona, Spain)	CIBIO	37560003-ae75-43c3-95aa-48c98797aa2a	CJAB	Colección José A. Barrientos	bacc7f76-9dee-4f9a-a122-437cadbdee94	Arachnids of Castro Verde Special Protection Area (Southern Portugal)	5e9fa0bf18f448d0853f32070ac3642c	PreservedSpecimen	whole animal (ETOH)	ba74b06a1d2a4a75a31b9a3676d4794a	104-5-a	104-5	Animalia | Arthropoda | Arachnida | Araneae | Linyphiidae | Diplocephalus	Animalia	Arthropoda	Arachnida	Araneae	Linyphiidae	Diplocephalus	Diplocephalus graecus (O. Pickard-Cambridge, 1873)	graecus	(O. Pickard-Cambridge, 1873)	ICZN	species	José A. Barrientos	Morphology	Male	Adult	1	in collection	Joana Santana | Sérgio Henriques | Sílvia Pina
CIBIO:CVerde:Loc:Plot:107:3	PhysicalObject	present	2023-10-06	en	https://creativecommons.org/licenses/by/4.0/legalcode	José A. Barrientos (Barcelona, Spain)	CIBIO	37560003-ae75-43c3-95aa-48c98797aa2a	CJAB	Colección José A. Barrientos	bacc7f76-9dee-4f9a-a122-437cadbdee94	Arachnids of Castro Verde Special Protection Area (Southern Portugal)	5e9fa0bf18f448d0853f32070ac3642c	PreservedSpecimen	whole animal (ETOH)	a1b12a7c494a4a4da953399127b19732	107-3-d	107-3	Animalia | Arthropoda | Arachnida | Araneae | Thomisidae | Runcinia	Animalia	Arthropoda	Arachnida	Araneae	Thomisidae	Runcinia	Runcinia grammica (C. L. Koch, 1837)	grammica	(C. L. Koch, 1837)	ICZN	species	José A. Barrientos	Morphology		Juvenile	1	in collection	Joana Santana | Sérgio Henriques | Sílvia Pina
CIBIO:CVerde:Loc:Plot:107:3	PhysicalObject	present	2023-10-06	en	https://creativecommons.org/licenses/by/4.0/legalcode	José A. Barrientos (Barcelona, Spain)	CIBIO	37560003-ae75-43c3-95aa-48c98797aa2a	CJAB	Colección José A. Barrientos	bacc7f76-9dee-4f9a-a122-437cadbdee94	Arachnids of Castro Verde Special Protection Area (Southern Portugal)	5e9fa0bf18f448d0853f32070ac3642c	PreservedSpecimen	whole animal (ETOH)	6ed9e7b7c88e4e778b5b0149925be391	107-3-d	107-3	Animalia | Arthropoda | Arachnida | Araneae | Thomisidae	Animalia	Arthropoda	Arachnida	Araneae	Thomisidae		Thomisidae Sundevall,1833		Sundevall,1833		family	José A. Barrientos	Morphology		Juvenile	2	in collection	Joana Santana | Sérgio Henriques | Sílvia Pina
CIBIO:CVerde:Loc:Plot:107:3	PhysicalObject	present	2023-10-06	en	https://creativecommons.org/licenses/by/4.0/legalcode	José A. Barrientos (Barcelona, Spain)	CIBIO	37560003-ae75-43c3-95aa-48c98797aa2a	CJAB	Colección José A. Barrientos	bacc7f76-9dee-4f9a-a122-437cadbdee94	Arachnids of Castro Verde Special Protection Area (Southern Portugal)	5e9fa0bf18f448d0853f32070ac3642c	PreservedSpecimen	whole animal (ETOH)	78335e74136a419da9699d84bcc6f55f	107-3-d	107-3	Animalia | Arthropoda | Arachnida | Araneae | Philodromidae | Thanatus	Animalia	Arthropoda	Arachnida	Araneae	Philodromidae	Thanatus	Thanatus vulgaris Simon, 1870	vulgaris	Simon, 1870	ICZN	species	José A. Barrientos	Morphology		Juvenile	1	in collection	Joana Santana | Sérgio Henriques | Sílvia Pina
CIBIO:CVerde:Loc:Plot:107:3	PhysicalObject	present	2023-10-06	en	https://creativecommons.org/licenses/by/4.0/legalcode	José A. Barrientos (Barcelona, Spain)	CIBIO	37560003-ae75-43c3-95aa-48c98797aa2a	CJAB	Colección José A. Barrientos	bacc7f76-9dee-4f9a-a122-437cadbdee94	Arachnids of Castro Verde Special Protection Area (Southern Portugal)	5e9fa0bf18f448d0853f32070ac3642c	PreservedSpecimen	whole animal (ETOH)	780aeaefde7e4f889bfd9f3393ed7ed7	107-3-d	107-3	Animalia | Arthropoda | Arachnida | Araneae | Gnaphosidae | Nomisia	Animalia	Arthropoda	Arachnida	Araneae	Gnaphosidae	Nomisia	Nomisia exornata (C. L. Koch, 1839)	exornata	(C. L. Koch, 1839)	ICZN	species	José A. Barrientos	Morphology		Juvenile	1	in collection	Joana Santana | Sérgio Henriques | Sílvia Pina
CIBIO:CVerde:Loc:Plot:107:3	PhysicalObject	present	2023-10-06	en	https://creativecommons.org/licenses/by/4.0/legalcode	José A. Barrientos (Barcelona, Spain)	CIBIO	37560003-ae75-43c3-95aa-48c98797aa2a	CJAB	Colección José A. Barrientos	bacc7f76-9dee-4f9a-a122-437cadbdee94	Arachnids of Castro Verde Special Protection Area (Southern Portugal)	5e9fa0bf18f448d0853f32070ac3642c	PreservedSpecimen	whole animal (ETOH)	23c58b6b271c4d32b200e760534551df	107-3-d	107-3	Animalia | Arthropoda | Arachnida | Araneae | Linyphiidae	Animalia	Arthropoda	Arachnida	Araneae	Linyphiidae		Linyphiidae Blackwall, 1859		Blackwall, 1859		family	José A. Barrientos	Morphology		Juvenile	2	in collection	Joana Santana | Sérgio Henriques | Sílvia Pina
CIBIO:CVerde:Loc:Plot:108:3	PhysicalObject	present	2023-10-06	en	https://creativecommons.org/licenses/by/4.0/legalcode	José A. Barrientos (Barcelona, Spain)	CIBIO	37560003-ae75-43c3-95aa-48c98797aa2a	CJAB	Colección José A. Barrientos	bacc7f76-9dee-4f9a-a122-437cadbdee94	Arachnids of Castro Verde Special Protection Area (Southern Portugal)	5e9fa0bf18f448d0853f32070ac3642c	PreservedSpecimen	whole animal (ETOH)	61f5b26266764529947e12f9d9ba18fa	108-3-l	108-3	Animalia | Arthropoda | Arachnida | Araneae | Thomisidae | Runcinia	Animalia	Arthropoda	Arachnida	Araneae	Thomisidae	Runcinia	Runcinia grammica (C. L. Koch, 1837)	grammica	(C. L. Koch, 1837)	ICZN	species	José A. Barrientos	Morphology		Juvenile	1	in collection	Joana Santana | Sérgio Henriques | Sílvia Pina
CIBIO:CVerde:Loc:Plot:108:3	PhysicalObject	present	2023-10-06	en	https://creativecommons.org/licenses/by/4.0/legalcode	José A. Barrientos (Barcelona, Spain)	CIBIO	37560003-ae75-43c3-95aa-48c98797aa2a	CJAB	Colección José A. Barrientos	bacc7f76-9dee-4f9a-a122-437cadbdee94	Arachnids of Castro Verde Special Protection Area (Southern Portugal)	5e9fa0bf18f448d0853f32070ac3642c	PreservedSpecimen	whole animal (ETOH)	9bf9c65630404f6a84f2dba967165c45	108-3-l	108-3	Animalia | Arthropoda | Arachnida | Araneae | Thomisidae	Animalia	Arthropoda	Arachnida	Araneae	Thomisidae		Thomisidae Sundevall,1833		Sundevall,1833		family	José A. Barrientos	Morphology		Juvenile	1	in collection	Joana Santana | Sérgio Henriques | Sílvia Pina
CIBIO:CVerde:Loc:Plot:108:3	PhysicalObject	present	2023-10-06	en	https://creativecommons.org/licenses/by/4.0/legalcode	José A. Barrientos (Barcelona, Spain)	CIBIO	37560003-ae75-43c3-95aa-48c98797aa2a	CJAB	Colección José A. Barrientos	bacc7f76-9dee-4f9a-a122-437cadbdee94	Arachnids of Castro Verde Special Protection Area (Southern Portugal)	5e9fa0bf18f448d0853f32070ac3642c	PreservedSpecimen	whole animal (ETOH)	a3dcf126d7104cec950a02e28018d4ff	108-3-l	108-3	Animalia | Arthropoda | Arachnida | Araneae | Anyphaenidae | Anyphaena	Animalia	Arthropoda	Arachnida	Araneae	Anyphaenidae	Anyphaena	Anyphaena Sundevall, 1833		Sundevall, 1833	ICZN	genus	José A. Barrientos	Morphology		Juvenile	1	in collection	Joana Santana | Sérgio Henriques | Sílvia Pina
CIBIO:CVerde:Loc:Plot:108:3	PhysicalObject	present	2023-10-06	en	https://creativecommons.org/licenses/by/4.0/legalcode	José A. Barrientos (Barcelona, Spain)	CIBIO	37560003-ae75-43c3-95aa-48c98797aa2a	CJAB	Colección José A. Barrientos	bacc7f76-9dee-4f9a-a122-437cadbdee94	Arachnids of Castro Verde Special Protection Area (Southern Portugal)	5e9fa0bf18f448d0853f32070ac3642c	PreservedSpecimen	whole animal (ETOH)	56290985cc224493bae3f4397eacd511	108-3-l	108-3	Animalia | Arthropoda | Arachnida | Araneae | Theridiidae | Neottiura	Animalia	Arthropoda	Arachnida	Araneae	Theridiidae	Neottiura	Neottiura uncinata (Lucas, 1846)	uncinata	(Lucas, 1846)	ICZN	species	José A. Barrientos	Morphology		Juvenile	2	in collection	Joana Santana | Sérgio Henriques | Sílvia Pina
CIBIO:CVerde:Loc:Plot:108:3	PhysicalObject	present	2023-10-06	en	https://creativecommons.org/licenses/by/4.0/legalcode	José A. Barrientos (Barcelona, Spain)	CIBIO	37560003-ae75-43c3-95aa-48c98797aa2a	CJAB	Colección José A. Barrientos	bacc7f76-9dee-4f9a-a122-437cadbdee94	Arachnids of Castro Verde Special Protection Area (Southern Portugal)	5e9fa0bf18f448d0853f32070ac3642c	PreservedSpecimen	whole animal (ETOH)	745313b0b5c845fdade9f41511bd9f3d	108-3-l	108-3	Animalia | Arthropoda | Arachnida | Araneae | Theridiidae | Theridion	Animalia	Arthropoda	Arachnida	Araneae	Theridiidae	Theridion	Theridion pinastri L. Koch, 1872	pinastri	L. Koch, 1872	ICZN	species	José A. Barrientos	Morphology	Male	Adult	1	in collection	Joana Santana | Sérgio Henriques | Sílvia Pina
CIBIO:CVerde:Loc:Plot:109:10	PhysicalObject	present	2023-10-06	en	https://creativecommons.org/licenses/by/4.0/legalcode	José A. Barrientos (Barcelona, Spain)	CIBIO	37560003-ae75-43c3-95aa-48c98797aa2a	CJAB	Colección José A. Barrientos	bacc7f76-9dee-4f9a-a122-437cadbdee94	Arachnids of Castro Verde Special Protection Area (Southern Portugal)	5e9fa0bf18f448d0853f32070ac3642c	PreservedSpecimen	whole animal (ETOH)	df38d3a3b2014c93a8ae3caca292d5cc	109-10-g	109-10	Animalia | Arthropoda | Arachnida | Araneae | Theridiidae | Neottiura	Animalia	Arthropoda	Arachnida	Araneae	Theridiidae	Neottiura	Neottiura uncinata (Lucas, 1846)	uncinata	(Lucas, 1846)	ICZN	species	José A. Barrientos	Morphology	Male	Adult	1	in collection	Joana Santana | Sérgio Henriques | Sílvia Pina
CIBIO:CVerde:Loc:Plot:109:10	PhysicalObject	present	2023-10-06	en	https://creativecommons.org/licenses/by/4.0/legalcode	José A. Barrientos (Barcelona, Spain)	CIBIO	37560003-ae75-43c3-95aa-48c98797aa2a	CJAB	Colección José A. Barrientos	bacc7f76-9dee-4f9a-a122-437cadbdee94	Arachnids of Castro Verde Special Protection Area (Southern Portugal)	5e9fa0bf18f448d0853f32070ac3642c	PreservedSpecimen	whole animal (ETOH)	1b1a6cc3d1084778b88e3f3b994ec4e2	109-10-g	109-10	Animalia | Arthropoda | Arachnida | Araneae | Thomisidae | Runcinia	Animalia	Arthropoda	Arachnida	Araneae	Thomisidae	Runcinia	Runcinia grammica (C. L. Koch, 1837)	grammica	(C. L. Koch, 1837)	ICZN	species	José A. Barrientos	Morphology		Juvenile	2	in collection	Joana Santana | Sérgio Henriques | Sílvia Pina
CIBIO:CVerde:Loc:Plot:109:10	PhysicalObject	present	2023-10-06	en	https://creativecommons.org/licenses/by/4.0/legalcode	José A. Barrientos (Barcelona, Spain)	CIBIO	37560003-ae75-43c3-95aa-48c98797aa2a	CJAB	Colección José A. Barrientos	bacc7f76-9dee-4f9a-a122-437cadbdee94	Arachnids of Castro Verde Special Protection Area (Southern Portugal)	5e9fa0bf18f448d0853f32070ac3642c	PreservedSpecimen	whole animal (ETOH)	886e8e9c374543afb43c8901f71f58aa	109-10-g	109-10	Animalia | Arthropoda | Arachnida | Araneae | Thomisidae	Animalia	Arthropoda	Arachnida	Araneae	Thomisidae		Thomisidae Sundevall,1833		Sundevall,1833		family	José A. Barrientos	Morphology		Juvenile	3	in collection	Joana Santana | Sérgio Henriques | Sílvia Pina
CIBIO:CVerde:Loc:Plot:109:10	PhysicalObject	present	2023-10-06	en	https://creativecommons.org/licenses/by/4.0/legalcode	José A. Barrientos (Barcelona, Spain)	CIBIO	37560003-ae75-43c3-95aa-48c98797aa2a	CJAB	Colección José A. Barrientos	bacc7f76-9dee-4f9a-a122-437cadbdee94	Arachnids of Castro Verde Special Protection Area (Southern Portugal)	5e9fa0bf18f448d0853f32070ac3642c	PreservedSpecimen	whole animal (ETOH)	6c70d665299941898b2d49965789eb2c	109-10-g	109-10	Animalia | Arthropoda | Arachnida | Araneae | Lycosidae	Animalia	Arthropoda	Arachnida	Araneae	Lycosidae		Lycosidae Sundevall,1833		Sundevall,1833		family	José A. Barrientos	Morphology		Juvenile	1	in collection	Joana Santana | Sérgio Henriques | Sílvia Pina
CIBIO:CVerde:Loc:Plot:109:10	PhysicalObject	present	2023-10-06	en	https://creativecommons.org/licenses/by/4.0/legalcode	José A. Barrientos (Barcelona, Spain)	CIBIO	37560003-ae75-43c3-95aa-48c98797aa2a	CJAB	Colección José A. Barrientos	bacc7f76-9dee-4f9a-a122-437cadbdee94	Arachnids of Castro Verde Special Protection Area (Southern Portugal)	5e9fa0bf18f448d0853f32070ac3642c	PreservedSpecimen	whole animal (ETOH)	4abf23bbde2f4c58b396d8b97f590e03	109-10-g	109-10	Animalia | Arthropoda | Arachnida | Araneae | Araneidae	Animalia	Arthropoda	Arachnida	Araneae	Araneidae		Araneidae Clerck, 1757		Clerck, 1757		family	José A. Barrientos	Morphology		Juvenile	3	in collection	Joana Santana | Sérgio Henriques | Sílvia Pina
CIBIO:CVerde:Loc:Plot:109:10	PhysicalObject	present	2023-10-06	en	https://creativecommons.org/licenses/by/4.0/legalcode	José A. Barrientos (Barcelona, Spain)	CIBIO	37560003-ae75-43c3-95aa-48c98797aa2a	CJAB	Colección José A. Barrientos	bacc7f76-9dee-4f9a-a122-437cadbdee94	Arachnids of Castro Verde Special Protection Area (Southern Portugal)	5e9fa0bf18f448d0853f32070ac3642c	PreservedSpecimen	whole animal (ETOH)	7e9d5310eb2b434f84b8b64c02237872	109-10-g	109-10	Animalia | Arthropoda | Arachnida | Araneae | Linyphiidae	Animalia	Arthropoda	Arachnida	Araneae	Linyphiidae		Linyphiidae Blackwall, 1859		Blackwall, 1859		family	José A. Barrientos	Morphology		Juvenile	5	in collection	Joana Santana | Sérgio Henriques | Sílvia Pina
CIBIO:CVerde:Loc:Plot:109:9	PhysicalObject	present	2023-10-06	en	https://creativecommons.org/licenses/by/4.0/legalcode	José A. Barrientos (Barcelona, Spain)	CIBIO	37560003-ae75-43c3-95aa-48c98797aa2a	CJAB	Colección José A. Barrientos	bacc7f76-9dee-4f9a-a122-437cadbdee94	Arachnids of Castro Verde Special Protection Area (Southern Portugal)	5e9fa0bf18f448d0853f32070ac3642c	PreservedSpecimen	whole animal (ETOH)	76377563f60c4b17b1741d7ef45a5cff	109-9-e	109-9	Animalia | Arthropoda | Arachnida | Araneae | Theridiidae | Neottiura	Animalia	Arthropoda	Arachnida	Araneae	Theridiidae	Neottiura	Neottiura uncinata (Lucas, 1846)	uncinata	(Lucas, 1846)	ICZN	species	José A. Barrientos	Morphology	Male	Adult	2	in collection	Joana Santana | Sérgio Henriques | Sílvia Pina
CIBIO:CVerde:Loc:Plot:109:9	PhysicalObject	present	2023-10-06	en	https://creativecommons.org/licenses/by/4.0/legalcode	José A. Barrientos (Barcelona, Spain)	CIBIO	37560003-ae75-43c3-95aa-48c98797aa2a	CJAB	Colección José A. Barrientos	bacc7f76-9dee-4f9a-a122-437cadbdee94	Arachnids of Castro Verde Special Protection Area (Southern Portugal)	5e9fa0bf18f448d0853f32070ac3642c	PreservedSpecimen	whole animal (ETOH)	4b84634ab63d4aad81f35fba678da49d	109-9-e	109-9	Animalia | Arthropoda | Arachnida | Araneae | Thomisidae | Runcinia	Animalia	Arthropoda	Arachnida	Araneae	Thomisidae	Runcinia	Runcinia grammica (C. L. Koch, 1837)	grammica	(C. L. Koch, 1837)	ICZN	species	José A. Barrientos	Morphology		Juvenile	2	in collection	Joana Santana | Sérgio Henriques | Sílvia Pina
CIBIO:CVerde:Loc:Plot:109:9	PhysicalObject	present	2023-10-06	en	https://creativecommons.org/licenses/by/4.0/legalcode	José A. Barrientos (Barcelona, Spain)	CIBIO	37560003-ae75-43c3-95aa-48c98797aa2a	CJAB	Colección José A. Barrientos	bacc7f76-9dee-4f9a-a122-437cadbdee94	Arachnids of Castro Verde Special Protection Area (Southern Portugal)	5e9fa0bf18f448d0853f32070ac3642c	PreservedSpecimen	whole animal (ETOH)	0c662e5805bc46f0ab48e32872992da9	109-9-e	109-9	Animalia | Arthropoda | Arachnida | Araneae | Thomisidae	Animalia	Arthropoda	Arachnida	Araneae	Thomisidae		Thomisidae Sundevall,1833		Sundevall,1833		family	José A. Barrientos	Morphology		Juvenile	4	in collection	Joana Santana | Sérgio Henriques | Sílvia Pina
CIBIO:CVerde:Loc:Plot:109:9	PhysicalObject	present	2023-10-06	en	https://creativecommons.org/licenses/by/4.0/legalcode	José A. Barrientos (Barcelona, Spain)	CIBIO	37560003-ae75-43c3-95aa-48c98797aa2a	CJAB	Colección José A. Barrientos	bacc7f76-9dee-4f9a-a122-437cadbdee94	Arachnids of Castro Verde Special Protection Area (Southern Portugal)	5e9fa0bf18f448d0853f32070ac3642c	PreservedSpecimen	whole animal (ETOH)	c8c435f0577d49b294083cf6c2d384db	109-9-e	109-9	Animalia | Arthropoda | Arachnida | Araneae | Lycosidae | Pardosa	Animalia	Arthropoda	Arachnida	Araneae	Lycosidae	Pardosa	Pardosa proxima (C. L. Koch, 1847)	proxima	(C. L. Koch, 1847)	ICZN	species	José A. Barrientos	Morphology	Female	Adult	1	in collection	Joana Santana | Sérgio Henriques | Sílvia Pina
CIBIO:CVerde:Loc:Plot:109:9	PhysicalObject	present	2023-10-06	en	https://creativecommons.org/licenses/by/4.0/legalcode	José A. Barrientos (Barcelona, Spain)	CIBIO	37560003-ae75-43c3-95aa-48c98797aa2a	CJAB	Colección José A. Barrientos	bacc7f76-9dee-4f9a-a122-437cadbdee94	Arachnids of Castro Verde Special Protection Area (Southern Portugal)	5e9fa0bf18f448d0853f32070ac3642c	PreservedSpecimen	whole animal (ETOH)	9d898fdfa0ee4bf6ad2f15775a68cc42	109-9-e	109-9	Animalia | Arthropoda | Arachnida | Araneae | Gnaphosidae | Zelotes	Animalia	Arthropoda	Arachnida	Araneae	Gnaphosidae	Zelotes	Zelotes Gistel, 1848		Gistel, 1848	ICZN	genus	José A. Barrientos	Morphology		Juvenile	1	in collection	Joana Santana | Sérgio Henriques | Sílvia Pina
CIBIO:CVerde:Loc:Plot:109:9	PhysicalObject	present	2023-10-06	en	https://creativecommons.org/licenses/by/4.0/legalcode	José A. Barrientos (Barcelona, Spain)	CIBIO	37560003-ae75-43c3-95aa-48c98797aa2a	CJAB	Colección José A. Barrientos	bacc7f76-9dee-4f9a-a122-437cadbdee94	Arachnids of Castro Verde Special Protection Area (Southern Portugal)	5e9fa0bf18f448d0853f32070ac3642c	PreservedSpecimen	whole animal (ETOH)	c99d071f2d094277a95e057db6cc96f2	109-9-e	109-9	Animalia | Arthropoda | Arachnida | Araneae | Linyphiidae | Agyneta	Animalia	Arthropoda	Arachnida	Araneae	Linyphiidae	Agyneta	Agyneta pseudorurestris Wunderlich, 1980	pseudorurestris	Wunderlich, 1980	ICZN	species	José A. Barrientos	Morphology	Female	Adult	1	in collection	Joana Santana | Sérgio Henriques | Sílvia Pina
CIBIO:CVerde:Loc:Plot:110:8	PhysicalObject	present	2023-10-06	en	https://creativecommons.org/licenses/by/4.0/legalcode	José A. Barrientos (Barcelona, Spain)	CIBIO	37560003-ae75-43c3-95aa-48c98797aa2a	CJAB	Colección José A. Barrientos	bacc7f76-9dee-4f9a-a122-437cadbdee94	Arachnids of Castro Verde Special Protection Area (Southern Portugal)	5e9fa0bf18f448d0853f32070ac3642c	PreservedSpecimen	whole animal (ETOH)	a49d55e1e3d54a2ea212df26540a51fb	110-8-e	110-8	Animalia | Arthropoda | Arachnida | Araneae | Thomisidae	Animalia	Arthropoda	Arachnida	Araneae	Thomisidae		Thomisidae Sundevall,1833		Sundevall,1833		family	José A. Barrientos	Morphology		Juvenile	10	in collection	Joana Santana | Sérgio Henriques | Sílvia Pina
CIBIO:CVerde:Loc:Plot:110:8	PhysicalObject	present	2023-10-06	en	https://creativecommons.org/licenses/by/4.0/legalcode	José A. Barrientos (Barcelona, Spain)	CIBIO	37560003-ae75-43c3-95aa-48c98797aa2a	CJAB	Colección José A. Barrientos	bacc7f76-9dee-4f9a-a122-437cadbdee94	Arachnids of Castro Verde Special Protection Area (Southern Portugal)	5e9fa0bf18f448d0853f32070ac3642c	PreservedSpecimen	whole animal (ETOH)	ca610cabfac04f9c9bf9c347b58299f6	110-8-e	110-8	Animalia | Arthropoda | Arachnida | Araneae | Oxyopidae | Oxyopes	Animalia	Arthropoda	Arachnida	Araneae	Oxyopidae	Oxyopes	Oxyopes heterophthalmus (Latreille, 1804)	heterophthalmus	(Latreille, 1804)	ICZN	species	José A. Barrientos	Morphology		Juvenile	2	in collection	Joana Santana | Sérgio Henriques | Sílvia Pina
CIBIO:CVerde:Loc:Plot:110:8	PhysicalObject	present	2023-10-06	en	https://creativecommons.org/licenses/by/4.0/legalcode	José A. Barrientos (Barcelona, Spain)	CIBIO	37560003-ae75-43c3-95aa-48c98797aa2a	CJAB	Colección José A. Barrientos	bacc7f76-9dee-4f9a-a122-437cadbdee94	Arachnids of Castro Verde Special Protection Area (Southern Portugal)	5e9fa0bf18f448d0853f32070ac3642c	PreservedSpecimen	whole animal (ETOH)	a8e8641189c04faabc445db88d831626	110-8-e	110-8	Animalia | Arthropoda | Arachnida | Araneae | Araneidae | Hypsosinga	Animalia	Arthropoda	Arachnida	Araneae	Araneidae	Hypsosinga	Hypsosinga albovittata (Westring, 1851)	albovittata	(Westring, 1851)	ICZN	species	José A. Barrientos	Morphology		Juvenile	2	in collection	Joana Santana | Sérgio Henriques | Sílvia Pina
CIBIO:CVerde:Loc:Plot:110:8	PhysicalObject	present	2023-10-06	en	https://creativecommons.org/licenses/by/4.0/legalcode	José A. Barrientos (Barcelona, Spain)	CIBIO	37560003-ae75-43c3-95aa-48c98797aa2a	CJAB	Colección José A. Barrientos	bacc7f76-9dee-4f9a-a122-437cadbdee94	Arachnids of Castro Verde Special Protection Area (Southern Portugal)	5e9fa0bf18f448d0853f32070ac3642c	PreservedSpecimen	whole animal (ETOH)	edaecc70bd7e4092ae9551485cfd53de	110-8-e	110-8	Animalia | Arthropoda | Arachnida | Araneae | Theridiidae | Neottiura	Animalia	Arthropoda	Arachnida	Araneae	Theridiidae	Neottiura	Neottiura uncinata (Lucas, 1846)	uncinata	(Lucas, 1846)	ICZN	species	José A. Barrientos	Morphology	Female	Adult	2	in collection	Joana Santana | Sérgio Henriques | Sílvia Pina
CIBIO:CVerde:Loc:Plot:110:8	PhysicalObject	present	2023-10-06	en	https://creativecommons.org/licenses/by/4.0/legalcode	José A. Barrientos (Barcelona, Spain)	CIBIO	37560003-ae75-43c3-95aa-48c98797aa2a	CJAB	Colección José A. Barrientos	bacc7f76-9dee-4f9a-a122-437cadbdee94	Arachnids of Castro Verde Special Protection Area (Southern Portugal)	5e9fa0bf18f448d0853f32070ac3642c	PreservedSpecimen	whole animal (ETOH)	db6328a34284491f88dcfd827f2cd9f4	110-8-e	110-8	Animalia | Arthropoda | Arachnida | Araneae | Linyphiidae | Agyneta	Animalia	Arthropoda	Arachnida	Araneae	Linyphiidae	Agyneta	Agyneta pseudorurestris Wunderlich, 1980	pseudorurestris	Wunderlich, 1980	ICZN	species	José A. Barrientos	Morphology		Juvenile	3	in collection	Joana Santana | Sérgio Henriques | Sílvia Pina
CIBIO:CVerde:Loc:Plot:110:8	PhysicalObject	present	2023-10-06	en	https://creativecommons.org/licenses/by/4.0/legalcode	José A. Barrientos (Barcelona, Spain)	CIBIO	37560003-ae75-43c3-95aa-48c98797aa2a	CJAB	Colección José A. Barrientos	bacc7f76-9dee-4f9a-a122-437cadbdee94	Arachnids of Castro Verde Special Protection Area (Southern Portugal)	5e9fa0bf18f448d0853f32070ac3642c	PreservedSpecimen	whole animal (ETOH)	a354f960dd814feaa669225431616556	110-8-e	110-8	Animalia | Arthropoda | Arachnida | Araneae | Linyphiidae | Agyneta	Animalia	Arthropoda	Arachnida	Araneae	Linyphiidae	Agyneta	Agyneta pseudorurestris Wunderlich, 1980	pseudorurestris	Wunderlich, 1980	ICZN	species	José A. Barrientos	Morphology	Female	Adult	3	in collection	Joana Santana | Sérgio Henriques | Sílvia Pina
CIBIO:CVerde:Loc:Plot:110:8	PhysicalObject	present	2023-10-06	en	https://creativecommons.org/licenses/by/4.0/legalcode	José A. Barrientos (Barcelona, Spain)	CIBIO	37560003-ae75-43c3-95aa-48c98797aa2a	CJAB	Colección José A. Barrientos	bacc7f76-9dee-4f9a-a122-437cadbdee94	Arachnids of Castro Verde Special Protection Area (Southern Portugal)	5e9fa0bf18f448d0853f32070ac3642c	PreservedSpecimen	whole animal (ETOH)	3a8b07906626491fa3b5000226229f68	110-8-e	110-8	Animalia | Arthropoda | Arachnida | Araneae | Linyphiidae | Agyneta	Animalia	Arthropoda	Arachnida	Araneae	Linyphiidae	Agyneta	Agyneta pseudorurestris Wunderlich, 1980	pseudorurestris	Wunderlich, 1980	ICZN	species	José A. Barrientos	Morphology	Male	Adult	2	in collection	Joana Santana | Sérgio Henriques | Sílvia Pina
CIBIO:CVerde:Loc:Plot:110:8	PhysicalObject	present	2023-10-06	en	https://creativecommons.org/licenses/by/4.0/legalcode	José A. Barrientos (Barcelona, Spain)	CIBIO	37560003-ae75-43c3-95aa-48c98797aa2a	CJAB	Colección José A. Barrientos	bacc7f76-9dee-4f9a-a122-437cadbdee94	Arachnids of Castro Verde Special Protection Area (Southern Portugal)	5e9fa0bf18f448d0853f32070ac3642c	PreservedSpecimen	whole animal (ETOH)	e42b935a7ae342eb9adb66f2b162ceb3	110-8-e	110-8	Animalia | Arthropoda | Arachnida | Araneae | Dictynidae | Argenna	Animalia	Arthropoda	Arachnida	Araneae	Dictynidae	Argenna	Argenna subnigra (O. Pickard-Cambridge, 1861)	subnigra	(O. Pickard-Cambridge, 1861)	ICZN	species	José A. Barrientos	Morphology	Female	Adult	2	in collection	Joana Santana | Sérgio Henriques | Sílvia Pina
CIBIO:CVerde:Loc:Plot:111:7	PhysicalObject	present	2023-10-06	en	https://creativecommons.org/licenses/by/4.0/legalcode	José A. Barrientos (Barcelona, Spain)	CIBIO	37560003-ae75-43c3-95aa-48c98797aa2a	CJAB	Colección José A. Barrientos	bacc7f76-9dee-4f9a-a122-437cadbdee94	Arachnids of Castro Verde Special Protection Area (Southern Portugal)	5e9fa0bf18f448d0853f32070ac3642c	PreservedSpecimen	whole animal (ETOH)	699a052020e543af88c2ac9c3e5de12b	111-7-n1	111-7	Animalia | Arthropoda | Arachnida | Araneae | Linyphiidae	Animalia	Arthropoda	Arachnida	Araneae	Linyphiidae		Linyphiidae Blackwall, 1859		Blackwall, 1859		family	José A. Barrientos	Morphology		Juvenile	1	in collection	Joana Santana | Sérgio Henriques | Sílvia Pina
CIBIO:CVerde:Loc:Plot:112:5	PhysicalObject	present	2023-10-06	en	https://creativecommons.org/licenses/by/4.0/legalcode	José A. Barrientos (Barcelona, Spain)	CIBIO	37560003-ae75-43c3-95aa-48c98797aa2a	CJAB	Colección José A. Barrientos	bacc7f76-9dee-4f9a-a122-437cadbdee94	Arachnids of Castro Verde Special Protection Area (Southern Portugal)	5e9fa0bf18f448d0853f32070ac3642c	PreservedSpecimen	whole animal (ETOH)	b66d8f0304994e8a8bf0f4010bca7bba	112-5-b	112-5	Animalia | Arthropoda | Arachnida | Araneae | Lycosidae	Animalia	Arthropoda	Arachnida	Araneae	Lycosidae		Lycosidae Sundevall,1833		Sundevall,1833		family	José A. Barrientos	Morphology		Juvenile	2	in collection	Joana Santana | Sérgio Henriques | Sílvia Pina
CIBIO:CVerde:Loc:Plot:112:5	PhysicalObject	present	2023-10-06	en	https://creativecommons.org/licenses/by/4.0/legalcode	José A. Barrientos (Barcelona, Spain)	CIBIO	37560003-ae75-43c3-95aa-48c98797aa2a	CJAB	Colección José A. Barrientos	bacc7f76-9dee-4f9a-a122-437cadbdee94	Arachnids of Castro Verde Special Protection Area (Southern Portugal)	5e9fa0bf18f448d0853f32070ac3642c	PreservedSpecimen	whole animal (ETOH)	17774ba018714d00b62d5390360dd099	112-5-b	112-5	Animalia | Arthropoda | Arachnida | Araneae | Salticidae | Chalcoscirtus	Animalia	Arthropoda	Arachnida	Araneae	Salticidae	Chalcoscirtus	Chalcoscirtus infimus (Simon, 1868)	infimus	(Simon, 1868)	ICZN	species	José A. Barrientos	Morphology	Male	Adult	1	in collection	Joana Santana | Sérgio Henriques | Sílvia Pina
CIBIO:CVerde:Loc:Plot:112:5	PhysicalObject	present	2023-10-06	en	https://creativecommons.org/licenses/by/4.0/legalcode	José A. Barrientos (Barcelona, Spain)	CIBIO	37560003-ae75-43c3-95aa-48c98797aa2a	CJAB	Colección José A. Barrientos	bacc7f76-9dee-4f9a-a122-437cadbdee94	Arachnids of Castro Verde Special Protection Area (Southern Portugal)	5e9fa0bf18f448d0853f32070ac3642c	PreservedSpecimen	whole animal (ETOH)	a6708394b60e44c69c902c28171288d7	112-5-b	112-5	Animalia | Arthropoda | Arachnida | Araneae | Salticidae | Phlegra	Animalia	Arthropoda	Arachnida	Araneae	Salticidae	Phlegra	Phlegra bresnieri (Lucas, 1846)	bresnieri	(Lucas, 1846)	ICZN	species	José A. Barrientos	Morphology	Male	Adult	1	in collection	Joana Santana | Sérgio Henriques | Sílvia Pina
CIBIO:CVerde:Loc:Plot:112:5	PhysicalObject	present	2023-10-06	en	https://creativecommons.org/licenses/by/4.0/legalcode	José A. Barrientos (Barcelona, Spain)	CIBIO	37560003-ae75-43c3-95aa-48c98797aa2a	CJAB	Colección José A. Barrientos	bacc7f76-9dee-4f9a-a122-437cadbdee94	Arachnids of Castro Verde Special Protection Area (Southern Portugal)	5e9fa0bf18f448d0853f32070ac3642c	PreservedSpecimen	whole animal (ETOH)	1f64cac78c8647c2b22f8f99b77191d2	112-5-b	112-5	Animalia | Arthropoda | Arachnida | Araneae | Thomisidae	Animalia	Arthropoda	Arachnida	Araneae	Thomisidae		Thomisidae Sundevall,1833		Sundevall,1833		family	José A. Barrientos	Morphology		Juvenile	1	in collection	Joana Santana | Sérgio Henriques | Sílvia Pina
CIBIO:CVerde:Loc:Plot:112:5	PhysicalObject	present	2023-10-06	en	https://creativecommons.org/licenses/by/4.0/legalcode	José A. Barrientos (Barcelona, Spain)	CIBIO	37560003-ae75-43c3-95aa-48c98797aa2a	CJAB	Colección José A. Barrientos	bacc7f76-9dee-4f9a-a122-437cadbdee94	Arachnids of Castro Verde Special Protection Area (Southern Portugal)	5e9fa0bf18f448d0853f32070ac3642c	PreservedSpecimen	whole animal (ETOH)	7fcff51a6ac74937adb8109f64fa7a1b	112-5-b	112-5	Animalia | Arthropoda | Arachnida | Araneae | Linyphiidae	Animalia	Arthropoda	Arachnida	Araneae	Linyphiidae		Linyphiidae Blackwall, 1859		Blackwall, 1859		family	José A. Barrientos	Morphology		Juvenile	8	in collection	Joana Santana | Sérgio Henriques | Sílvia Pina
CIBIO:CVerde:Loc:Plot:112:5	PhysicalObject	present	2023-10-06	en	https://creativecommons.org/licenses/by/4.0/legalcode	José A. Barrientos (Barcelona, Spain)	CIBIO	37560003-ae75-43c3-95aa-48c98797aa2a	CJAB	Colección José A. Barrientos	bacc7f76-9dee-4f9a-a122-437cadbdee94	Arachnids of Castro Verde Special Protection Area (Southern Portugal)	5e9fa0bf18f448d0853f32070ac3642c	PreservedSpecimen	whole animal (ETOH)	d6ed12bbf7d34989ab0f8e980be8a95d	112-5-b	112-5	Animalia | Arthropoda | Arachnida | Araneae | Pisauridae | Pisaura	Animalia	Arthropoda	Arachnida	Araneae	Pisauridae	Pisaura	Pisaura mirabilis (Clerck, 1757)	mirabilis	(Clerck, 1757)	ICZN	species	José A. Barrientos	Morphology		Juvenile	1	in collection	Joana Santana | Sérgio Henriques | Sílvia Pina
CIBIO:CVerde:Loc:Plot:113:10	PhysicalObject	present	2023-10-06	en	https://creativecommons.org/licenses/by/4.0/legalcode	José A. Barrientos (Barcelona, Spain)	CIBIO	37560003-ae75-43c3-95aa-48c98797aa2a	CJAB	Colección José A. Barrientos	bacc7f76-9dee-4f9a-a122-437cadbdee94	Arachnids of Castro Verde Special Protection Area (Southern Portugal)	5e9fa0bf18f448d0853f32070ac3642c	PreservedSpecimen	whole animal (ETOH)	1d2231148f984b02b1856ed928dd156f	113-10-c	113-10	Animalia | Arthropoda | Arachnida | Araneae | Thomisidae	Animalia	Arthropoda	Arachnida	Araneae	Thomisidae		Thomisidae Sundevall,1833		Sundevall,1833		family	José A. Barrientos	Morphology		Juvenile	7	in collection	Joana Santana | Sérgio Henriques | Sílvia Pina
CIBIO:CVerde:Loc:Plot:113:10	PhysicalObject	present	2023-10-06	en	https://creativecommons.org/licenses/by/4.0/legalcode	José A. Barrientos (Barcelona, Spain)	CIBIO	37560003-ae75-43c3-95aa-48c98797aa2a	CJAB	Colección José A. Barrientos	bacc7f76-9dee-4f9a-a122-437cadbdee94	Arachnids of Castro Verde Special Protection Area (Southern Portugal)	5e9fa0bf18f448d0853f32070ac3642c	PreservedSpecimen	whole animal (ETOH)	ba78b561bc4b48f1b58acb91e4daef28	113-10-c	113-10	Animalia | Arthropoda | Arachnida | Araneae | Linyphiidae	Animalia	Arthropoda	Arachnida	Araneae	Linyphiidae		Linyphiidae Blackwall, 1859		Blackwall, 1859		family	José A. Barrientos	Morphology		Juvenile	4	in collection	Joana Santana | Sérgio Henriques | Sílvia Pina
CIBIO:CVerde:Loc:Plot:113:10	PhysicalObject	present	2023-10-06	en	https://creativecommons.org/licenses/by/4.0/legalcode	José A. Barrientos (Barcelona, Spain)	CIBIO	37560003-ae75-43c3-95aa-48c98797aa2a	CJAB	Colección José A. Barrientos	bacc7f76-9dee-4f9a-a122-437cadbdee94	Arachnids of Castro Verde Special Protection Area (Southern Portugal)	5e9fa0bf18f448d0853f32070ac3642c	PreservedSpecimen	whole animal (ETOH)	df47570d83a046bcb0b9eb1be664d26a	113-10-c	113-10	Animalia | Arthropoda | Arachnida | Araneae | Lycosidae | Pardosa	Animalia	Arthropoda	Arachnida	Araneae	Lycosidae	Pardosa	Pardosa proxima (C. L. Koch, 1847)	proxima	(C. L. Koch, 1847)	ICZN	species	José A. Barrientos	Morphology		Juvenile	1	in collection	Joana Santana | Sérgio Henriques | Sílvia Pina
CIBIO:CVerde:Loc:Plot:113:10	PhysicalObject	present	2023-10-06	en	https://creativecommons.org/licenses/by/4.0/legalcode	José A. Barrientos (Barcelona, Spain)	CIBIO	37560003-ae75-43c3-95aa-48c98797aa2a	CJAB	Colección José A. Barrientos	bacc7f76-9dee-4f9a-a122-437cadbdee94	Arachnids of Castro Verde Special Protection Area (Southern Portugal)	5e9fa0bf18f448d0853f32070ac3642c	PreservedSpecimen	whole animal (ETOH)	f39475c74c7e42f59babfd4784c80778	113-10-c	113-10	Animalia | Arthropoda | Arachnida | Araneae | Araneidae | Hypsosinga	Animalia	Arthropoda	Arachnida	Araneae	Araneidae	Hypsosinga	Hypsosinga albovittata (Westring, 1851)	albovittata	(Westring, 1851)	ICZN	species	José A. Barrientos	Morphology	Female	Adult	1	in collection	Joana Santana | Sérgio Henriques | Sílvia Pina
CIBIO:CVerde:Loc:Plot:102:9	PhysicalObject	present	2023-10-06	en	https://creativecommons.org/licenses/by/4.0/legalcode	José A. Barrientos (Barcelona, Spain)	CIBIO	37560003-ae75-43c3-95aa-48c98797aa2a	CJAB	Colección José A. Barrientos	bacc7f76-9dee-4f9a-a122-437cadbdee94	Arachnids of Castro Verde Special Protection Area (Southern Portugal)	5e9fa0bf18f448d0853f32070ac3642c	PreservedSpecimen	whole animal (ETOH)	cc3011f757624247bb84c14711252207	102-9-h	102-9	Animalia | Arthropoda | Arachnida | Araneae | Thomisidae	Animalia	Arthropoda	Arachnida	Araneae	Thomisidae		Thomisidae Sundevall,1833		Sundevall,1833		family	José A. Barrientos	Morphology		Juvenile	1	in collection	Joana Santana | Sérgio Henriques | Sílvia Pina
CIBIO:CVerde:Loc:Plot:102:9	PhysicalObject	present	2023-10-06	en	https://creativecommons.org/licenses/by/4.0/legalcode	José A. Barrientos (Barcelona, Spain)	CIBIO	37560003-ae75-43c3-95aa-48c98797aa2a	CJAB	Colección José A. Barrientos	bacc7f76-9dee-4f9a-a122-437cadbdee94	Arachnids of Castro Verde Special Protection Area (Southern Portugal)	5e9fa0bf18f448d0853f32070ac3642c	PreservedSpecimen	whole animal (ETOH)	b223d81267914639b0bdc1a19d29fc53	102-9-h	102-9	Animalia | Arthropoda | Arachnida | Araneae | Linyphiidae	Animalia	Arthropoda	Arachnida	Araneae	Linyphiidae		Linyphiidae Blackwall, 1859		Blackwall, 1859		family	José A. Barrientos	Morphology		Juvenile	1	in collection	Joana Santana | Sérgio Henriques | Sílvia Pina
CIBIO:CVerde:Loc:Plot:104:6	PhysicalObject	present	2023-10-06	en	https://creativecommons.org/licenses/by/4.0/legalcode	José A. Barrientos (Barcelona, Spain)	CIBIO	37560003-ae75-43c3-95aa-48c98797aa2a	CJAB	Colección José A. Barrientos	bacc7f76-9dee-4f9a-a122-437cadbdee94	Arachnids of Castro Verde Special Protection Area (Southern Portugal)	5e9fa0bf18f448d0853f32070ac3642c	PreservedSpecimen	whole animal (ETOH)	56fec603bb0045439ca571074d1e19e9	104-6-c	104-6	Animalia | Arthropoda | Arachnida | Araneae | Philodromidae | Thanatus	Animalia	Arthropoda	Arachnida	Araneae	Philodromidae	Thanatus	Thanatus vulgaris Simon, 1870	vulgaris	Simon, 1870	ICZN	species	José A. Barrientos	Morphology		Juvenile	1	in collection	Joana Santana | Sérgio Henriques | Sílvia Pina
CIBIO:CVerde:Loc:Plot:104:6	PhysicalObject	present	2023-10-06	en	https://creativecommons.org/licenses/by/4.0/legalcode	José A. Barrientos (Barcelona, Spain)	CIBIO	37560003-ae75-43c3-95aa-48c98797aa2a	CJAB	Colección José A. Barrientos	bacc7f76-9dee-4f9a-a122-437cadbdee94	Arachnids of Castro Verde Special Protection Area (Southern Portugal)	5e9fa0bf18f448d0853f32070ac3642c	PreservedSpecimen	whole animal (ETOH)	304f8a997aa049ca94899568bfe19d8b	104-6-c	104-6	Animalia | Arthropoda | Arachnida | Araneae | Linyphiidae	Animalia	Arthropoda	Arachnida	Araneae	Linyphiidae		Linyphiidae Blackwall, 1859		Blackwall, 1859		family	José A. Barrientos	Morphology		Juvenile	2	in collection	Joana Santana | Sérgio Henriques | Sílvia Pina
CIBIO:CVerde:Loc:Plot:104:6	PhysicalObject	present	2023-10-06	en	https://creativecommons.org/licenses/by/4.0/legalcode	José A. Barrientos (Barcelona, Spain)	CIBIO	37560003-ae75-43c3-95aa-48c98797aa2a	CJAB	Colección José A. Barrientos	bacc7f76-9dee-4f9a-a122-437cadbdee94	Arachnids of Castro Verde Special Protection Area (Southern Portugal)	5e9fa0bf18f448d0853f32070ac3642c	PreservedSpecimen	whole animal (ETOH)	780d6c99012d4b19a94eceabd332b023	104-6-c	104-6	Animalia | Arthropoda | Arachnida | Araneae | Linyphiidae | Diplocephalus	Animalia	Arthropoda	Arachnida	Araneae	Linyphiidae	Diplocephalus	Diplocephalus graecus (O. Pickard-Cambridge, 1873)	graecus	(O. Pickard-Cambridge, 1873)	ICZN	species	José A. Barrientos	Morphology	Female	Adult	2	in collection	Joana Santana | Sérgio Henriques | Sílvia Pina
CIBIO:CVerde:Loc:Plot:107:4	PhysicalObject	present	2023-10-06	en	https://creativecommons.org/licenses/by/4.0/legalcode	José A. Barrientos (Barcelona, Spain)	CIBIO	37560003-ae75-43c3-95aa-48c98797aa2a	CJAB	Colección José A. Barrientos	bacc7f76-9dee-4f9a-a122-437cadbdee94	Arachnids of Castro Verde Special Protection Area (Southern Portugal)	5e9fa0bf18f448d0853f32070ac3642c	PreservedSpecimen	whole animal (ETOH)	13652fab182a4ffbbcdc221c374ad5d9	107-4-g	107-4	Animalia | Arthropoda | Arachnida | Araneae | Lycosidae | Pardosa	Animalia	Arthropoda	Arachnida	Araneae	Lycosidae	Pardosa	Pardosa proxima (C. L. Koch, 1847)	proxima	(C. L. Koch, 1847)	ICZN	species	José A. Barrientos	Morphology		Juvenile	1	in collection	Joana Santana | Sérgio Henriques | Sílvia Pina
CIBIO:CVerde:Loc:Plot:107:4	PhysicalObject	present	2023-10-06	en	https://creativecommons.org/licenses/by/4.0/legalcode	José A. Barrientos (Barcelona, Spain)	CIBIO	37560003-ae75-43c3-95aa-48c98797aa2a	CJAB	Colección José A. Barrientos	bacc7f76-9dee-4f9a-a122-437cadbdee94	Arachnids of Castro Verde Special Protection Area (Southern Portugal)	5e9fa0bf18f448d0853f32070ac3642c	PreservedSpecimen	whole animal (ETOH)	32bd2b0b1a034500bc3ac34a2b9040b6	107-4-g	107-4	Animalia | Arthropoda | Arachnida | Araneae | Linyphiidae | Agyneta	Animalia	Arthropoda	Arachnida	Araneae	Linyphiidae	Agyneta	Agyneta pseudorurestris Wunderlich, 1980	pseudorurestris	Wunderlich, 1980	ICZN	species	José A. Barrientos	Morphology		Juvenile	4	in collection	Joana Santana | Sérgio Henriques | Sílvia Pina
CIBIO:CVerde:Loc:Plot:107:4	PhysicalObject	present	2023-10-06	en	https://creativecommons.org/licenses/by/4.0/legalcode	José A. Barrientos (Barcelona, Spain)	CIBIO	37560003-ae75-43c3-95aa-48c98797aa2a	CJAB	Colección José A. Barrientos	bacc7f76-9dee-4f9a-a122-437cadbdee94	Arachnids of Castro Verde Special Protection Area (Southern Portugal)	5e9fa0bf18f448d0853f32070ac3642c	PreservedSpecimen	whole animal (ETOH)	20b2343ee5924291a55f9141016286f2	107-4-g	107-4	Animalia | Arthropoda | Arachnida | Araneae | Linyphiidae | Agyneta	Animalia	Arthropoda	Arachnida	Araneae	Linyphiidae	Agyneta	Agyneta pseudorurestris Wunderlich, 1980	pseudorurestris	Wunderlich, 1980	ICZN	species	José A. Barrientos	Morphology	Male	Adult	1	in collection	Joana Santana | Sérgio Henriques | Sílvia Pina
CIBIO:CVerde:Loc:Plot:107:4	PhysicalObject	present	2023-10-06	en	https://creativecommons.org/licenses/by/4.0/legalcode	José A. Barrientos (Barcelona, Spain)	CIBIO	37560003-ae75-43c3-95aa-48c98797aa2a	CJAB	Colección José A. Barrientos	bacc7f76-9dee-4f9a-a122-437cadbdee94	Arachnids of Castro Verde Special Protection Area (Southern Portugal)	5e9fa0bf18f448d0853f32070ac3642c	PreservedSpecimen	whole animal (ETOH)	87d5647c7b7c4f9894c77694823fbcf0	107-4-g	107-4	Animalia | Arthropoda | Arachnida | Araneae | Linyphiidae | Diplocephalus	Animalia	Arthropoda	Arachnida	Araneae	Linyphiidae	Diplocephalus	Diplocephalus graecus (O. Pickard-Cambridge, 1873)	graecus	(O. Pickard-Cambridge, 1873)	ICZN	species	José A. Barrientos	Morphology	Female	Adult	1	in collection	Joana Santana | Sérgio Henriques | Sílvia Pina
CIBIO:CVerde:Loc:Plot:108:4	PhysicalObject	present	2023-10-06	en	https://creativecommons.org/licenses/by/4.0/legalcode	José A. Barrientos (Barcelona, Spain)	CIBIO	37560003-ae75-43c3-95aa-48c98797aa2a	CJAB	Colección José A. Barrientos	bacc7f76-9dee-4f9a-a122-437cadbdee94	Arachnids of Castro Verde Special Protection Area (Southern Portugal)	5e9fa0bf18f448d0853f32070ac3642c	PreservedSpecimen	whole animal (ETOH)	29a46e023841406e8bf4ccf74acfbe38	108-4-a	108-4	Animalia | Arthropoda | Arachnida | Araneae | Thomisidae	Animalia	Arthropoda	Arachnida	Araneae	Thomisidae		Thomisidae Sundevall,1833		Sundevall,1833		family	José A. Barrientos	Morphology		Juvenile	4	in collection	Joana Santana | Sérgio Henriques | Sílvia Pina
CIBIO:CVerde:Loc:Plot:108:4	PhysicalObject	present	2023-10-06	en	https://creativecommons.org/licenses/by/4.0/legalcode	José A. Barrientos (Barcelona, Spain)	CIBIO	37560003-ae75-43c3-95aa-48c98797aa2a	CJAB	Colección José A. Barrientos	bacc7f76-9dee-4f9a-a122-437cadbdee94	Arachnids of Castro Verde Special Protection Area (Southern Portugal)	5e9fa0bf18f448d0853f32070ac3642c	PreservedSpecimen	whole animal (ETOH)	fa9d4929933a446582f0abf0e7011ba5	108-4-a	108-4	Animalia | Arthropoda | Arachnida | Araneae | Oxyopidae | Oxyopes	Animalia	Arthropoda	Arachnida	Araneae	Oxyopidae	Oxyopes	Oxyopes heterophthalmus (Latreille, 1804)	heterophthalmus	(Latreille, 1804)	ICZN	species	José A. Barrientos	Morphology		Juvenile	1	in collection	Joana Santana | Sérgio Henriques | Sílvia Pina
CIBIO:CVerde:Loc:Plot:108:4	PhysicalObject	present	2023-10-06	en	https://creativecommons.org/licenses/by/4.0/legalcode	José A. Barrientos (Barcelona, Spain)	CIBIO	37560003-ae75-43c3-95aa-48c98797aa2a	CJAB	Colección José A. Barrientos	bacc7f76-9dee-4f9a-a122-437cadbdee94	Arachnids of Castro Verde Special Protection Area (Southern Portugal)	5e9fa0bf18f448d0853f32070ac3642c	PreservedSpecimen	whole animal (ETOH)	61920939853a41b9a5818b8907cde82a	108-4-a	108-4	Animalia | Arthropoda | Arachnida | Araneae | Araneidae | Hypsosinga	Animalia	Arthropoda	Arachnida	Araneae	Araneidae	Hypsosinga	Hypsosinga albovittata (Westring, 1851)	albovittata	(Westring, 1851)	ICZN	species	José A. Barrientos	Morphology		Juvenile	2	in collection	Joana Santana | Sérgio Henriques | Sílvia Pina
CIBIO:CVerde:Loc:Plot:108:4	PhysicalObject	present	2023-10-06	en	https://creativecommons.org/licenses/by/4.0/legalcode	José A. Barrientos (Barcelona, Spain)	CIBIO	37560003-ae75-43c3-95aa-48c98797aa2a	CJAB	Colección José A. Barrientos	bacc7f76-9dee-4f9a-a122-437cadbdee94	Arachnids of Castro Verde Special Protection Area (Southern Portugal)	5e9fa0bf18f448d0853f32070ac3642c	PreservedSpecimen	whole animal (ETOH)	643f262e37fb409cb6376edb49cb9e00	108-4-a	108-4	Animalia | Arthropoda | Arachnida | Araneae | Salticidae | Chalcoscirtus	Animalia	Arthropoda	Arachnida	Araneae	Salticidae	Chalcoscirtus	Chalcoscirtus infimus (Simon, 1868)	infimus	(Simon, 1868)	ICZN	species	José A. Barrientos	Morphology		Juvenile	1	in collection	Joana Santana | Sérgio Henriques | Sílvia Pina
CIBIO:CVerde:Loc:Plot:108:4	PhysicalObject	present	2023-10-06	en	https://creativecommons.org/licenses/by/4.0/legalcode	José A. Barrientos (Barcelona, Spain)	CIBIO	37560003-ae75-43c3-95aa-48c98797aa2a	CJAB	Colección José A. Barrientos	bacc7f76-9dee-4f9a-a122-437cadbdee94	Arachnids of Castro Verde Special Protection Area (Southern Portugal)	5e9fa0bf18f448d0853f32070ac3642c	PreservedSpecimen	whole animal (ETOH)	3d7fa3f116f5433ab3d61a5e86dd6f12	108-4-a	108-4	Animalia | Arthropoda | Arachnida | Araneae | Linyphiidae	Animalia	Arthropoda	Arachnida	Araneae	Linyphiidae		Linyphiidae Blackwall, 1859		Blackwall, 1859		family	José A. Barrientos	Morphology		Juvenile	1	in collection	Joana Santana | Sérgio Henriques | Sílvia Pina
CIBIO:CVerde:Loc:Plot:109:11	PhysicalObject	present	2023-10-06	en	https://creativecommons.org/licenses/by/4.0/legalcode	José A. Barrientos (Barcelona, Spain)	CIBIO	37560003-ae75-43c3-95aa-48c98797aa2a	CJAB	Colección José A. Barrientos	bacc7f76-9dee-4f9a-a122-437cadbdee94	Arachnids of Castro Verde Special Protection Area (Southern Portugal)	5e9fa0bf18f448d0853f32070ac3642c	PreservedSpecimen	whole animal (ETOH)	b47b060b13824f4c899d1c8cd2ef902b	109-11-h	109-11	Animalia | Arthropoda | Arachnida | Araneae | Thomisidae	Animalia	Arthropoda	Arachnida	Araneae	Thomisidae		Thomisidae Sundevall,1833		Sundevall,1833		family	José A. Barrientos	Morphology		Juvenile	6	in collection	Joana Santana | Sérgio Henriques | Sílvia Pina
CIBIO:CVerde:Loc:Plot:109:11	PhysicalObject	present	2023-10-06	en	https://creativecommons.org/licenses/by/4.0/legalcode	José A. Barrientos (Barcelona, Spain)	CIBIO	37560003-ae75-43c3-95aa-48c98797aa2a	CJAB	Colección José A. Barrientos	bacc7f76-9dee-4f9a-a122-437cadbdee94	Arachnids of Castro Verde Special Protection Area (Southern Portugal)	5e9fa0bf18f448d0853f32070ac3642c	PreservedSpecimen	whole animal (ETOH)	8dc89dabf1d8491496c5b4f824277586	109-11-h	109-11	Animalia | Arthropoda | Arachnida | Araneae | Theridiidae | Neottiura	Animalia	Arthropoda	Arachnida	Araneae	Theridiidae	Neottiura	Neottiura uncinata (Lucas, 1846)	uncinata	(Lucas, 1846)	ICZN	species	José A. Barrientos	Morphology		Juvenile	1	in collection	Joana Santana | Sérgio Henriques | Sílvia Pina
CIBIO:CVerde:Loc:Plot:109:11	PhysicalObject	present	2023-10-06	en	https://creativecommons.org/licenses/by/4.0/legalcode	José A. Barrientos (Barcelona, Spain)	CIBIO	37560003-ae75-43c3-95aa-48c98797aa2a	CJAB	Colección José A. Barrientos	bacc7f76-9dee-4f9a-a122-437cadbdee94	Arachnids of Castro Verde Special Protection Area (Southern Portugal)	5e9fa0bf18f448d0853f32070ac3642c	PreservedSpecimen	whole animal (ETOH)	c7d4272938f04a658472efe23d92bb14	109-11-h	109-11	Animalia | Arthropoda | Arachnida | Araneae | Philodromidae | Thanatus	Animalia	Arthropoda	Arachnida	Araneae	Philodromidae	Thanatus	Thanatus vulgaris Simon, 1870	vulgaris	Simon, 1870	ICZN	species	José A. Barrientos	Morphology		Juvenile	1	in collection	Joana Santana | Sérgio Henriques | Sílvia Pina
CIBIO:CVerde:Loc:Plot:109:11	PhysicalObject	present	2023-10-06	en	https://creativecommons.org/licenses/by/4.0/legalcode	José A. Barrientos (Barcelona, Spain)	CIBIO	37560003-ae75-43c3-95aa-48c98797aa2a	CJAB	Colección José A. Barrientos	bacc7f76-9dee-4f9a-a122-437cadbdee94	Arachnids of Castro Verde Special Protection Area (Southern Portugal)	5e9fa0bf18f448d0853f32070ac3642c	PreservedSpecimen	whole animal (ETOH)	4af78a7eebe94b4397b2842c26fb0683	109-11-h	109-11	Animalia | Arthropoda | Arachnida | Araneae | Linyphiidae	Animalia	Arthropoda	Arachnida	Araneae	Linyphiidae		Linyphiidae Blackwall, 1859		Blackwall, 1859		family	José A. Barrientos	Morphology		Juvenile	1	in collection	Joana Santana | Sérgio Henriques | Sílvia Pina
CIBIO:CVerde:Loc:Plot:109:11	PhysicalObject	present	2023-10-06	en	https://creativecommons.org/licenses/by/4.0/legalcode	José A. Barrientos (Barcelona, Spain)	CIBIO	37560003-ae75-43c3-95aa-48c98797aa2a	CJAB	Colección José A. Barrientos	bacc7f76-9dee-4f9a-a122-437cadbdee94	Arachnids of Castro Verde Special Protection Area (Southern Portugal)	5e9fa0bf18f448d0853f32070ac3642c	PreservedSpecimen	whole animal (ETOH)	c3f87ba5750f412ea6dc92aac2d70ec1	109-11-h	109-11	Animalia | Arthropoda | Arachnida | Araneae | Oxyopidae | Oxyopes	Animalia	Arthropoda	Arachnida	Araneae	Oxyopidae	Oxyopes	Oxyopes heterophthalmus (Latreille, 1804)	heterophthalmus	(Latreille, 1804)	ICZN	species	José A. Barrientos	Morphology		Juvenile	1	in collection	Joana Santana | Sérgio Henriques | Sílvia Pina
CIBIO:CVerde:Loc:Plot:110:10	PhysicalObject	present	2023-10-06	en	https://creativecommons.org/licenses/by/4.0/legalcode	José A. Barrientos (Barcelona, Spain)	CIBIO	37560003-ae75-43c3-95aa-48c98797aa2a	CJAB	Colección José A. Barrientos	bacc7f76-9dee-4f9a-a122-437cadbdee94	Arachnids of Castro Verde Special Protection Area (Southern Portugal)	5e9fa0bf18f448d0853f32070ac3642c	PreservedSpecimen	whole animal (ETOH)	447f0c366220492baef7faa4f9c9ad4b	110-10-j	110-10	Animalia | Arthropoda | Arachnida | Araneae | Thomisidae	Animalia	Arthropoda	Arachnida	Araneae	Thomisidae		Thomisidae Sundevall,1833		Sundevall,1833		family	José A. Barrientos	Morphology		Juvenile	5	in collection	Joana Santana | Sérgio Henriques | Sílvia Pina
CIBIO:CVerde:Loc:Plot:110:10	PhysicalObject	present	2023-10-06	en	https://creativecommons.org/licenses/by/4.0/legalcode	José A. Barrientos (Barcelona, Spain)	CIBIO	37560003-ae75-43c3-95aa-48c98797aa2a	CJAB	Colección José A. Barrientos	bacc7f76-9dee-4f9a-a122-437cadbdee94	Arachnids of Castro Verde Special Protection Area (Southern Portugal)	5e9fa0bf18f448d0853f32070ac3642c	PreservedSpecimen	whole animal (ETOH)	6f3843b1dedf4851a28fcd48d8892f13	110-10-j	110-10	Animalia | Arthropoda | Arachnida | Araneae | Oxyopidae | Oxyopes	Animalia	Arthropoda	Arachnida	Araneae	Oxyopidae	Oxyopes	Oxyopes heterophthalmus (Latreille, 1804)	heterophthalmus	(Latreille, 1804)	ICZN	species	José A. Barrientos	Morphology		Juvenile	2	in collection	Joana Santana | Sérgio Henriques | Sílvia Pina
CIBIO:CVerde:Loc:Plot:110:10	PhysicalObject	present	2023-10-06	en	https://creativecommons.org/licenses/by/4.0/legalcode	José A. Barrientos (Barcelona, Spain)	CIBIO	37560003-ae75-43c3-95aa-48c98797aa2a	CJAB	Colección José A. Barrientos	bacc7f76-9dee-4f9a-a122-437cadbdee94	Arachnids of Castro Verde Special Protection Area (Southern Portugal)	5e9fa0bf18f448d0853f32070ac3642c	PreservedSpecimen	whole animal (ETOH)	f5de5c5f35a347b98f5ab8f8906821f5	110-10-j	110-10	Animalia | Arthropoda | Arachnida | Araneae | Araneidae | Hypsosinga	Animalia	Arthropoda	Arachnida	Araneae	Araneidae	Hypsosinga	Hypsosinga albovittata (Westring, 1851)	albovittata	(Westring, 1851)	ICZN	species	José A. Barrientos	Morphology		Juvenile	1	in collection	Joana Santana | Sérgio Henriques | Sílvia Pina
CIBIO:CVerde:Loc:Plot:110:10	PhysicalObject	present	2023-10-06	en	https://creativecommons.org/licenses/by/4.0/legalcode	José A. Barrientos (Barcelona, Spain)	CIBIO	37560003-ae75-43c3-95aa-48c98797aa2a	CJAB	Colección José A. Barrientos	bacc7f76-9dee-4f9a-a122-437cadbdee94	Arachnids of Castro Verde Special Protection Area (Southern Portugal)	5e9fa0bf18f448d0853f32070ac3642c	PreservedSpecimen	whole animal (ETOH)	db501ad435384366a39f608f6524872f	110-10-j	110-10	Animalia | Arthropoda | Arachnida | Araneae | Salticidae | Chalcoscirtus	Animalia	Arthropoda	Arachnida	Araneae	Salticidae	Chalcoscirtus	Chalcoscirtus infimus (Simon, 1868)	infimus	(Simon, 1868)	ICZN	species	José A. Barrientos	Morphology		Juvenile	1	in collection	Joana Santana | Sérgio Henriques | Sílvia Pina
CIBIO:CVerde:Loc:Plot:110:10	PhysicalObject	present	2023-10-06	en	https://creativecommons.org/licenses/by/4.0/legalcode	José A. Barrientos (Barcelona, Spain)	CIBIO	37560003-ae75-43c3-95aa-48c98797aa2a	CJAB	Colección José A. Barrientos	bacc7f76-9dee-4f9a-a122-437cadbdee94	Arachnids of Castro Verde Special Protection Area (Southern Portugal)	5e9fa0bf18f448d0853f32070ac3642c	PreservedSpecimen	whole animal (ETOH)	1dd330333a6d4ff28674982fe015597b	110-10-j	110-10	Animalia | Arthropoda | Arachnida | Araneae | Linyphiidae | Agyneta	Animalia	Arthropoda	Arachnida	Araneae	Linyphiidae	Agyneta	Agyneta pseudorurestris Wunderlich, 1980	pseudorurestris	Wunderlich, 1980	ICZN	species	José A. Barrientos	Morphology		Juvenile	1	in collection	Joana Santana | Sérgio Henriques | Sílvia Pina
CIBIO:CVerde:Loc:Plot:110:10	PhysicalObject	present	2023-10-06	en	https://creativecommons.org/licenses/by/4.0/legalcode	José A. Barrientos (Barcelona, Spain)	CIBIO	37560003-ae75-43c3-95aa-48c98797aa2a	CJAB	Colección José A. Barrientos	bacc7f76-9dee-4f9a-a122-437cadbdee94	Arachnids of Castro Verde Special Protection Area (Southern Portugal)	5e9fa0bf18f448d0853f32070ac3642c	PreservedSpecimen	whole animal (ETOH)	2c1549f0ae7c457a889a0f1a62a7a127	110-10-j	110-10	Animalia | Arthropoda | Arachnida | Araneae | Linyphiidae | Agyneta	Animalia	Arthropoda	Arachnida	Araneae	Linyphiidae	Agyneta	Agyneta pseudorurestris Wunderlich, 1980	pseudorurestris	Wunderlich, 1980	ICZN	species	José A. Barrientos	Morphology	Female	Adult	1	in collection	Joana Santana | Sérgio Henriques | Sílvia Pina
CIBIO:CVerde:Loc:Plot:110:9	PhysicalObject	present	2023-10-06	en	https://creativecommons.org/licenses/by/4.0/legalcode	José A. Barrientos (Barcelona, Spain)	CIBIO	37560003-ae75-43c3-95aa-48c98797aa2a	CJAB	Colección José A. Barrientos	bacc7f76-9dee-4f9a-a122-437cadbdee94	Arachnids of Castro Verde Special Protection Area (Southern Portugal)	5e9fa0bf18f448d0853f32070ac3642c	PreservedSpecimen	whole animal (ETOH)	b17f4429d43c48e293822fa6429858c3	110-9-f	110-9	Animalia | Arthropoda | Arachnida | Araneae | Thomisidae	Animalia	Arthropoda	Arachnida	Araneae	Thomisidae		Thomisidae Sundevall,1833		Sundevall,1833		family	José A. Barrientos	Morphology		Juvenile	8	in collection	Joana Santana | Sérgio Henriques | Sílvia Pina
CIBIO:CVerde:Loc:Plot:110:9	PhysicalObject	present	2023-10-06	en	https://creativecommons.org/licenses/by/4.0/legalcode	José A. Barrientos (Barcelona, Spain)	CIBIO	37560003-ae75-43c3-95aa-48c98797aa2a	CJAB	Colección José A. Barrientos	bacc7f76-9dee-4f9a-a122-437cadbdee94	Arachnids of Castro Verde Special Protection Area (Southern Portugal)	5e9fa0bf18f448d0853f32070ac3642c	PreservedSpecimen	whole animal (ETOH)	383ac5f7ebb2469382450c7b4add582a	110-9-f	110-9	Animalia | Arthropoda | Arachnida | Araneae | Araneidae | Hypsosinga	Animalia	Arthropoda	Arachnida	Araneae	Araneidae	Hypsosinga	Hypsosinga albovittata (Westring, 1851)	albovittata	(Westring, 1851)	ICZN	species	José A. Barrientos	Morphology		Juvenile	2	in collection	Joana Santana | Sérgio Henriques | Sílvia Pina
CIBIO:CVerde:Loc:Plot:110:9	PhysicalObject	present	2023-10-06	en	https://creativecommons.org/licenses/by/4.0/legalcode	José A. Barrientos (Barcelona, Spain)	CIBIO	37560003-ae75-43c3-95aa-48c98797aa2a	CJAB	Colección José A. Barrientos	bacc7f76-9dee-4f9a-a122-437cadbdee94	Arachnids of Castro Verde Special Protection Area (Southern Portugal)	5e9fa0bf18f448d0853f32070ac3642c	PreservedSpecimen	whole animal (ETOH)	61ed50bdafff414493685a18142e5c8a	110-9-f	110-9	Animalia | Arthropoda | Arachnida | Araneae | Araneidae | Hypsosinga	Animalia	Arthropoda	Arachnida	Araneae	Araneidae	Hypsosinga	Hypsosinga albovittata (Westring, 1851)	albovittata	(Westring, 1851)	ICZN	species	José A. Barrientos	Morphology	Female	Adult	2	in collection	Joana Santana | Sérgio Henriques | Sílvia Pina
CIBIO:CVerde:Loc:Plot:110:9	PhysicalObject	present	2023-10-06	en	https://creativecommons.org/licenses/by/4.0/legalcode	José A. Barrientos (Barcelona, Spain)	CIBIO	37560003-ae75-43c3-95aa-48c98797aa2a	CJAB	Colección José A. Barrientos	bacc7f76-9dee-4f9a-a122-437cadbdee94	Arachnids of Castro Verde Special Protection Area (Southern Portugal)	5e9fa0bf18f448d0853f32070ac3642c	PreservedSpecimen	whole animal (ETOH)	8f09ec5da26844869989d56493a15ceb	110-9-f	110-9	Animalia | Arthropoda | Arachnida | Araneae | Linyphiidae | Microctenonyx	Animalia	Arthropoda	Arachnida	Araneae	Linyphiidae	Microctenonyx	Microctenonyx subitaneus (O. Pickard-Cambridge, 1875)	subitaneus	(O. Pickard-Cambridge, 1875)	ICZN	species	José A. Barrientos	Morphology		Juvenile	2	in collection	Joana Santana | Sérgio Henriques | Sílvia Pina
CIBIO:CVerde:Loc:Plot:110:9	PhysicalObject	present	2023-10-06	en	https://creativecommons.org/licenses/by/4.0/legalcode	José A. Barrientos (Barcelona, Spain)	CIBIO	37560003-ae75-43c3-95aa-48c98797aa2a	CJAB	Colección José A. Barrientos	bacc7f76-9dee-4f9a-a122-437cadbdee94	Arachnids of Castro Verde Special Protection Area (Southern Portugal)	5e9fa0bf18f448d0853f32070ac3642c	PreservedSpecimen	whole animal (ETOH)	ad18aab303114398a11ee8ab7039d6dd	110-9-f	110-9	Animalia | Arthropoda | Arachnida | Araneae | Linyphiidae | Microctenonyx	Animalia	Arthropoda	Arachnida	Araneae	Linyphiidae	Microctenonyx	Microctenonyx subitaneus (O. Pickard-Cambridge, 1875)	subitaneus	(O. Pickard-Cambridge, 1875)	ICZN	species	José A. Barrientos	Morphology	Female	Adult	1	in collection	Joana Santana | Sérgio Henriques | Sílvia Pina
CIBIO:CVerde:Loc:Plot:111:8	PhysicalObject	present	2023-10-06	en	https://creativecommons.org/licenses/by/4.0/legalcode	José A. Barrientos (Barcelona, Spain)	CIBIO	37560003-ae75-43c3-95aa-48c98797aa2a	CJAB	Colección José A. Barrientos	bacc7f76-9dee-4f9a-a122-437cadbdee94	Arachnids of Castro Verde Special Protection Area (Southern Portugal)	5e9fa0bf18f448d0853f32070ac3642c	PreservedSpecimen	whole animal (ETOH)	8d0e7132b4984b77a198019971dc1d63	111-8-c	111-8	Animalia | Arthropoda | Arachnida | Araneae | Thomisidae	Animalia	Arthropoda	Arachnida	Araneae	Thomisidae		Thomisidae Sundevall,1833		Sundevall,1833		family	José A. Barrientos	Morphology		Juvenile	1	in collection	Joana Santana | Sérgio Henriques | Sílvia Pina
CIBIO:CVerde:Loc:Plot:111:8	PhysicalObject	present	2023-10-06	en	https://creativecommons.org/licenses/by/4.0/legalcode	José A. Barrientos (Barcelona, Spain)	CIBIO	37560003-ae75-43c3-95aa-48c98797aa2a	CJAB	Colección José A. Barrientos	bacc7f76-9dee-4f9a-a122-437cadbdee94	Arachnids of Castro Verde Special Protection Area (Southern Portugal)	5e9fa0bf18f448d0853f32070ac3642c	PreservedSpecimen	whole animal (ETOH)	6514ce8d37f6484dbc4a781b1ec2b520	111-8-c	111-8	Animalia | Arthropoda | Arachnida | Araneae | Gnaphosidae | Nomisia	Animalia	Arthropoda	Arachnida	Araneae	Gnaphosidae	Nomisia	Nomisia exornata (C. L. Koch, 1839)	exornata	(C. L. Koch, 1839)	ICZN	species	José A. Barrientos	Morphology		Juvenile	1	in collection	Joana Santana | Sérgio Henriques | Sílvia Pina
CIBIO:CVerde:Loc:Plot:111:8	PhysicalObject	present	2023-10-06	en	https://creativecommons.org/licenses/by/4.0/legalcode	José A. Barrientos (Barcelona, Spain)	CIBIO	37560003-ae75-43c3-95aa-48c98797aa2a	CJAB	Colección José A. Barrientos	bacc7f76-9dee-4f9a-a122-437cadbdee94	Arachnids of Castro Verde Special Protection Area (Southern Portugal)	5e9fa0bf18f448d0853f32070ac3642c	PreservedSpecimen	whole animal (ETOH)	661d86c8f5b2417aaf3b85fb510817de	111-8-c	111-8	Animalia | Arthropoda | Arachnida | Araneae | Araneidae | Hypsosinga	Animalia	Arthropoda	Arachnida	Araneae	Araneidae	Hypsosinga	Hypsosinga albovittata (Westring, 1851)	albovittata	(Westring, 1851)	ICZN	species	José A. Barrientos	Morphology		Juvenile	2	in collection	Joana Santana | Sérgio Henriques | Sílvia Pina
CIBIO:CVerde:Loc:Plot:111:8	PhysicalObject	present	2023-10-06	en	https://creativecommons.org/licenses/by/4.0/legalcode	José A. Barrientos (Barcelona, Spain)	CIBIO	37560003-ae75-43c3-95aa-48c98797aa2a	CJAB	Colección José A. Barrientos	bacc7f76-9dee-4f9a-a122-437cadbdee94	Arachnids of Castro Verde Special Protection Area (Southern Portugal)	5e9fa0bf18f448d0853f32070ac3642c	PreservedSpecimen	whole animal (ETOH)	3cb7a17754a74895a8b03c8c409325f4	111-8-c	111-8	Animalia | Arthropoda | Arachnida | Araneae | Salticidae | Phlegra	Animalia	Arthropoda	Arachnida	Araneae	Salticidae	Phlegra	Phlegra bresnieri (Lucas, 1846)	bresnieri	(Lucas, 1846)	ICZN	species	José A. Barrientos	Morphology	Female	Adult	1	in collection	Joana Santana | Sérgio Henriques | Sílvia Pina
CIBIO:CVerde:Loc:Plot:113:11	PhysicalObject	present	2023-10-06	en	https://creativecommons.org/licenses/by/4.0/legalcode	José A. Barrientos (Barcelona, Spain)	CIBIO	37560003-ae75-43c3-95aa-48c98797aa2a	CJAB	Colección José A. Barrientos	bacc7f76-9dee-4f9a-a122-437cadbdee94	Arachnids of Castro Verde Special Protection Area (Southern Portugal)	5e9fa0bf18f448d0853f32070ac3642c	PreservedSpecimen	whole animal (ETOH)	78d5540f697d46118604cfe76199a123	113-11-c	113-11	Animalia | Arthropoda | Arachnida | Araneae | Thomisidae	Animalia	Arthropoda	Arachnida	Araneae	Thomisidae		Thomisidae Sundevall,1833		Sundevall,1833		family	José A. Barrientos	Morphology		Juvenile	7	in collection	Joana Santana | Sérgio Henriques | Sílvia Pina
CIBIO:CVerde:Loc:Plot:113:11	PhysicalObject	present	2023-10-06	en	https://creativecommons.org/licenses/by/4.0/legalcode	José A. Barrientos (Barcelona, Spain)	CIBIO	37560003-ae75-43c3-95aa-48c98797aa2a	CJAB	Colección José A. Barrientos	bacc7f76-9dee-4f9a-a122-437cadbdee94	Arachnids of Castro Verde Special Protection Area (Southern Portugal)	5e9fa0bf18f448d0853f32070ac3642c	PreservedSpecimen	whole animal (ETOH)	92d75f6a616444588533ffc14f706228	113-11-c	113-11	Animalia | Arthropoda | Arachnida | Araneae | Thomisidae | Ozyptila	Animalia	Arthropoda	Arachnida	Araneae	Thomisidae	Ozyptila	Ozyptila pauxilla (Simon, 1870)	pauxilla	(Simon, 1870)	ICZN	species	José A. Barrientos	Morphology	Female	Adult	1	in collection	Joana Santana | Sérgio Henriques | Sílvia Pina
CIBIO:CVerde:Loc:Plot:113:11	PhysicalObject	present	2023-10-06	en	https://creativecommons.org/licenses/by/4.0/legalcode	José A. Barrientos (Barcelona, Spain)	CIBIO	37560003-ae75-43c3-95aa-48c98797aa2a	CJAB	Colección José A. Barrientos	bacc7f76-9dee-4f9a-a122-437cadbdee94	Arachnids of Castro Verde Special Protection Area (Southern Portugal)	5e9fa0bf18f448d0853f32070ac3642c	PreservedSpecimen	whole animal (ETOH)	1dc151fe486d43c28f9a331c63af9b15	113-11-c	113-11	Animalia | Arthropoda | Arachnida | Araneae | Gnaphosidae | Haplodrassus	Animalia	Arthropoda	Arachnida	Araneae	Gnaphosidae	Haplodrassus	Haplodrassus Chamberlin, 1922		Chamberlin, 1922	ICZN	genus	José A. Barrientos	Morphology		Juvenile	1	in collection	Joana Santana | Sérgio Henriques | Sílvia Pina
CIBIO:CVerde:Loc:Plot:113:11	PhysicalObject	present	2023-10-06	en	https://creativecommons.org/licenses/by/4.0/legalcode	José A. Barrientos (Barcelona, Spain)	CIBIO	37560003-ae75-43c3-95aa-48c98797aa2a	CJAB	Colección José A. Barrientos	bacc7f76-9dee-4f9a-a122-437cadbdee94	Arachnids of Castro Verde Special Protection Area (Southern Portugal)	5e9fa0bf18f448d0853f32070ac3642c	PreservedSpecimen	whole animal (ETOH)	4a7a03c3ad8644ed9e5a8f233ace8fae	113-11-c	113-11	Animalia | Arthropoda | Arachnida | Araneae | Lycosidae | Alopecosa	Animalia	Arthropoda	Arachnida	Araneae	Lycosidae	Alopecosa	Alopecosa albofasciata (Brullé, 1832)	albofasciata	(Brullé, 1832)	ICZN	species	José A. Barrientos	Morphology		Juvenile	1	in collection	Joana Santana | Sérgio Henriques | Sílvia Pina
CIBIO:CVerde:Loc:Plot:113:2	PhysicalObject	present	2023-10-06	en	https://creativecommons.org/licenses/by/4.0/legalcode	José A. Barrientos (Barcelona, Spain)	CIBIO	37560003-ae75-43c3-95aa-48c98797aa2a	CJAB	Colección José A. Barrientos	bacc7f76-9dee-4f9a-a122-437cadbdee94	Arachnids of Castro Verde Special Protection Area (Southern Portugal)	5e9fa0bf18f448d0853f32070ac3642c	PreservedSpecimen	whole animal (ETOH)	88605899b29f4c0a9bc7f0e39acc705e	113-2-b	113-2	Animalia | Arthropoda | Arachnida | Araneae | Thomisidae	Animalia	Arthropoda	Arachnida	Araneae	Thomisidae		Thomisidae Sundevall,1833		Sundevall,1833		family	José A. Barrientos	Morphology		Juvenile	5	in collection	Joana Santana | Sérgio Henriques | Sílvia Pina
CIBIO:CVerde:Loc:Plot:113:2	PhysicalObject	present	2023-10-06	en	https://creativecommons.org/licenses/by/4.0/legalcode	José A. Barrientos (Barcelona, Spain)	CIBIO	37560003-ae75-43c3-95aa-48c98797aa2a	CJAB	Colección José A. Barrientos	bacc7f76-9dee-4f9a-a122-437cadbdee94	Arachnids of Castro Verde Special Protection Area (Southern Portugal)	5e9fa0bf18f448d0853f32070ac3642c	PreservedSpecimen	whole animal (ETOH)	f2497a89f28c4376bbfb6c0b4326d91e	113-2-b	113-2	Animalia | Arthropoda | Arachnida | Araneae | Linyphiidae	Animalia	Arthropoda	Arachnida	Araneae	Linyphiidae		Linyphiidae Blackwall, 1859		Blackwall, 1859		family	José A. Barrientos	Morphology		Juvenile	5	in collection	Joana Santana | Sérgio Henriques | Sílvia Pina
CIBIO:CVerde:Loc:Plot:113:2	PhysicalObject	present	2023-10-06	en	https://creativecommons.org/licenses/by/4.0/legalcode	José A. Barrientos (Barcelona, Spain)	CIBIO	37560003-ae75-43c3-95aa-48c98797aa2a	CJAB	Colección José A. Barrientos	bacc7f76-9dee-4f9a-a122-437cadbdee94	Arachnids of Castro Verde Special Protection Area (Southern Portugal)	5e9fa0bf18f448d0853f32070ac3642c	PreservedSpecimen	whole animal (ETOH)	9a93c2b3426e4b4f82b7c3770b564e80	113-2-b	113-2	Animalia | Arthropoda | Arachnida | Araneae | Salticidae | Chalcoscirtus	Animalia	Arthropoda	Arachnida	Araneae	Salticidae	Chalcoscirtus	Chalcoscirtus infimus (Simon, 1868)	infimus	(Simon, 1868)	ICZN	species	José A. Barrientos	Morphology	Male	Adult	1	in collection	Joana Santana | Sérgio Henriques | Sílvia Pina
CIBIO:CVerde:Loc:Plot:113:9	PhysicalObject	present	2023-10-06	en	https://creativecommons.org/licenses/by/4.0/legalcode	José A. Barrientos (Barcelona, Spain)	CIBIO	37560003-ae75-43c3-95aa-48c98797aa2a	CJAB	Colección José A. Barrientos	bacc7f76-9dee-4f9a-a122-437cadbdee94	Arachnids of Castro Verde Special Protection Area (Southern Portugal)	5e9fa0bf18f448d0853f32070ac3642c	PreservedSpecimen	whole animal (ETOH)	97885d2bce4b46ef80b3e295900a33ff	113-9-b	113-9	Animalia | Arthropoda | Arachnida | Araneae | Linyphiidae	Animalia	Arthropoda	Arachnida	Araneae	Linyphiidae		Linyphiidae Blackwall, 1859		Blackwall, 1859		family	José A. Barrientos	Morphology		Juvenile	12	in collection	Joana Santana | Sérgio Henriques | Sílvia Pina
CIBIO:CVerde:Loc:Plot:113:9	PhysicalObject	present	2023-10-06	en	https://creativecommons.org/licenses/by/4.0/legalcode	José A. Barrientos (Barcelona, Spain)	CIBIO	37560003-ae75-43c3-95aa-48c98797aa2a	CJAB	Colección José A. Barrientos	bacc7f76-9dee-4f9a-a122-437cadbdee94	Arachnids of Castro Verde Special Protection Area (Southern Portugal)	5e9fa0bf18f448d0853f32070ac3642c	PreservedSpecimen	whole animal (ETOH)	411291ad134f417db9b5127c0ba104eb	113-9-b	113-9	Animalia | Arthropoda | Arachnida | Araneae | Thomisidae	Animalia	Arthropoda	Arachnida	Araneae	Thomisidae		Thomisidae Sundevall,1833		Sundevall,1833		family	José A. Barrientos	Morphology		Juvenile	2	in collection	Joana Santana | Sérgio Henriques | Sílvia Pina
CIBIO:CVerde:Loc:Plot:113:9	PhysicalObject	present	2023-10-06	en	https://creativecommons.org/licenses/by/4.0/legalcode	José A. Barrientos (Barcelona, Spain)	CIBIO	37560003-ae75-43c3-95aa-48c98797aa2a	CJAB	Colección José A. Barrientos	bacc7f76-9dee-4f9a-a122-437cadbdee94	Arachnids of Castro Verde Special Protection Area (Southern Portugal)	5e9fa0bf18f448d0853f32070ac3642c	PreservedSpecimen	whole animal (ETOH)	d2e4c3712e5046acbd539e70eb55cf74	113-9-b	113-9	Animalia | Arthropoda | Arachnida | Araneae | Araneidae | Hypsosinga	Animalia	Arthropoda	Arachnida	Araneae	Araneidae	Hypsosinga	Hypsosinga albovittata (Westring, 1851)	albovittata	(Westring, 1851)	ICZN	species	José A. Barrientos	Morphology	Female	Adult	1	in collection	Joana Santana | Sérgio Henriques | Sílvia Pina
CIBIO:CVerde:Loc:Plot:113:9	PhysicalObject	present	2023-10-06	en	https://creativecommons.org/licenses/by/4.0/legalcode	José A. Barrientos (Barcelona, Spain)	CIBIO	37560003-ae75-43c3-95aa-48c98797aa2a	CJAB	Colección José A. Barrientos	bacc7f76-9dee-4f9a-a122-437cadbdee94	Arachnids of Castro Verde Special Protection Area (Southern Portugal)	5e9fa0bf18f448d0853f32070ac3642c	PreservedSpecimen	whole animal (ETOH)	ab54e348995a4d70a079ab472f676602	113-9-b	113-9	Animalia | Arthropoda | Arachnida | Araneae | Salticidae | Euophrys	Animalia	Arthropoda	Arachnida	Araneae	Salticidae	Euophrys	Euophrys herbigrada (Simon, 1871)	herbigrada	(Simon, 1871)	ICZN	species	José A. Barrientos	Morphology	Male	Adult	1	in collection	Joana Santana | Sérgio Henriques | Sílvia Pina
CIBIO:CVerde:Loc:Plot:114:6	PhysicalObject	present	2023-10-06	en	https://creativecommons.org/licenses/by/4.0/legalcode	José A. Barrientos (Barcelona, Spain)	CIBIO	37560003-ae75-43c3-95aa-48c98797aa2a	CJAB	Colección José A. Barrientos	bacc7f76-9dee-4f9a-a122-437cadbdee94	Arachnids of Castro Verde Special Protection Area (Southern Portugal)	5e9fa0bf18f448d0853f32070ac3642c	PreservedSpecimen	whole animal (ETOH)	759640b927b54e28ac457688d5236129	114-6-e	114-6	Animalia | Arthropoda | Arachnida | Araneae | Thomisidae	Animalia	Arthropoda	Arachnida	Araneae	Thomisidae		Thomisidae Sundevall,1833		Sundevall,1833		family	José A. Barrientos	Morphology		Juvenile	3	in collection	Joana Santana | Sérgio Henriques | Sílvia Pina
CIBIO:CVerde:Loc:Plot:114:6	PhysicalObject	present	2023-10-06	en	https://creativecommons.org/licenses/by/4.0/legalcode	José A. Barrientos (Barcelona, Spain)	CIBIO	37560003-ae75-43c3-95aa-48c98797aa2a	CJAB	Colección José A. Barrientos	bacc7f76-9dee-4f9a-a122-437cadbdee94	Arachnids of Castro Verde Special Protection Area (Southern Portugal)	5e9fa0bf18f448d0853f32070ac3642c	PreservedSpecimen	whole animal (ETOH)	7a4d411a03694e78807e22921547d44f	114-6-e	114-6	Animalia | Arthropoda | Arachnida | Araneae | Linyphiidae	Animalia	Arthropoda	Arachnida	Araneae	Linyphiidae		Linyphiidae Blackwall, 1859		Blackwall, 1859		family	José A. Barrientos	Morphology		Juvenile	5	in collection	Joana Santana | Sérgio Henriques | Sílvia Pina
CIBIO:CVerde:Loc:Plot:116:4	PhysicalObject	present	2023-10-06	en	https://creativecommons.org/licenses/by/4.0/legalcode	José A. Barrientos (Barcelona, Spain)	CIBIO	37560003-ae75-43c3-95aa-48c98797aa2a	CJAB	Colección José A. Barrientos	bacc7f76-9dee-4f9a-a122-437cadbdee94	Arachnids of Castro Verde Special Protection Area (Southern Portugal)	5e9fa0bf18f448d0853f32070ac3642c	PreservedSpecimen	whole animal (ETOH)	9b5f5bf63bc34f469f3238086ec35841	116-4-g	116-4	Animalia | Arthropoda | Arachnida	Animalia	Arthropoda	Arachnida	Pseudoscorpiones			Pseudoscorpiones De Geer, 1778		De Geer, 1778		order	José A. Barrientos	Morphology		Juvenile	1	in collection	Joana Santana | Sérgio Henriques | Sílvia Pina
CIBIO:CVerde:Loc:Plot:121:2	PhysicalObject	present	2023-10-06	en	https://creativecommons.org/licenses/by/4.0/legalcode	José A. Barrientos (Barcelona, Spain)	CIBIO	37560003-ae75-43c3-95aa-48c98797aa2a	CJAB	Colección José A. Barrientos	bacc7f76-9dee-4f9a-a122-437cadbdee94	Arachnids of Castro Verde Special Protection Area (Southern Portugal)	5e9fa0bf18f448d0853f32070ac3642c	PreservedSpecimen	whole animal (ETOH)	81122f10e75f43d1b75ea95fc48e60fa	121-2-d	121-2	Animalia | Arthropoda | Arachnida | Araneae | Thomisidae	Animalia	Arthropoda	Arachnida	Araneae	Thomisidae		Thomisidae Sundevall,1833		Sundevall,1833		family	José A. Barrientos	Morphology		Juvenile	3	in collection	Joana Santana | Sérgio Henriques | Sílvia Pina
CIBIO:CVerde:Loc:Plot:121:2	PhysicalObject	present	2023-10-06	en	https://creativecommons.org/licenses/by/4.0/legalcode	José A. Barrientos (Barcelona, Spain)	CIBIO	37560003-ae75-43c3-95aa-48c98797aa2a	CJAB	Colección José A. Barrientos	bacc7f76-9dee-4f9a-a122-437cadbdee94	Arachnids of Castro Verde Special Protection Area (Southern Portugal)	5e9fa0bf18f448d0853f32070ac3642c	PreservedSpecimen	whole animal (ETOH)	a872ffafb8644705850e3a4213fc67b8	121-2-d	121-2	Animalia | Arthropoda | Arachnida | Araneae | Linyphiidae	Animalia	Arthropoda	Arachnida	Araneae	Linyphiidae		Linyphiidae Blackwall, 1859		Blackwall, 1859		family	José A. Barrientos	Morphology		Juvenile	5	in collection	Joana Santana | Sérgio Henriques | Sílvia Pina
CIBIO:CVerde:Loc:Plot:121:2	PhysicalObject	present	2023-10-06	en	https://creativecommons.org/licenses/by/4.0/legalcode	José A. Barrientos (Barcelona, Spain)	CIBIO	37560003-ae75-43c3-95aa-48c98797aa2a	CJAB	Colección José A. Barrientos	bacc7f76-9dee-4f9a-a122-437cadbdee94	Arachnids of Castro Verde Special Protection Area (Southern Portugal)	5e9fa0bf18f448d0853f32070ac3642c	PreservedSpecimen	whole animal (ETOH)	fb3037a6fb684d1ead8dd6b2f76d9a93	121-2-d	121-2	Animalia | Arthropoda | Arachnida | Araneae | Linyphiidae | Microctenonyx	Animalia	Arthropoda	Arachnida	Araneae	Linyphiidae	Microctenonyx	Microctenonyx subitaneus (O. Pickard-Cambridge, 1875)	subitaneus	(O. Pickard-Cambridge, 1875)	ICZN	species	José A. Barrientos	Morphology	Male	Adult	1	in collection	Joana Santana | Sérgio Henriques | Sílvia Pina
CIBIO:CVerde:Loc:Plot:121:2	PhysicalObject	present	2023-10-06	en	https://creativecommons.org/licenses/by/4.0/legalcode	José A. Barrientos (Barcelona, Spain)	CIBIO	37560003-ae75-43c3-95aa-48c98797aa2a	CJAB	Colección José A. Barrientos	bacc7f76-9dee-4f9a-a122-437cadbdee94	Arachnids of Castro Verde Special Protection Area (Southern Portugal)	5e9fa0bf18f448d0853f32070ac3642c	PreservedSpecimen	whole animal (ETOH)	6cc15db404764197aef472c33e9731a2	121-2-d	121-2	Animalia | Arthropoda | Arachnida | Araneae | Lycosidae | Pardosa	Animalia	Arthropoda	Arachnida	Araneae	Lycosidae	Pardosa	Pardosa proxima (C. L. Koch, 1847)	proxima	(C. L. Koch, 1847)	ICZN	species	José A. Barrientos	Morphology		Juvenile	1	in collection	Joana Santana | Sérgio Henriques | Sílvia Pina
CIBIO:CVerde:Loc:Plot:121:2	PhysicalObject	present	2023-10-06	en	https://creativecommons.org/licenses/by/4.0/legalcode	José A. Barrientos (Barcelona, Spain)	CIBIO	37560003-ae75-43c3-95aa-48c98797aa2a	CJAB	Colección José A. Barrientos	bacc7f76-9dee-4f9a-a122-437cadbdee94	Arachnids of Castro Verde Special Protection Area (Southern Portugal)	5e9fa0bf18f448d0853f32070ac3642c	PreservedSpecimen	whole animal (ETOH)	05ce4cab9ea645748201bc94cefbb37b	121-2-d	121-2	Animalia | Arthropoda | Arachnida | Araneae | Theridiidae | Neottiura	Animalia	Arthropoda	Arachnida	Araneae	Theridiidae	Neottiura	Neottiura uncinata (Lucas, 1846)	uncinata	(Lucas, 1846)	ICZN	species	José A. Barrientos	Morphology		Juvenile	1	in collection	Joana Santana | Sérgio Henriques | Sílvia Pina
CIBIO:CVerde:Loc:Plot:121:2	PhysicalObject	present	2023-10-06	en	https://creativecommons.org/licenses/by/4.0/legalcode	José A. Barrientos (Barcelona, Spain)	CIBIO	37560003-ae75-43c3-95aa-48c98797aa2a	CJAB	Colección José A. Barrientos	bacc7f76-9dee-4f9a-a122-437cadbdee94	Arachnids of Castro Verde Special Protection Area (Southern Portugal)	5e9fa0bf18f448d0853f32070ac3642c	PreservedSpecimen	whole animal (ETOH)	98835f99a37d4318be095ad0769f217e	121-2-d	121-2	Animalia | Arthropoda | Arachnida | Araneae | Gnaphosidae | Gnaphosa	Animalia	Arthropoda	Arachnida	Araneae	Gnaphosidae	Gnaphosa	Gnaphosa Latreille, 1804		Latreille, 1804	ICZN	genus	José A. Barrientos	Morphology		Juvenile	1	in collection	Joana Santana | Sérgio Henriques | Sílvia Pina
CIBIO:CVerde:Loc:Plot:121:2	PhysicalObject	present	2023-10-06	en	https://creativecommons.org/licenses/by/4.0/legalcode	José A. Barrientos (Barcelona, Spain)	CIBIO	37560003-ae75-43c3-95aa-48c98797aa2a	CJAB	Colección José A. Barrientos	bacc7f76-9dee-4f9a-a122-437cadbdee94	Arachnids of Castro Verde Special Protection Area (Southern Portugal)	5e9fa0bf18f448d0853f32070ac3642c	PreservedSpecimen	whole animal (ETOH)	97a0eebf383b4d1b9f9a4f90cb266b52	121-2-d	121-2	Animalia | Arthropoda | Arachnida | Araneae | Gnaphosidae	Animalia	Arthropoda	Arachnida	Araneae	Gnaphosidae		Gnaphosidae Banks,1892		Banks,1892		family	José A. Barrientos	Morphology		Juvenile	1	in collection	Joana Santana | Sérgio Henriques | Sílvia Pina
CIBIO:CVerde:Loc:Plot:122:11	PhysicalObject	present	2023-10-06	en	https://creativecommons.org/licenses/by/4.0/legalcode	José A. Barrientos (Barcelona, Spain)	CIBIO	37560003-ae75-43c3-95aa-48c98797aa2a	CJAB	Colección José A. Barrientos	bacc7f76-9dee-4f9a-a122-437cadbdee94	Arachnids of Castro Verde Special Protection Area (Southern Portugal)	5e9fa0bf18f448d0853f32070ac3642c	PreservedSpecimen	whole animal (ETOH)	fd9666a99a0a46c19d1455722d9e3264	122-11-a	122-11	Animalia | Arthropoda | Arachnida | Araneae | Philodromidae | Thanatus	Animalia	Arthropoda	Arachnida	Araneae	Philodromidae	Thanatus	Thanatus vulgaris Simon, 1870	vulgaris	Simon, 1870	ICZN	species	José A. Barrientos	Morphology		Juvenile	1	in collection	Joana Santana | Sérgio Henriques | Sílvia Pina
CIBIO:CVerde:Loc:Plot:122:11	PhysicalObject	present	2023-10-06	en	https://creativecommons.org/licenses/by/4.0/legalcode	José A. Barrientos (Barcelona, Spain)	CIBIO	37560003-ae75-43c3-95aa-48c98797aa2a	CJAB	Colección José A. Barrientos	bacc7f76-9dee-4f9a-a122-437cadbdee94	Arachnids of Castro Verde Special Protection Area (Southern Portugal)	5e9fa0bf18f448d0853f32070ac3642c	PreservedSpecimen	whole animal (ETOH)	a2e770245f01454598215a5b33cde496	122-11-a	122-11	Animalia | Arthropoda | Arachnida | Araneae | Salticidae | Chalcoscirtus	Animalia	Arthropoda	Arachnida	Araneae	Salticidae	Chalcoscirtus	Chalcoscirtus infimus (Simon, 1868)	infimus	(Simon, 1868)	ICZN	species	José A. Barrientos	Morphology		Juvenile	1	in collection	Joana Santana | Sérgio Henriques | Sílvia Pina
CIBIO:CVerde:Loc:Plot:122:11	PhysicalObject	present	2023-10-06	en	https://creativecommons.org/licenses/by/4.0/legalcode	José A. Barrientos (Barcelona, Spain)	CIBIO	37560003-ae75-43c3-95aa-48c98797aa2a	CJAB	Colección José A. Barrientos	bacc7f76-9dee-4f9a-a122-437cadbdee94	Arachnids of Castro Verde Special Protection Area (Southern Portugal)	5e9fa0bf18f448d0853f32070ac3642c	PreservedSpecimen	whole animal (ETOH)	1425794c07bc4e8dadc0e74cfa531c5c	122-11-a	122-11	Animalia | Arthropoda | Arachnida | Araneae | Theridiidae | Neottiura	Animalia	Arthropoda	Arachnida	Araneae	Theridiidae	Neottiura	Neottiura uncinata (Lucas, 1846)	uncinata	(Lucas, 1846)	ICZN	species	José A. Barrientos	Morphology		Juvenile	1	in collection	Joana Santana | Sérgio Henriques | Sílvia Pina
CIBIO:CVerde:Loc:Plot:122:11	PhysicalObject	present	2023-10-06	en	https://creativecommons.org/licenses/by/4.0/legalcode	José A. Barrientos (Barcelona, Spain)	CIBIO	37560003-ae75-43c3-95aa-48c98797aa2a	CJAB	Colección José A. Barrientos	bacc7f76-9dee-4f9a-a122-437cadbdee94	Arachnids of Castro Verde Special Protection Area (Southern Portugal)	5e9fa0bf18f448d0853f32070ac3642c	PreservedSpecimen	whole animal (ETOH)	f86329a1db534f3cb8ae17a69316596c	122-11-a	122-11	Animalia | Arthropoda | Arachnida | Araneae | Lycosidae | Hogna	Animalia	Arthropoda	Arachnida	Araneae	Lycosidae	Hogna	Hogna radiata (Latreille, 1817)	radiata	(Latreille, 1817)	ICZN	species	José A. Barrientos	Morphology		Juvenile	1	in collection	Joana Santana | Sérgio Henriques | Sílvia Pina
CIBIO:CVerde:Loc:Plot:122:11	PhysicalObject	present	2023-10-06	en	https://creativecommons.org/licenses/by/4.0/legalcode	José A. Barrientos (Barcelona, Spain)	CIBIO	37560003-ae75-43c3-95aa-48c98797aa2a	CJAB	Colección José A. Barrientos	bacc7f76-9dee-4f9a-a122-437cadbdee94	Arachnids of Castro Verde Special Protection Area (Southern Portugal)	5e9fa0bf18f448d0853f32070ac3642c	PreservedSpecimen	whole animal (ETOH)	ce4cd49e33634dc8868ff81152498752	122-11-a	122-11	Animalia | Arthropoda | Arachnida | Araneae | Araneidae | Hypsosinga	Animalia	Arthropoda	Arachnida	Araneae	Araneidae	Hypsosinga	Hypsosinga albovittata (Westring, 1851)	albovittata	(Westring, 1851)	ICZN	species	José A. Barrientos	Morphology		Juvenile	2	in collection	Joana Santana | Sérgio Henriques | Sílvia Pina
CIBIO:CVerde:Loc:Plot:122:11	PhysicalObject	present	2023-10-06	en	https://creativecommons.org/licenses/by/4.0/legalcode	José A. Barrientos (Barcelona, Spain)	CIBIO	37560003-ae75-43c3-95aa-48c98797aa2a	CJAB	Colección José A. Barrientos	bacc7f76-9dee-4f9a-a122-437cadbdee94	Arachnids of Castro Verde Special Protection Area (Southern Portugal)	5e9fa0bf18f448d0853f32070ac3642c	PreservedSpecimen	whole animal (ETOH)	bec66d4657b8429c9db107e2f6890e9f	122-11-a	122-11	Animalia | Arthropoda | Arachnida | Araneae | Thomisidae | Runcinia	Animalia	Arthropoda	Arachnida	Araneae	Thomisidae	Runcinia	Runcinia grammica (C. L. Koch, 1837)	grammica	(C. L. Koch, 1837)	ICZN	species	José A. Barrientos	Morphology		Juvenile	1	in collection	Joana Santana | Sérgio Henriques | Sílvia Pina
CIBIO:CVerde:Loc:Plot:122:11	PhysicalObject	present	2023-10-06	en	https://creativecommons.org/licenses/by/4.0/legalcode	José A. Barrientos (Barcelona, Spain)	CIBIO	37560003-ae75-43c3-95aa-48c98797aa2a	CJAB	Colección José A. Barrientos	bacc7f76-9dee-4f9a-a122-437cadbdee94	Arachnids of Castro Verde Special Protection Area (Southern Portugal)	5e9fa0bf18f448d0853f32070ac3642c	PreservedSpecimen	whole animal (ETOH)	0d5b2dc06d6c41bb9df7080293638cdc	122-11-a	122-11	Animalia | Arthropoda | Arachnida | Araneae | Thomisidae | Ozyptila	Animalia	Arthropoda	Arachnida	Araneae	Thomisidae	Ozyptila	Ozyptila pauxilla (Simon, 1870)	pauxilla	(Simon, 1870)	ICZN	species	José A. Barrientos	Morphology	Male	Adult	1	in collection	Joana Santana | Sérgio Henriques | Sílvia Pina
CIBIO:CVerde:Loc:Plot:122:11	PhysicalObject	present	2023-10-06	en	https://creativecommons.org/licenses/by/4.0/legalcode	José A. Barrientos (Barcelona, Spain)	CIBIO	37560003-ae75-43c3-95aa-48c98797aa2a	CJAB	Colección José A. Barrientos	bacc7f76-9dee-4f9a-a122-437cadbdee94	Arachnids of Castro Verde Special Protection Area (Southern Portugal)	5e9fa0bf18f448d0853f32070ac3642c	PreservedSpecimen	whole animal (ETOH)	bc4718da868140fab307350ea3195bc4	122-11-a	122-11	Animalia | Arthropoda | Arachnida | Araneae | Thomisidae	Animalia	Arthropoda	Arachnida	Araneae	Thomisidae		Thomisidae Sundevall,1833		Sundevall,1833		family	José A. Barrientos	Morphology		Juvenile	3	in collection	Joana Santana | Sérgio Henriques | Sílvia Pina
CIBIO:CVerde:Loc:Plot:122:11	PhysicalObject	present	2023-10-06	en	https://creativecommons.org/licenses/by/4.0/legalcode	José A. Barrientos (Barcelona, Spain)	CIBIO	37560003-ae75-43c3-95aa-48c98797aa2a	CJAB	Colección José A. Barrientos	bacc7f76-9dee-4f9a-a122-437cadbdee94	Arachnids of Castro Verde Special Protection Area (Southern Portugal)	5e9fa0bf18f448d0853f32070ac3642c	PreservedSpecimen	whole animal (ETOH)	7aa4c367d52043358ed0037238e4744c	122-11-a	122-11	Animalia | Arthropoda | Arachnida | Araneae | Linyphiidae | Diplocephalus	Animalia	Arthropoda	Arachnida	Araneae	Linyphiidae	Diplocephalus	Diplocephalus graecus (O. Pickard-Cambridge, 1873)	graecus	(O. Pickard-Cambridge, 1873)	ICZN	species	José A. Barrientos	Morphology	Female	Adult	1	in collection	Joana Santana | Sérgio Henriques | Sílvia Pina
CIBIO:CVerde:Loc:Plot:122:11	PhysicalObject	present	2023-10-06	en	https://creativecommons.org/licenses/by/4.0/legalcode	José A. Barrientos (Barcelona, Spain)	CIBIO	37560003-ae75-43c3-95aa-48c98797aa2a	CJAB	Colección José A. Barrientos	bacc7f76-9dee-4f9a-a122-437cadbdee94	Arachnids of Castro Verde Special Protection Area (Southern Portugal)	5e9fa0bf18f448d0853f32070ac3642c	PreservedSpecimen	whole animal (ETOH)	a71dd6eedc6b43d58b3e510ee40fbf18	122-11-a	122-11	Animalia | Arthropoda | Arachnida | Araneae | Linyphiidae	Animalia	Arthropoda	Arachnida	Araneae	Linyphiidae		Linyphiidae Blackwall, 1859		Blackwall, 1859		family	José A. Barrientos	Morphology		Juvenile	5	in collection	Joana Santana | Sérgio Henriques | Sílvia Pina
CIBIO:CVerde:Loc:Plot:123:10	PhysicalObject	present	2023-10-06	en	https://creativecommons.org/licenses/by/4.0/legalcode	José A. Barrientos (Barcelona, Spain)	CIBIO	37560003-ae75-43c3-95aa-48c98797aa2a	CJAB	Colección José A. Barrientos	bacc7f76-9dee-4f9a-a122-437cadbdee94	Arachnids of Castro Verde Special Protection Area (Southern Portugal)	5e9fa0bf18f448d0853f32070ac3642c	PreservedSpecimen	whole animal (ETOH)	f904ed5fd1384418bb8b064d4a0b45c3	123-10-a	123-10	Animalia | Arthropoda | Arachnida | Araneae | Thomisidae	Animalia	Arthropoda	Arachnida	Araneae	Thomisidae		Thomisidae Sundevall,1833		Sundevall,1833		family	José A. Barrientos	Morphology		Juvenile	2	in collection	Joana Santana | Sérgio Henriques | Sílvia Pina
CIBIO:CVerde:Loc:Plot:123:10	PhysicalObject	present	2023-10-06	en	https://creativecommons.org/licenses/by/4.0/legalcode	José A. Barrientos (Barcelona, Spain)	CIBIO	37560003-ae75-43c3-95aa-48c98797aa2a	CJAB	Colección José A. Barrientos	bacc7f76-9dee-4f9a-a122-437cadbdee94	Arachnids of Castro Verde Special Protection Area (Southern Portugal)	5e9fa0bf18f448d0853f32070ac3642c	PreservedSpecimen	whole animal (ETOH)	93a607c3adb641aa9b7ceb9d60dd831b	123-10-a	123-10	Animalia | Arthropoda | Arachnida | Araneae | Theridiidae | Neottiura	Animalia	Arthropoda	Arachnida	Araneae	Theridiidae	Neottiura	Neottiura uncinata (Lucas, 1846)	uncinata	(Lucas, 1846)	ICZN	species	José A. Barrientos	Morphology		Juvenile	1	in collection	Joana Santana | Sérgio Henriques | Sílvia Pina
CIBIO:CVerde:Loc:Plot:123:10	PhysicalObject	present	2023-10-06	en	https://creativecommons.org/licenses/by/4.0/legalcode	José A. Barrientos (Barcelona, Spain)	CIBIO	37560003-ae75-43c3-95aa-48c98797aa2a	CJAB	Colección José A. Barrientos	bacc7f76-9dee-4f9a-a122-437cadbdee94	Arachnids of Castro Verde Special Protection Area (Southern Portugal)	5e9fa0bf18f448d0853f32070ac3642c	PreservedSpecimen	whole animal (ETOH)	62dc90e015f34d55bce0150f33683ef4	123-10-a	123-10	Animalia | Arthropoda | Arachnida | Araneae | Theridiidae | Neottiura	Animalia	Arthropoda	Arachnida	Araneae	Theridiidae	Neottiura	Neottiura uncinata (Lucas, 1846)	uncinata	(Lucas, 1846)	ICZN	species	José A. Barrientos	Morphology	Male	Adult	1	in collection	Joana Santana | Sérgio Henriques | Sílvia Pina
CIBIO:CVerde:Loc:Plot:123:10	PhysicalObject	present	2023-10-06	en	https://creativecommons.org/licenses/by/4.0/legalcode	José A. Barrientos (Barcelona, Spain)	CIBIO	37560003-ae75-43c3-95aa-48c98797aa2a	CJAB	Colección José A. Barrientos	bacc7f76-9dee-4f9a-a122-437cadbdee94	Arachnids of Castro Verde Special Protection Area (Southern Portugal)	5e9fa0bf18f448d0853f32070ac3642c	PreservedSpecimen	whole animal (ETOH)	ddc1f9f302794696ad2be091bf886b47	123-10-a	123-10	Animalia | Arthropoda | Arachnida | Araneae | Philodromidae | Thanatus	Animalia	Arthropoda	Arachnida	Araneae	Philodromidae	Thanatus	Thanatus vulgaris Simon, 1870	vulgaris	Simon, 1870	ICZN	species	José A. Barrientos	Morphology		Juvenile	1	in collection	Joana Santana | Sérgio Henriques | Sílvia Pina
CIBIO:CVerde:Loc:Plot:123:10	PhysicalObject	present	2023-10-06	en	https://creativecommons.org/licenses/by/4.0/legalcode	José A. Barrientos (Barcelona, Spain)	CIBIO	37560003-ae75-43c3-95aa-48c98797aa2a	CJAB	Colección José A. Barrientos	bacc7f76-9dee-4f9a-a122-437cadbdee94	Arachnids of Castro Verde Special Protection Area (Southern Portugal)	5e9fa0bf18f448d0853f32070ac3642c	PreservedSpecimen	whole animal (ETOH)	86aa33cd741e48c09d9fc2bfdf27e28c	123-10-a	123-10	Animalia | Arthropoda | Arachnida | Araneae | Linyphiidae | Agyneta	Animalia	Arthropoda	Arachnida	Araneae	Linyphiidae	Agyneta	Agyneta pseudorurestris Wunderlich, 1980	pseudorurestris	Wunderlich, 1980	ICZN	species	José A. Barrientos	Morphology		Juvenile	6	in collection	Joana Santana | Sérgio Henriques | Sílvia Pina
CIBIO:CVerde:Loc:Plot:123:10	PhysicalObject	present	2023-10-06	en	https://creativecommons.org/licenses/by/4.0/legalcode	José A. Barrientos (Barcelona, Spain)	CIBIO	37560003-ae75-43c3-95aa-48c98797aa2a	CJAB	Colección José A. Barrientos	bacc7f76-9dee-4f9a-a122-437cadbdee94	Arachnids of Castro Verde Special Protection Area (Southern Portugal)	5e9fa0bf18f448d0853f32070ac3642c	PreservedSpecimen	whole animal (ETOH)	ce74ee11a7104ffb97ea64f91e7812ee	123-10-a	123-10	Animalia | Arthropoda | Arachnida | Araneae | Linyphiidae | Agyneta	Animalia	Arthropoda	Arachnida	Araneae	Linyphiidae	Agyneta	Agyneta pseudorurestris Wunderlich, 1980	pseudorurestris	Wunderlich, 1980	ICZN	species	José A. Barrientos	Morphology	Female	Adult	1	in collection	Joana Santana | Sérgio Henriques | Sílvia Pina
CIBIO:CVerde:Loc:Plot:123:10	PhysicalObject	present	2023-10-06	en	https://creativecommons.org/licenses/by/4.0/legalcode	José A. Barrientos (Barcelona, Spain)	CIBIO	37560003-ae75-43c3-95aa-48c98797aa2a	CJAB	Colección José A. Barrientos	bacc7f76-9dee-4f9a-a122-437cadbdee94	Arachnids of Castro Verde Special Protection Area (Southern Portugal)	5e9fa0bf18f448d0853f32070ac3642c	PreservedSpecimen	whole animal (ETOH)	6b090b9205ad4968b7c062aaa6b42d74	123-10-a	123-10	Animalia | Arthropoda | Arachnida | Araneae | Linyphiidae | Agyneta	Animalia	Arthropoda	Arachnida	Araneae	Linyphiidae	Agyneta	Agyneta pseudorurestris Wunderlich, 1980	pseudorurestris	Wunderlich, 1980	ICZN	species	José A. Barrientos	Morphology	Male	Adult	1	in collection	Joana Santana | Sérgio Henriques | Sílvia Pina
CIBIO:CVerde:Loc:Plot:123:8	PhysicalObject	present	2023-10-06	en	https://creativecommons.org/licenses/by/4.0/legalcode	José A. Barrientos (Barcelona, Spain)	CIBIO	37560003-ae75-43c3-95aa-48c98797aa2a	CJAB	Colección José A. Barrientos	bacc7f76-9dee-4f9a-a122-437cadbdee94	Arachnids of Castro Verde Special Protection Area (Southern Portugal)	5e9fa0bf18f448d0853f32070ac3642c	PreservedSpecimen	whole animal (ETOH)	b8e05ac8c0ad47dd857bfd934146cdb7	123-8-h	123-8	Animalia | Arthropoda | Arachnida | Araneae | Thomisidae	Animalia	Arthropoda	Arachnida	Araneae	Thomisidae		Thomisidae Sundevall,1833		Sundevall,1833		family	José A. Barrientos	Morphology		Juvenile	2	in collection	Joana Santana | Sérgio Henriques | Sílvia Pina
CIBIO:CVerde:Loc:Plot:123:8	PhysicalObject	present	2023-10-06	en	https://creativecommons.org/licenses/by/4.0/legalcode	José A. Barrientos (Barcelona, Spain)	CIBIO	37560003-ae75-43c3-95aa-48c98797aa2a	CJAB	Colección José A. Barrientos	bacc7f76-9dee-4f9a-a122-437cadbdee94	Arachnids of Castro Verde Special Protection Area (Southern Portugal)	5e9fa0bf18f448d0853f32070ac3642c	PreservedSpecimen	whole animal (ETOH)	f03317251a5f4869b61978de46daf59c	123-8-h	123-8	Animalia | Arthropoda | Arachnida | Araneae | Theridiidae | Neottiura	Animalia	Arthropoda	Arachnida	Araneae	Theridiidae	Neottiura	Neottiura uncinata (Lucas, 1846)	uncinata	(Lucas, 1846)	ICZN	species	José A. Barrientos	Morphology		Juvenile	2	in collection	Joana Santana | Sérgio Henriques | Sílvia Pina
CIBIO:CVerde:Loc:Plot:123:8	PhysicalObject	present	2023-10-06	en	https://creativecommons.org/licenses/by/4.0/legalcode	José A. Barrientos (Barcelona, Spain)	CIBIO	37560003-ae75-43c3-95aa-48c98797aa2a	CJAB	Colección José A. Barrientos	bacc7f76-9dee-4f9a-a122-437cadbdee94	Arachnids of Castro Verde Special Protection Area (Southern Portugal)	5e9fa0bf18f448d0853f32070ac3642c	PreservedSpecimen	whole animal (ETOH)	e70ffea8e5874261bd3a105d336f6b74	123-8-h	123-8	Animalia | Arthropoda | Arachnida | Araneae | Linyphiidae | Agyneta	Animalia	Arthropoda	Arachnida	Araneae	Linyphiidae	Agyneta	Agyneta pseudorurestris Wunderlich, 1980	pseudorurestris	Wunderlich, 1980	ICZN	species	José A. Barrientos	Morphology		Juvenile	5	in collection	Joana Santana | Sérgio Henriques | Sílvia Pina
CIBIO:CVerde:Loc:Plot:123:8	PhysicalObject	present	2023-10-06	en	https://creativecommons.org/licenses/by/4.0/legalcode	José A. Barrientos (Barcelona, Spain)	CIBIO	37560003-ae75-43c3-95aa-48c98797aa2a	CJAB	Colección José A. Barrientos	bacc7f76-9dee-4f9a-a122-437cadbdee94	Arachnids of Castro Verde Special Protection Area (Southern Portugal)	5e9fa0bf18f448d0853f32070ac3642c	PreservedSpecimen	whole animal (ETOH)	b9eeba2642984f4ebcb15ba7cca67cef	123-8-h	123-8	Animalia | Arthropoda | Arachnida | Araneae | Linyphiidae | Agyneta	Animalia	Arthropoda	Arachnida	Araneae	Linyphiidae	Agyneta	Agyneta pseudorurestris Wunderlich, 1980	pseudorurestris	Wunderlich, 1980	ICZN	species	José A. Barrientos	Morphology	Female	Adult	1	in collection	Joana Santana | Sérgio Henriques | Sílvia Pina
CIBIO:CVerde:Loc:Plot:123:8	PhysicalObject	present	2023-10-06	en	https://creativecommons.org/licenses/by/4.0/legalcode	José A. Barrientos (Barcelona, Spain)	CIBIO	37560003-ae75-43c3-95aa-48c98797aa2a	CJAB	Colección José A. Barrientos	bacc7f76-9dee-4f9a-a122-437cadbdee94	Arachnids of Castro Verde Special Protection Area (Southern Portugal)	5e9fa0bf18f448d0853f32070ac3642c	PreservedSpecimen	whole animal (ETOH)	02824424cc8c4994a3773f1dc72febf7	123-8-h	123-8	Animalia | Arthropoda | Arachnida | Araneae | Linyphiidae | Agyneta	Animalia	Arthropoda	Arachnida	Araneae	Linyphiidae	Agyneta	Agyneta pseudorurestris Wunderlich, 1980	pseudorurestris	Wunderlich, 1980	ICZN	species	José A. Barrientos	Morphology	Male	Adult	1	in collection	Joana Santana | Sérgio Henriques | Sílvia Pina
CIBIO:CVerde:Loc:Plot:124:7	PhysicalObject	present	2023-10-06	en	https://creativecommons.org/licenses/by/4.0/legalcode	José A. Barrientos (Barcelona, Spain)	CIBIO	37560003-ae75-43c3-95aa-48c98797aa2a	CJAB	Colección José A. Barrientos	bacc7f76-9dee-4f9a-a122-437cadbdee94	Arachnids of Castro Verde Special Protection Area (Southern Portugal)	5e9fa0bf18f448d0853f32070ac3642c	PreservedSpecimen	whole animal (ETOH)	dcb291a1d7b44078b8c50724ab2df0db	124-7-i	124-7	Animalia | Arthropoda | Arachnida | Araneae | Thomisidae	Animalia	Arthropoda	Arachnida	Araneae	Thomisidae		Thomisidae Sundevall,1833		Sundevall,1833		family	José A. Barrientos	Morphology		Juvenile	14	in collection	Joana Santana | Sérgio Henriques | Sílvia Pina
CIBIO:CVerde:Loc:Plot:124:7	PhysicalObject	present	2023-10-06	en	https://creativecommons.org/licenses/by/4.0/legalcode	José A. Barrientos (Barcelona, Spain)	CIBIO	37560003-ae75-43c3-95aa-48c98797aa2a	CJAB	Colección José A. Barrientos	bacc7f76-9dee-4f9a-a122-437cadbdee94	Arachnids of Castro Verde Special Protection Area (Southern Portugal)	5e9fa0bf18f448d0853f32070ac3642c	PreservedSpecimen	whole animal (ETOH)	d9576840cdd5499a8843c331dfe0ffce	124-7-i	124-7	Animalia | Arthropoda | Arachnida | Araneae | Oxyopidae | Oxyopes	Animalia	Arthropoda	Arachnida	Araneae	Oxyopidae	Oxyopes	Oxyopes heterophthalmus (Latreille, 1804)	heterophthalmus	(Latreille, 1804)	ICZN	species	José A. Barrientos	Morphology		Juvenile	1	in collection	Joana Santana | Sérgio Henriques | Sílvia Pina
CIBIO:CVerde:Loc:Plot:124:7	PhysicalObject	present	2023-10-06	en	https://creativecommons.org/licenses/by/4.0/legalcode	José A. Barrientos (Barcelona, Spain)	CIBIO	37560003-ae75-43c3-95aa-48c98797aa2a	CJAB	Colección José A. Barrientos	bacc7f76-9dee-4f9a-a122-437cadbdee94	Arachnids of Castro Verde Special Protection Area (Southern Portugal)	5e9fa0bf18f448d0853f32070ac3642c	PreservedSpecimen	whole animal (ETOH)	334acfabfdd943e0bc8d3a0c77d3c672	124-7-i	124-7	Animalia | Arthropoda | Arachnida | Araneae | Theridiidae | Neottiura	Animalia	Arthropoda	Arachnida	Araneae	Theridiidae	Neottiura	Neottiura uncinata (Lucas, 1846)	uncinata	(Lucas, 1846)	ICZN	species	José A. Barrientos	Morphology		Juvenile	2	in collection	Joana Santana | Sérgio Henriques | Sílvia Pina
CIBIO:CVerde:Loc:Plot:124:7	PhysicalObject	present	2023-10-06	en	https://creativecommons.org/licenses/by/4.0/legalcode	José A. Barrientos (Barcelona, Spain)	CIBIO	37560003-ae75-43c3-95aa-48c98797aa2a	CJAB	Colección José A. Barrientos	bacc7f76-9dee-4f9a-a122-437cadbdee94	Arachnids of Castro Verde Special Protection Area (Southern Portugal)	5e9fa0bf18f448d0853f32070ac3642c	PreservedSpecimen	whole animal (ETOH)	8f4dd3db5ab446838893db6990ffaa9a	124-7-i	124-7	Animalia | Arthropoda | Arachnida | Araneae | Linyphiidae | Pelecopsis	Animalia	Arthropoda	Arachnida	Araneae	Linyphiidae	Pelecopsis	Pelecopsis inedita (O. Pickard-Cambridge, 1875)	inedita	(O. Pickard-Cambridge, 1875)	ICZN	species	José A. Barrientos	Morphology		Juvenile	1	in collection	Joana Santana | Sérgio Henriques | Sílvia Pina
CIBIO:CVerde:Loc:Plot:124:7	PhysicalObject	present	2023-10-06	en	https://creativecommons.org/licenses/by/4.0/legalcode	José A. Barrientos (Barcelona, Spain)	CIBIO	37560003-ae75-43c3-95aa-48c98797aa2a	CJAB	Colección José A. Barrientos	bacc7f76-9dee-4f9a-a122-437cadbdee94	Arachnids of Castro Verde Special Protection Area (Southern Portugal)	5e9fa0bf18f448d0853f32070ac3642c	PreservedSpecimen	whole animal (ETOH)	7cee5db3f9414ffebe9c04a964e892b9	124-7-i	124-7	Animalia | Arthropoda | Arachnida | Araneae | Linyphiidae | Pelecopsis	Animalia	Arthropoda	Arachnida	Araneae	Linyphiidae	Pelecopsis	Pelecopsis inedita (O. Pickard-Cambridge, 1875)	inedita	(O. Pickard-Cambridge, 1875)	ICZN	species	José A. Barrientos	Morphology	Female	Adult	1	in collection	Joana Santana | Sérgio Henriques | Sílvia Pina
CIBIO:CVerde:Loc:Plot:124:7	PhysicalObject	present	2023-10-06	en	https://creativecommons.org/licenses/by/4.0/legalcode	José A. Barrientos (Barcelona, Spain)	CIBIO	37560003-ae75-43c3-95aa-48c98797aa2a	CJAB	Colección José A. Barrientos	bacc7f76-9dee-4f9a-a122-437cadbdee94	Arachnids of Castro Verde Special Protection Area (Southern Portugal)	5e9fa0bf18f448d0853f32070ac3642c	PreservedSpecimen	whole animal (ETOH)	f6180e9328be4b29895a7ae5bdcd5e73	124-7-i	124-7	Animalia | Arthropoda | Arachnida | Araneae | Linyphiidae	Animalia	Arthropoda	Arachnida	Araneae	Linyphiidae		Linyphiidae Blackwall, 1859		Blackwall, 1859		family	José A. Barrientos	Morphology		Juvenile	1	in collection	Joana Santana | Sérgio Henriques | Sílvia Pina
CIBIO:CVerde:Loc:Plot:125:6	PhysicalObject	present	2023-10-06	en	https://creativecommons.org/licenses/by/4.0/legalcode	José A. Barrientos (Barcelona, Spain)	CIBIO	37560003-ae75-43c3-95aa-48c98797aa2a	CJAB	Colección José A. Barrientos	bacc7f76-9dee-4f9a-a122-437cadbdee94	Arachnids of Castro Verde Special Protection Area (Southern Portugal)	5e9fa0bf18f448d0853f32070ac3642c	PreservedSpecimen	whole animal (ETOH)	601c7530e57d41f9ba17caead31c725f	125-6-b	125-6	Animalia | Arthropoda | Arachnida | Araneae | Thomisidae	Animalia	Arthropoda	Arachnida	Araneae	Thomisidae		Thomisidae Sundevall,1833		Sundevall,1833		family	José A. Barrientos	Morphology		Juvenile	9	in collection	Joana Santana | Sérgio Henriques | Sílvia Pina
CIBIO:CVerde:Loc:Plot:125:6	PhysicalObject	present	2023-10-06	en	https://creativecommons.org/licenses/by/4.0/legalcode	José A. Barrientos (Barcelona, Spain)	CIBIO	37560003-ae75-43c3-95aa-48c98797aa2a	CJAB	Colección José A. Barrientos	bacc7f76-9dee-4f9a-a122-437cadbdee94	Arachnids of Castro Verde Special Protection Area (Southern Portugal)	5e9fa0bf18f448d0853f32070ac3642c	PreservedSpecimen	whole animal (ETOH)	1b2925fdc24a482cb84fd002ad1145af	125-6-b	125-6	Animalia | Arthropoda | Arachnida | Araneae | Araneidae | Hypsosinga	Animalia	Arthropoda	Arachnida	Araneae	Araneidae	Hypsosinga	Hypsosinga albovittata (Westring, 1851)	albovittata	(Westring, 1851)	ICZN	species	José A. Barrientos	Morphology		Juvenile	1	in collection	Joana Santana | Sérgio Henriques | Sílvia Pina
CIBIO:CVerde:Loc:Plot:125:6	PhysicalObject	present	2023-10-06	en	https://creativecommons.org/licenses/by/4.0/legalcode	José A. Barrientos (Barcelona, Spain)	CIBIO	37560003-ae75-43c3-95aa-48c98797aa2a	CJAB	Colección José A. Barrientos	bacc7f76-9dee-4f9a-a122-437cadbdee94	Arachnids of Castro Verde Special Protection Area (Southern Portugal)	5e9fa0bf18f448d0853f32070ac3642c	PreservedSpecimen	whole animal (ETOH)	2b70fbbd002f48f19822c59b062efcac	125-6-b	125-6	Animalia | Arthropoda | Arachnida | Araneae | Oxyopidae | Oxyopes	Animalia	Arthropoda	Arachnida	Araneae	Oxyopidae	Oxyopes	Oxyopes heterophthalmus (Latreille, 1804)	heterophthalmus	(Latreille, 1804)	ICZN	species	José A. Barrientos	Morphology		Juvenile	1	in collection	Joana Santana | Sérgio Henriques | Sílvia Pina
CIBIO:CVerde:Loc:Plot:125:6	PhysicalObject	present	2023-10-06	en	https://creativecommons.org/licenses/by/4.0/legalcode	José A. Barrientos (Barcelona, Spain)	CIBIO	37560003-ae75-43c3-95aa-48c98797aa2a	CJAB	Colección José A. Barrientos	bacc7f76-9dee-4f9a-a122-437cadbdee94	Arachnids of Castro Verde Special Protection Area (Southern Portugal)	5e9fa0bf18f448d0853f32070ac3642c	PreservedSpecimen	whole animal (ETOH)	88e29a80b1334505a40defbfb255df7f	125-6-b	125-6	Animalia | Arthropoda | Arachnida | Araneae | Philodromidae | Thanatus	Animalia	Arthropoda	Arachnida	Araneae	Philodromidae	Thanatus	Thanatus vulgaris Simon, 1870	vulgaris	Simon, 1870	ICZN	species	José A. Barrientos	Morphology		Juvenile	1	in collection	Joana Santana | Sérgio Henriques | Sílvia Pina
CIBIO:CVerde:Loc:Plot:125:6	PhysicalObject	present	2023-10-06	en	https://creativecommons.org/licenses/by/4.0/legalcode	José A. Barrientos (Barcelona, Spain)	CIBIO	37560003-ae75-43c3-95aa-48c98797aa2a	CJAB	Colección José A. Barrientos	bacc7f76-9dee-4f9a-a122-437cadbdee94	Arachnids of Castro Verde Special Protection Area (Southern Portugal)	5e9fa0bf18f448d0853f32070ac3642c	PreservedSpecimen	whole animal (ETOH)	0ce524a6549545c5af2cc8a384bf11e3	125-6-b	125-6	Animalia | Arthropoda | Arachnida | Araneae | Linyphiidae | Agyneta	Animalia	Arthropoda	Arachnida	Araneae	Linyphiidae	Agyneta	Agyneta pseudorurestris Wunderlich, 1980	pseudorurestris	Wunderlich, 1980	ICZN	species	José A. Barrientos	Morphology		Juvenile	1	in collection	Joana Santana | Sérgio Henriques | Sílvia Pina
CIBIO:CVerde:Loc:Plot:125:6	PhysicalObject	present	2023-10-06	en	https://creativecommons.org/licenses/by/4.0/legalcode	José A. Barrientos (Barcelona, Spain)	CIBIO	37560003-ae75-43c3-95aa-48c98797aa2a	CJAB	Colección José A. Barrientos	bacc7f76-9dee-4f9a-a122-437cadbdee94	Arachnids of Castro Verde Special Protection Area (Southern Portugal)	5e9fa0bf18f448d0853f32070ac3642c	PreservedSpecimen	whole animal (ETOH)	f318c97aae7842aeaa26924933178206	125-6-b	125-6	Animalia | Arthropoda | Arachnida | Araneae | Gnaphosidae	Animalia	Arthropoda	Arachnida	Araneae	Gnaphosidae		Gnaphosidae Banks,1892		Banks,1892		family	José A. Barrientos	Morphology		Juvenile	1	in collection	Joana Santana | Sérgio Henriques | Sílvia Pina
CIBIO:CVerde:Loc:Plot:114:10	PhysicalObject	present	2023-10-06	en	https://creativecommons.org/licenses/by/4.0/legalcode	José A. Barrientos (Barcelona, Spain)	CIBIO	37560003-ae75-43c3-95aa-48c98797aa2a	CJAB	Colección José A. Barrientos	bacc7f76-9dee-4f9a-a122-437cadbdee94	Arachnids of Castro Verde Special Protection Area (Southern Portugal)	5e9fa0bf18f448d0853f32070ac3642c	PreservedSpecimen	whole animal (ETOH)	f719232b82d348288a36c0e656603806	114-10-a	114-10	Animalia | Arthropoda | Arachnida | Araneae | Salticidae | Phlegra	Animalia	Arthropoda	Arachnida	Araneae	Salticidae	Phlegra	Phlegra bresnieri (Lucas, 1846)	bresnieri	(Lucas, 1846)	ICZN	species	José A. Barrientos	Morphology	Male	Adult	1	in collection	Joana Santana | Sérgio Henriques | Sílvia Pina
CIBIO:CVerde:Loc:Plot:114:10	PhysicalObject	present	2023-10-06	en	https://creativecommons.org/licenses/by/4.0/legalcode	José A. Barrientos (Barcelona, Spain)	CIBIO	37560003-ae75-43c3-95aa-48c98797aa2a	CJAB	Colección José A. Barrientos	bacc7f76-9dee-4f9a-a122-437cadbdee94	Arachnids of Castro Verde Special Protection Area (Southern Portugal)	5e9fa0bf18f448d0853f32070ac3642c	PreservedSpecimen	whole animal (ETOH)	dcc57231fed34b2d9f44ea0eba715c81	114-10-a	114-10	Animalia | Arthropoda | Arachnida | Araneae | Thomisidae	Animalia	Arthropoda	Arachnida	Araneae	Thomisidae		Thomisidae Sundevall,1833		Sundevall,1833		family	José A. Barrientos	Morphology		Juvenile	3	in collection	Joana Santana | Sérgio Henriques | Sílvia Pina
CIBIO:CVerde:Loc:Plot:114:10	PhysicalObject	present	2023-10-06	en	https://creativecommons.org/licenses/by/4.0/legalcode	José A. Barrientos (Barcelona, Spain)	CIBIO	37560003-ae75-43c3-95aa-48c98797aa2a	CJAB	Colección José A. Barrientos	bacc7f76-9dee-4f9a-a122-437cadbdee94	Arachnids of Castro Verde Special Protection Area (Southern Portugal)	5e9fa0bf18f448d0853f32070ac3642c	PreservedSpecimen	whole animal (ETOH)	fe514737704a4f58b844945182a9e17d	114-10-a	114-10	Animalia | Arthropoda | Arachnida | Araneae | Thomisidae | Ozyptila	Animalia	Arthropoda	Arachnida	Araneae	Thomisidae	Ozyptila	Ozyptila pauxilla (Simon, 1870)	pauxilla	(Simon, 1870)	ICZN	species	José A. Barrientos	Morphology	Male	Adult	1	in collection	Joana Santana | Sérgio Henriques | Sílvia Pina
CIBIO:CVerde:Loc:Plot:114:10	PhysicalObject	present	2023-10-06	en	https://creativecommons.org/licenses/by/4.0/legalcode	José A. Barrientos (Barcelona, Spain)	CIBIO	37560003-ae75-43c3-95aa-48c98797aa2a	CJAB	Colección José A. Barrientos	bacc7f76-9dee-4f9a-a122-437cadbdee94	Arachnids of Castro Verde Special Protection Area (Southern Portugal)	5e9fa0bf18f448d0853f32070ac3642c	PreservedSpecimen	whole animal (ETOH)	f65e7c3f6194415385cf1d795d2a8aa5	114-10-a	114-10	Animalia | Arthropoda | Arachnida | Araneae | Araneidae | Hypsosinga	Animalia	Arthropoda	Arachnida	Araneae	Araneidae	Hypsosinga	Hypsosinga albovittata (Westring, 1851)	albovittata	(Westring, 1851)	ICZN	species	José A. Barrientos	Morphology		Juvenile	1	in collection	Joana Santana | Sérgio Henriques | Sílvia Pina
CIBIO:CVerde:Loc:Plot:114:10	PhysicalObject	present	2023-10-06	en	https://creativecommons.org/licenses/by/4.0/legalcode	José A. Barrientos (Barcelona, Spain)	CIBIO	37560003-ae75-43c3-95aa-48c98797aa2a	CJAB	Colección José A. Barrientos	bacc7f76-9dee-4f9a-a122-437cadbdee94	Arachnids of Castro Verde Special Protection Area (Southern Portugal)	5e9fa0bf18f448d0853f32070ac3642c	PreservedSpecimen	whole animal (ETOH)	cfcb859b467140da8fa4d868f79a1cdc	114-10-a	114-10	Animalia | Arthropoda | Arachnida | Araneae | Araneidae	Animalia	Arthropoda	Arachnida	Araneae	Araneidae		Araneidae Clerck, 1757		Clerck, 1757		family	José A. Barrientos	Morphology		Juvenile	1	in collection	Joana Santana | Sérgio Henriques | Sílvia Pina
CIBIO:CVerde:Loc:Plot:114:10	PhysicalObject	present	2023-10-06	en	https://creativecommons.org/licenses/by/4.0/legalcode	José A. Barrientos (Barcelona, Spain)	CIBIO	37560003-ae75-43c3-95aa-48c98797aa2a	CJAB	Colección José A. Barrientos	bacc7f76-9dee-4f9a-a122-437cadbdee94	Arachnids of Castro Verde Special Protection Area (Southern Portugal)	5e9fa0bf18f448d0853f32070ac3642c	PreservedSpecimen	whole animal (ETOH)	65ed8c68be6c4e39ba75b9a205404265	114-10-a	114-10	Animalia | Arthropoda | Arachnida | Araneae | Theridiidae | Neottiura	Animalia	Arthropoda	Arachnida	Araneae	Theridiidae	Neottiura	Neottiura uncinata (Lucas, 1846)	uncinata	(Lucas, 1846)	ICZN	species	José A. Barrientos	Morphology		Juvenile	1	in collection	Joana Santana | Sérgio Henriques | Sílvia Pina
CIBIO:CVerde:Loc:Plot:114:10	PhysicalObject	present	2023-10-06	en	https://creativecommons.org/licenses/by/4.0/legalcode	José A. Barrientos (Barcelona, Spain)	CIBIO	37560003-ae75-43c3-95aa-48c98797aa2a	CJAB	Colección José A. Barrientos	bacc7f76-9dee-4f9a-a122-437cadbdee94	Arachnids of Castro Verde Special Protection Area (Southern Portugal)	5e9fa0bf18f448d0853f32070ac3642c	PreservedSpecimen	whole animal (ETOH)	89f170d2bced4547a130bf25b1c21f6d	114-10-a	114-10	Animalia | Arthropoda | Arachnida | Araneae | Linyphiidae | Diplocephalus	Animalia	Arthropoda	Arachnida	Araneae	Linyphiidae	Diplocephalus	Diplocephalus graecus (O. Pickard-Cambridge, 1873)	graecus	(O. Pickard-Cambridge, 1873)	ICZN	species	José A. Barrientos	Morphology		Juvenile	3	in collection	Joana Santana | Sérgio Henriques | Sílvia Pina
CIBIO:CVerde:Loc:Plot:114:10	PhysicalObject	present	2023-10-06	en	https://creativecommons.org/licenses/by/4.0/legalcode	José A. Barrientos (Barcelona, Spain)	CIBIO	37560003-ae75-43c3-95aa-48c98797aa2a	CJAB	Colección José A. Barrientos	bacc7f76-9dee-4f9a-a122-437cadbdee94	Arachnids of Castro Verde Special Protection Area (Southern Portugal)	5e9fa0bf18f448d0853f32070ac3642c	PreservedSpecimen	whole animal (ETOH)	3bba1c5b378e4ee49e8d65c1c721a95f	114-10-a	114-10	Animalia | Arthropoda | Arachnida | Araneae | Linyphiidae | Diplocephalus	Animalia	Arthropoda	Arachnida	Araneae	Linyphiidae	Diplocephalus	Diplocephalus graecus (O. Pickard-Cambridge, 1873)	graecus	(O. Pickard-Cambridge, 1873)	ICZN	species	José A. Barrientos	Morphology	Male	Adult	1	in collection	Joana Santana | Sérgio Henriques | Sílvia Pina
CIBIO:CVerde:Loc:Plot:114:10	PhysicalObject	present	2023-10-06	en	https://creativecommons.org/licenses/by/4.0/legalcode	José A. Barrientos (Barcelona, Spain)	CIBIO	37560003-ae75-43c3-95aa-48c98797aa2a	CJAB	Colección José A. Barrientos	bacc7f76-9dee-4f9a-a122-437cadbdee94	Arachnids of Castro Verde Special Protection Area (Southern Portugal)	5e9fa0bf18f448d0853f32070ac3642c	PreservedSpecimen	whole animal (ETOH)	0fb7cc3dd4b346ebb4db0a3931e2bb3e	114-10-a	114-10	Animalia | Arthropoda | Arachnida | Araneae | Gnaphosidae | Gnaphosa	Animalia	Arthropoda	Arachnida	Araneae	Gnaphosidae	Gnaphosa	Gnaphosa Latreille, 1804		Latreille, 1804	ICZN	genus	José A. Barrientos	Morphology		Juvenile	2	in collection	Joana Santana | Sérgio Henriques | Sílvia Pina
CIBIO:CVerde:Loc:Plot:114:10	PhysicalObject	present	2023-10-06	en	https://creativecommons.org/licenses/by/4.0/legalcode	José A. Barrientos (Barcelona, Spain)	CIBIO	37560003-ae75-43c3-95aa-48c98797aa2a	CJAB	Colección José A. Barrientos	bacc7f76-9dee-4f9a-a122-437cadbdee94	Arachnids of Castro Verde Special Protection Area (Southern Portugal)	5e9fa0bf18f448d0853f32070ac3642c	PreservedSpecimen	whole animal (ETOH)	bd3e9c89f69340e0ac77490e18d0224c	114-10-a	114-10	Animalia | Arthropoda | Arachnida | Araneae | Philodromidae | Pulchellodromus	Animalia	Arthropoda	Arachnida	Araneae	Philodromidae	Pulchellodromus	Pulchellodromus pulchellus (Lucas, 1846)	pulchellus	(Lucas, 1846)	ICZN	species	José A. Barrientos	Morphology	Male	Adult	1	in collection	Joana Santana | Sérgio Henriques | Sílvia Pina
CIBIO:CVerde:Loc:Plot:114:7	PhysicalObject	present	2023-10-06	en	https://creativecommons.org/licenses/by/4.0/legalcode	José A. Barrientos (Barcelona, Spain)	CIBIO	37560003-ae75-43c3-95aa-48c98797aa2a	CJAB	Colección José A. Barrientos	bacc7f76-9dee-4f9a-a122-437cadbdee94	Arachnids of Castro Verde Special Protection Area (Southern Portugal)	5e9fa0bf18f448d0853f32070ac3642c	PreservedSpecimen	whole animal (ETOH)	239675bcb95148a69b315caec2f4ce10	114-7-d	114-7	Animalia | Arthropoda | Arachnida | Araneae | Oxyopidae | Oxyopes	Animalia	Arthropoda	Arachnida	Araneae	Oxyopidae	Oxyopes	Oxyopes heterophthalmus (Latreille, 1804)	heterophthalmus	(Latreille, 1804)	ICZN	species	José A. Barrientos	Morphology		Juvenile	1	in collection	Joana Santana | Sérgio Henriques | Sílvia Pina
CIBIO:CVerde:Loc:Plot:114:7	PhysicalObject	present	2023-10-06	en	https://creativecommons.org/licenses/by/4.0/legalcode	José A. Barrientos (Barcelona, Spain)	CIBIO	37560003-ae75-43c3-95aa-48c98797aa2a	CJAB	Colección José A. Barrientos	bacc7f76-9dee-4f9a-a122-437cadbdee94	Arachnids of Castro Verde Special Protection Area (Southern Portugal)	5e9fa0bf18f448d0853f32070ac3642c	PreservedSpecimen	whole animal (ETOH)	ae7c8e527ba143359d4db3d695ccebe1	114-7-d	114-7	Animalia | Arthropoda | Arachnida | Araneae | Gnaphosidae | Nomisia	Animalia	Arthropoda	Arachnida	Araneae	Gnaphosidae	Nomisia	Nomisia exornata (C. L. Koch, 1839)	exornata	(C. L. Koch, 1839)	ICZN	species	José A. Barrientos	Morphology		Juvenile	1	in collection	Joana Santana | Sérgio Henriques | Sílvia Pina
CIBIO:CVerde:Loc:Plot:114:7	PhysicalObject	present	2023-10-06	en	https://creativecommons.org/licenses/by/4.0/legalcode	José A. Barrientos (Barcelona, Spain)	CIBIO	37560003-ae75-43c3-95aa-48c98797aa2a	CJAB	Colección José A. Barrientos	bacc7f76-9dee-4f9a-a122-437cadbdee94	Arachnids of Castro Verde Special Protection Area (Southern Portugal)	5e9fa0bf18f448d0853f32070ac3642c	PreservedSpecimen	whole animal (ETOH)	1da2d4bf57574df296688caf79029bcf	114-7-d	114-7	Animalia | Arthropoda | Arachnida | Araneae | Philodromidae | Pulchellodromus	Animalia	Arthropoda	Arachnida	Araneae	Philodromidae	Pulchellodromus	Pulchellodromus pulchellus (Lucas, 1846)	pulchellus	(Lucas, 1846)	ICZN	species	José A. Barrientos	Morphology	Male	Adult	1	in collection	Joana Santana | Sérgio Henriques | Sílvia Pina
CIBIO:CVerde:Loc:Plot:114:7	PhysicalObject	present	2023-10-06	en	https://creativecommons.org/licenses/by/4.0/legalcode	José A. Barrientos (Barcelona, Spain)	CIBIO	37560003-ae75-43c3-95aa-48c98797aa2a	CJAB	Colección José A. Barrientos	bacc7f76-9dee-4f9a-a122-437cadbdee94	Arachnids of Castro Verde Special Protection Area (Southern Portugal)	5e9fa0bf18f448d0853f32070ac3642c	PreservedSpecimen	whole animal (ETOH)	38ab7070577745afad17e1bb22604e40	114-7-d	114-7	Animalia | Arthropoda | Arachnida | Araneae | Thomisidae	Animalia	Arthropoda	Arachnida	Araneae	Thomisidae		Thomisidae Sundevall,1833		Sundevall,1833		family	José A. Barrientos	Morphology		Juvenile	4	in collection	Joana Santana | Sérgio Henriques | Sílvia Pina
CIBIO:CVerde:Loc:Plot:114:7	PhysicalObject	present	2023-10-06	en	https://creativecommons.org/licenses/by/4.0/legalcode	José A. Barrientos (Barcelona, Spain)	CIBIO	37560003-ae75-43c3-95aa-48c98797aa2a	CJAB	Colección José A. Barrientos	bacc7f76-9dee-4f9a-a122-437cadbdee94	Arachnids of Castro Verde Special Protection Area (Southern Portugal)	5e9fa0bf18f448d0853f32070ac3642c	PreservedSpecimen	whole animal (ETOH)	c410dd07d51d4ae68fd579e5362d79a1	114-7-d	114-7	Animalia | Arthropoda | Arachnida | Araneae | Linyphiidae	Animalia	Arthropoda	Arachnida	Araneae	Linyphiidae		Linyphiidae Blackwall, 1859		Blackwall, 1859		family	José A. Barrientos	Morphology		Juvenile	1	in collection	Joana Santana | Sérgio Henriques | Sílvia Pina
CIBIO:CVerde:Loc:Plot:116:5	PhysicalObject	present	2023-10-06	en	https://creativecommons.org/licenses/by/4.0/legalcode	José A. Barrientos (Barcelona, Spain)	CIBIO	37560003-ae75-43c3-95aa-48c98797aa2a	CJAB	Colección José A. Barrientos	bacc7f76-9dee-4f9a-a122-437cadbdee94	Arachnids of Castro Verde Special Protection Area (Southern Portugal)	5e9fa0bf18f448d0853f32070ac3642c	PreservedSpecimen	whole animal (ETOH)	5300b5c0eadf44a0afbdcd31ef5178ec	116-5-d	116-5	Animalia | Arthropoda | Arachnida | Araneae | Lycosidae | Hogna	Animalia	Arthropoda	Arachnida	Araneae	Lycosidae	Hogna	Hogna radiata (Latreille, 1817)	radiata	(Latreille, 1817)	ICZN	species	José A. Barrientos	Morphology		Juvenile	1	in collection	Joana Santana | Sérgio Henriques | Sílvia Pina
CIBIO:CVerde:Loc:Plot:116:5	PhysicalObject	present	2023-10-06	en	https://creativecommons.org/licenses/by/4.0/legalcode	José A. Barrientos (Barcelona, Spain)	CIBIO	37560003-ae75-43c3-95aa-48c98797aa2a	CJAB	Colección José A. Barrientos	bacc7f76-9dee-4f9a-a122-437cadbdee94	Arachnids of Castro Verde Special Protection Area (Southern Portugal)	5e9fa0bf18f448d0853f32070ac3642c	PreservedSpecimen	whole animal (ETOH)	7f10a207849e4aba8d222b2363d2e1e9	116-5-d	116-5	Animalia | Arthropoda | Arachnida | Araneae | Oxyopidae | Oxyopes	Animalia	Arthropoda	Arachnida	Araneae	Oxyopidae	Oxyopes	Oxyopes heterophthalmus (Latreille, 1804)	heterophthalmus	(Latreille, 1804)	ICZN	species	José A. Barrientos	Morphology		Juvenile	2	in collection	Joana Santana | Sérgio Henriques | Sílvia Pina
CIBIO:CVerde:Loc:Plot:116:5	PhysicalObject	present	2023-10-06	en	https://creativecommons.org/licenses/by/4.0/legalcode	José A. Barrientos (Barcelona, Spain)	CIBIO	37560003-ae75-43c3-95aa-48c98797aa2a	CJAB	Colección José A. Barrientos	bacc7f76-9dee-4f9a-a122-437cadbdee94	Arachnids of Castro Verde Special Protection Area (Southern Portugal)	5e9fa0bf18f448d0853f32070ac3642c	PreservedSpecimen	whole animal (ETOH)	305d5d6e5713465689940b49ee5a891c	116-5-d	116-5	Animalia | Arthropoda | Arachnida | Araneae | Theridiidae | Neottiura	Animalia	Arthropoda	Arachnida	Araneae	Theridiidae	Neottiura	Neottiura uncinata (Lucas, 1846)	uncinata	(Lucas, 1846)	ICZN	species	José A. Barrientos	Morphology		Juvenile	1	in collection	Joana Santana | Sérgio Henriques | Sílvia Pina
CIBIO:CVerde:Loc:Plot:116:5	PhysicalObject	present	2023-10-06	en	https://creativecommons.org/licenses/by/4.0/legalcode	José A. Barrientos (Barcelona, Spain)	CIBIO	37560003-ae75-43c3-95aa-48c98797aa2a	CJAB	Colección José A. Barrientos	bacc7f76-9dee-4f9a-a122-437cadbdee94	Arachnids of Castro Verde Special Protection Area (Southern Portugal)	5e9fa0bf18f448d0853f32070ac3642c	PreservedSpecimen	whole animal (ETOH)	742c5586f7d649c99b70d353a15968e2	116-5-d	116-5	Animalia | Arthropoda | Arachnida | Araneae | Linyphiidae	Animalia	Arthropoda	Arachnida	Araneae	Linyphiidae		Linyphiidae Blackwall, 1859		Blackwall, 1859		family	José A. Barrientos	Morphology		Juvenile	4	in collection	Joana Santana | Sérgio Henriques | Sílvia Pina
CIBIO:CVerde:Loc:Plot:116:5	PhysicalObject	present	2023-10-06	en	https://creativecommons.org/licenses/by/4.0/legalcode	José A. Barrientos (Barcelona, Spain)	CIBIO	37560003-ae75-43c3-95aa-48c98797aa2a	CJAB	Colección José A. Barrientos	bacc7f76-9dee-4f9a-a122-437cadbdee94	Arachnids of Castro Verde Special Protection Area (Southern Portugal)	5e9fa0bf18f448d0853f32070ac3642c	PreservedSpecimen	whole animal (ETOH)	67aba647008243a992b8c4e5498cece3	116-5-d	116-5	Animalia | Arthropoda | Arachnida | Araneae | Gnaphosidae	Animalia	Arthropoda	Arachnida	Araneae	Gnaphosidae		Gnaphosidae Banks,1892		Banks,1892		family	José A. Barrientos	Morphology		Juvenile	1	in collection	Joana Santana | Sérgio Henriques | Sílvia Pina
CIBIO:CVerde:Loc:Plot:116:5	PhysicalObject	present	2023-10-06	en	https://creativecommons.org/licenses/by/4.0/legalcode	José A. Barrientos (Barcelona, Spain)	CIBIO	37560003-ae75-43c3-95aa-48c98797aa2a	CJAB	Colección José A. Barrientos	bacc7f76-9dee-4f9a-a122-437cadbdee94	Arachnids of Castro Verde Special Protection Area (Southern Portugal)	5e9fa0bf18f448d0853f32070ac3642c	PreservedSpecimen	whole animal (ETOH)	42d8f0872d0c4d049588dc4a1510843c	116-5-d	116-5	Animalia | Arthropoda | Arachnida | Araneae | Gnaphosidae | Nomisia	Animalia	Arthropoda	Arachnida	Araneae	Gnaphosidae	Nomisia	Nomisia exornata (C. L. Koch, 1839)	exornata	(C. L. Koch, 1839)	ICZN	species	José A. Barrientos	Morphology		Juvenile	1	in collection	Joana Santana | Sérgio Henriques | Sílvia Pina
CIBIO:CVerde:Loc:Plot:116:5	PhysicalObject	present	2023-10-06	en	https://creativecommons.org/licenses/by/4.0/legalcode	José A. Barrientos (Barcelona, Spain)	CIBIO	37560003-ae75-43c3-95aa-48c98797aa2a	CJAB	Colección José A. Barrientos	bacc7f76-9dee-4f9a-a122-437cadbdee94	Arachnids of Castro Verde Special Protection Area (Southern Portugal)	5e9fa0bf18f448d0853f32070ac3642c	PreservedSpecimen	whole animal (ETOH)	e90a756217634cb99c215dd3e9df4f12	116-5-d	116-5	Animalia | Arthropoda | Arachnida | Araneae | Salticidae | Euophrys	Animalia	Arthropoda	Arachnida	Araneae	Salticidae	Euophrys	Euophrys herbigrada (Simon, 1871)	herbigrada	(Simon, 1871)	ICZN	species	José A. Barrientos	Morphology		Juvenile	1	in collection	Joana Santana | Sérgio Henriques | Sílvia Pina
CIBIO:CVerde:Loc:Plot:121:2	PhysicalObject	present	2023-10-06	en	https://creativecommons.org/licenses/by/4.0/legalcode	José A. Barrientos (Barcelona, Spain)	CIBIO	37560003-ae75-43c3-95aa-48c98797aa2a	CJAB	Colección José A. Barrientos	bacc7f76-9dee-4f9a-a122-437cadbdee94	Arachnids of Castro Verde Special Protection Area (Southern Portugal)	5e9fa0bf18f448d0853f32070ac3642c	PreservedSpecimen	whole animal (ETOH)	9e7d6b9970c84dfc896c3639e020c408	121-2-m1	121-2	Animalia | Arthropoda | Arachnida | Araneae | Thomisidae	Animalia	Arthropoda	Arachnida	Araneae	Thomisidae		Thomisidae Sundevall,1833		Sundevall,1833		family	José A. Barrientos	Morphology		Juvenile	1	in collection	Joana Santana | Sérgio Henriques | Sílvia Pina
CIBIO:CVerde:Loc:Plot:122:2	PhysicalObject	present	2023-10-06	en	https://creativecommons.org/licenses/by/4.0/legalcode	José A. Barrientos (Barcelona, Spain)	CIBIO	37560003-ae75-43c3-95aa-48c98797aa2a	CJAB	Colección José A. Barrientos	bacc7f76-9dee-4f9a-a122-437cadbdee94	Arachnids of Castro Verde Special Protection Area (Southern Portugal)	5e9fa0bf18f448d0853f32070ac3642c	PreservedSpecimen	whole animal (ETOH)	5f59cebf43774c059368b01b1d1c97c8	122-2-d	122-2	Animalia | Arthropoda | Arachnida | Araneae | Thomisidae | Ozyptila	Animalia	Arthropoda	Arachnida	Araneae	Thomisidae	Ozyptila	Ozyptila pauxilla (Simon, 1870)	pauxilla	(Simon, 1870)	ICZN	species	José A. Barrientos	Morphology	Male	Adult	1	in collection	Joana Santana | Sérgio Henriques | Sílvia Pina
CIBIO:CVerde:Loc:Plot:122:2	PhysicalObject	present	2023-10-06	en	https://creativecommons.org/licenses/by/4.0/legalcode	José A. Barrientos (Barcelona, Spain)	CIBIO	37560003-ae75-43c3-95aa-48c98797aa2a	CJAB	Colección José A. Barrientos	bacc7f76-9dee-4f9a-a122-437cadbdee94	Arachnids of Castro Verde Special Protection Area (Southern Portugal)	5e9fa0bf18f448d0853f32070ac3642c	PreservedSpecimen	whole animal (ETOH)	1516c199665047728912eb19e80ab055	122-2-d	122-2	Animalia | Arthropoda | Arachnida | Araneae | Theridiidae | Neottiura	Animalia	Arthropoda	Arachnida	Araneae	Theridiidae	Neottiura	Neottiura uncinata (Lucas, 1846)	uncinata	(Lucas, 1846)	ICZN	species	José A. Barrientos	Morphology		Juvenile	1	in collection	Joana Santana | Sérgio Henriques | Sílvia Pina
CIBIO:CVerde:Loc:Plot:122:2	PhysicalObject	present	2023-10-06	en	https://creativecommons.org/licenses/by/4.0/legalcode	José A. Barrientos (Barcelona, Spain)	CIBIO	37560003-ae75-43c3-95aa-48c98797aa2a	CJAB	Colección José A. Barrientos	bacc7f76-9dee-4f9a-a122-437cadbdee94	Arachnids of Castro Verde Special Protection Area (Southern Portugal)	5e9fa0bf18f448d0853f32070ac3642c	PreservedSpecimen	whole animal (ETOH)	08f89482fe084bf599141f48435eb848	122-2-d	122-2	Animalia | Arthropoda | Arachnida | Araneae | Oxyopidae | Oxyopes	Animalia	Arthropoda	Arachnida	Araneae	Oxyopidae	Oxyopes	Oxyopes heterophthalmus (Latreille, 1804)	heterophthalmus	(Latreille, 1804)	ICZN	species	José A. Barrientos	Morphology		Juvenile	1	in collection	Joana Santana | Sérgio Henriques | Sílvia Pina
CIBIO:CVerde:Loc:Plot:122:2	PhysicalObject	present	2023-10-06	en	https://creativecommons.org/licenses/by/4.0/legalcode	José A. Barrientos (Barcelona, Spain)	CIBIO	37560003-ae75-43c3-95aa-48c98797aa2a	CJAB	Colección José A. Barrientos	bacc7f76-9dee-4f9a-a122-437cadbdee94	Arachnids of Castro Verde Special Protection Area (Southern Portugal)	5e9fa0bf18f448d0853f32070ac3642c	PreservedSpecimen	whole animal (ETOH)	0e7f07e6fa8b4a89a8ad75c5c4c79ecf	122-2-d	122-2	Animalia | Arthropoda | Arachnida | Araneae | Linyphiidae | Agyneta	Animalia	Arthropoda	Arachnida	Araneae	Linyphiidae	Agyneta	Agyneta pseudorurestris Wunderlich, 1980	pseudorurestris	Wunderlich, 1980	ICZN	species	José A. Barrientos	Morphology		Juvenile	3	in collection	Joana Santana | Sérgio Henriques | Sílvia Pina
CIBIO:CVerde:Loc:Plot:122:2	PhysicalObject	present	2023-10-06	en	https://creativecommons.org/licenses/by/4.0/legalcode	José A. Barrientos (Barcelona, Spain)	CIBIO	37560003-ae75-43c3-95aa-48c98797aa2a	CJAB	Colección José A. Barrientos	bacc7f76-9dee-4f9a-a122-437cadbdee94	Arachnids of Castro Verde Special Protection Area (Southern Portugal)	5e9fa0bf18f448d0853f32070ac3642c	PreservedSpecimen	whole animal (ETOH)	a07b581653694502995a6403460f0f68	122-2-d	122-2	Animalia | Arthropoda | Arachnida | Araneae | Linyphiidae | Agyneta	Animalia	Arthropoda	Arachnida	Araneae	Linyphiidae	Agyneta	Agyneta pseudorurestris Wunderlich, 1980	pseudorurestris	Wunderlich, 1980	ICZN	species	José A. Barrientos	Morphology	Male	Adult	1	in collection	Joana Santana | Sérgio Henriques | Sílvia Pina
CIBIO:CVerde:Loc:Plot:122:2	PhysicalObject	present	2023-10-06	en	https://creativecommons.org/licenses/by/4.0/legalcode	José A. Barrientos (Barcelona, Spain)	CIBIO	37560003-ae75-43c3-95aa-48c98797aa2a	CJAB	Colección José A. Barrientos	bacc7f76-9dee-4f9a-a122-437cadbdee94	Arachnids of Castro Verde Special Protection Area (Southern Portugal)	5e9fa0bf18f448d0853f32070ac3642c	PreservedSpecimen	whole animal (ETOH)	a182f49ae676492891f758f017957d6e	122-2-d	122-2	Animalia | Arthropoda | Arachnida | Araneae | Salticidae | Chalcoscirtus	Animalia	Arthropoda	Arachnida	Araneae	Salticidae	Chalcoscirtus	Chalcoscirtus infimus (Simon, 1868)	infimus	(Simon, 1868)	ICZN	species	José A. Barrientos	Morphology		Juvenile	1	in collection	Joana Santana | Sérgio Henriques | Sílvia Pina
CIBIO:CVerde:Loc:Plot:123:11	PhysicalObject	present	2023-10-06	en	https://creativecommons.org/licenses/by/4.0/legalcode	José A. Barrientos (Barcelona, Spain)	CIBIO	37560003-ae75-43c3-95aa-48c98797aa2a	CJAB	Colección José A. Barrientos	bacc7f76-9dee-4f9a-a122-437cadbdee94	Arachnids of Castro Verde Special Protection Area (Southern Portugal)	5e9fa0bf18f448d0853f32070ac3642c	PreservedSpecimen	whole animal (ETOH)	74baa8c86cea4639839dced78a486e0c	123-11-c	123-11	Animalia | Arthropoda | Arachnida | Araneae | Thomisidae	Animalia	Arthropoda	Arachnida	Araneae	Thomisidae		Thomisidae Sundevall,1833		Sundevall,1833		family	José A. Barrientos	Morphology		Juvenile	4	in collection	Joana Santana | Sérgio Henriques | Sílvia Pina
CIBIO:CVerde:Loc:Plot:123:11	PhysicalObject	present	2023-10-06	en	https://creativecommons.org/licenses/by/4.0/legalcode	José A. Barrientos (Barcelona, Spain)	CIBIO	37560003-ae75-43c3-95aa-48c98797aa2a	CJAB	Colección José A. Barrientos	bacc7f76-9dee-4f9a-a122-437cadbdee94	Arachnids of Castro Verde Special Protection Area (Southern Portugal)	5e9fa0bf18f448d0853f32070ac3642c	PreservedSpecimen	whole animal (ETOH)	d7bfc6074442430f942369904cda267d	123-11-c	123-11	Animalia | Arthropoda | Arachnida | Araneae | Theridiidae | Neottiura	Animalia	Arthropoda	Arachnida	Araneae	Theridiidae	Neottiura	Neottiura uncinata (Lucas, 1846)	uncinata	(Lucas, 1846)	ICZN	species	José A. Barrientos	Morphology		Juvenile	1	in collection	Joana Santana | Sérgio Henriques | Sílvia Pina
CIBIO:CVerde:Loc:Plot:123:11	PhysicalObject	present	2023-10-06	en	https://creativecommons.org/licenses/by/4.0/legalcode	José A. Barrientos (Barcelona, Spain)	CIBIO	37560003-ae75-43c3-95aa-48c98797aa2a	CJAB	Colección José A. Barrientos	bacc7f76-9dee-4f9a-a122-437cadbdee94	Arachnids of Castro Verde Special Protection Area (Southern Portugal)	5e9fa0bf18f448d0853f32070ac3642c	PreservedSpecimen	whole animal (ETOH)	a6fbfda43b624997aa81afa6c130c109	123-11-c	123-11	Animalia | Arthropoda | Arachnida | Araneae | Dictynidae | Argenna	Animalia	Arthropoda	Arachnida	Araneae	Dictynidae	Argenna	Argenna subnigra (O. Pickard-Cambridge, 1861)	subnigra	(O. Pickard-Cambridge, 1861)	ICZN	species	José A. Barrientos	Morphology	Female	Adult	1	in collection	Joana Santana | Sérgio Henriques | Sílvia Pina
CIBIO:CVerde:Loc:Plot:123:11	PhysicalObject	present	2023-10-06	en	https://creativecommons.org/licenses/by/4.0/legalcode	José A. Barrientos (Barcelona, Spain)	CIBIO	37560003-ae75-43c3-95aa-48c98797aa2a	CJAB	Colección José A. Barrientos	bacc7f76-9dee-4f9a-a122-437cadbdee94	Arachnids of Castro Verde Special Protection Area (Southern Portugal)	5e9fa0bf18f448d0853f32070ac3642c	PreservedSpecimen	whole animal (ETOH)	0f459d3898d14f9b926b1e737af440ea	123-11-c	123-11	Animalia | Arthropoda | Arachnida | Araneae | Linyphiidae | Agyneta	Animalia	Arthropoda	Arachnida	Araneae	Linyphiidae	Agyneta	Agyneta pseudorurestris Wunderlich, 1980	pseudorurestris	Wunderlich, 1980	ICZN	species	José A. Barrientos	Morphology		Juvenile	7	in collection	Joana Santana | Sérgio Henriques | Sílvia Pina
CIBIO:CVerde:Loc:Plot:123:11	PhysicalObject	present	2023-10-06	en	https://creativecommons.org/licenses/by/4.0/legalcode	José A. Barrientos (Barcelona, Spain)	CIBIO	37560003-ae75-43c3-95aa-48c98797aa2a	CJAB	Colección José A. Barrientos	bacc7f76-9dee-4f9a-a122-437cadbdee94	Arachnids of Castro Verde Special Protection Area (Southern Portugal)	5e9fa0bf18f448d0853f32070ac3642c	PreservedSpecimen	whole animal (ETOH)	5b2b60dec58c4b678323f2434b459534	123-11-c	123-11	Animalia | Arthropoda | Arachnida | Araneae | Linyphiidae | Agyneta	Animalia	Arthropoda	Arachnida	Araneae	Linyphiidae	Agyneta	Agyneta pseudorurestris Wunderlich, 1980	pseudorurestris	Wunderlich, 1980	ICZN	species	José A. Barrientos	Morphology	Male	Adult	1	in collection	Joana Santana | Sérgio Henriques | Sílvia Pina
CIBIO:CVerde:Loc:Plot:123:11	PhysicalObject	present	2023-10-06	en	https://creativecommons.org/licenses/by/4.0/legalcode	José A. Barrientos (Barcelona, Spain)	CIBIO	37560003-ae75-43c3-95aa-48c98797aa2a	CJAB	Colección José A. Barrientos	bacc7f76-9dee-4f9a-a122-437cadbdee94	Arachnids of Castro Verde Special Protection Area (Southern Portugal)	5e9fa0bf18f448d0853f32070ac3642c	PreservedSpecimen	whole animal (ETOH)	7e5a87cb7b8a404999d460f6fff489d0	123-11-c	123-11	Animalia | Arthropoda | Arachnida | Araneae | Linyphiidae | Diplocephalus	Animalia	Arthropoda	Arachnida	Araneae	Linyphiidae	Diplocephalus	Diplocephalus graecus (O. Pickard-Cambridge, 1873)	graecus	(O. Pickard-Cambridge, 1873)	ICZN	species	José A. Barrientos	Morphology	Female	Adult	1	in collection	Joana Santana | Sérgio Henriques | Sílvia Pina
CIBIO:CVerde:Loc:Plot:123:11	PhysicalObject	present	2023-10-06	en	https://creativecommons.org/licenses/by/4.0/legalcode	José A. Barrientos (Barcelona, Spain)	CIBIO	37560003-ae75-43c3-95aa-48c98797aa2a	CJAB	Colección José A. Barrientos	bacc7f76-9dee-4f9a-a122-437cadbdee94	Arachnids of Castro Verde Special Protection Area (Southern Portugal)	5e9fa0bf18f448d0853f32070ac3642c	PreservedSpecimen	whole animal (ETOH)	6084beaecf8047ed9fcc37e1400df93a	123-11-c	123-11	Animalia | Arthropoda | Arachnida | Araneae | Linyphiidae | Centromerus	Animalia	Arthropoda	Arachnida	Araneae	Linyphiidae	Centromerus	Centromerus phoceorum Simon, 1929	phoceorum	Simon, 1929	ICZN	species	José A. Barrientos	Morphology	Female	Adult	1	in collection	Joana Santana | Sérgio Henriques | Sílvia Pina
CIBIO:CVerde:Loc:Plot:123:9	PhysicalObject	present	2023-10-06	en	https://creativecommons.org/licenses/by/4.0/legalcode	José A. Barrientos (Barcelona, Spain)	CIBIO	37560003-ae75-43c3-95aa-48c98797aa2a	CJAB	Colección José A. Barrientos	bacc7f76-9dee-4f9a-a122-437cadbdee94	Arachnids of Castro Verde Special Protection Area (Southern Portugal)	5e9fa0bf18f448d0853f32070ac3642c	PreservedSpecimen	whole animal (ETOH)	ae8d61bf72604d77b3e1af0115aa4564	123-9-b	123-9	Animalia | Arthropoda | Arachnida | Araneae | Thomisidae	Animalia	Arthropoda	Arachnida	Araneae	Thomisidae		Thomisidae Sundevall,1833		Sundevall,1833		family	José A. Barrientos	Morphology		Juvenile	3	in collection	Joana Santana | Sérgio Henriques | Sílvia Pina
CIBIO:CVerde:Loc:Plot:123:9	PhysicalObject	present	2023-10-06	en	https://creativecommons.org/licenses/by/4.0/legalcode	José A. Barrientos (Barcelona, Spain)	CIBIO	37560003-ae75-43c3-95aa-48c98797aa2a	CJAB	Colección José A. Barrientos	bacc7f76-9dee-4f9a-a122-437cadbdee94	Arachnids of Castro Verde Special Protection Area (Southern Portugal)	5e9fa0bf18f448d0853f32070ac3642c	PreservedSpecimen	whole animal (ETOH)	2b15d18bf5fe4342a376136d25125de9	123-9-b	123-9	Animalia | Arthropoda | Arachnida | Araneae | Thomisidae | Runcinia	Animalia	Arthropoda	Arachnida	Araneae	Thomisidae	Runcinia	Runcinia grammica (C. L. Koch, 1837)	grammica	(C. L. Koch, 1837)	ICZN	species	José A. Barrientos	Morphology		Juvenile	1	in collection	Joana Santana | Sérgio Henriques | Sílvia Pina
CIBIO:CVerde:Loc:Plot:123:9	PhysicalObject	present	2023-10-06	en	https://creativecommons.org/licenses/by/4.0/legalcode	José A. Barrientos (Barcelona, Spain)	CIBIO	37560003-ae75-43c3-95aa-48c98797aa2a	CJAB	Colección José A. Barrientos	bacc7f76-9dee-4f9a-a122-437cadbdee94	Arachnids of Castro Verde Special Protection Area (Southern Portugal)	5e9fa0bf18f448d0853f32070ac3642c	PreservedSpecimen	whole animal (ETOH)	f6eb5bdef271427eb214908ec36eabde	123-9-b	123-9	Animalia | Arthropoda | Arachnida | Araneae | Araneidae | Hypsosinga	Animalia	Arthropoda	Arachnida	Araneae	Araneidae	Hypsosinga	Hypsosinga albovittata (Westring, 1851)	albovittata	(Westring, 1851)	ICZN	species	José A. Barrientos	Morphology		Juvenile	1	in collection	Joana Santana | Sérgio Henriques | Sílvia Pina
CIBIO:CVerde:Loc:Plot:123:9	PhysicalObject	present	2023-10-06	en	https://creativecommons.org/licenses/by/4.0/legalcode	José A. Barrientos (Barcelona, Spain)	CIBIO	37560003-ae75-43c3-95aa-48c98797aa2a	CJAB	Colección José A. Barrientos	bacc7f76-9dee-4f9a-a122-437cadbdee94	Arachnids of Castro Verde Special Protection Area (Southern Portugal)	5e9fa0bf18f448d0853f32070ac3642c	PreservedSpecimen	whole animal (ETOH)	1c1d2148536b4fb1882ec1e4b45bf492	123-9-b	123-9	Animalia | Arthropoda | Arachnida | Araneae | Theridiidae | Neottiura	Animalia	Arthropoda	Arachnida	Araneae	Theridiidae	Neottiura	Neottiura uncinata (Lucas, 1846)	uncinata	(Lucas, 1846)	ICZN	species	José A. Barrientos	Morphology		Juvenile	1	in collection	Joana Santana | Sérgio Henriques | Sílvia Pina
CIBIO:CVerde:Loc:Plot:123:9	PhysicalObject	present	2023-10-06	en	https://creativecommons.org/licenses/by/4.0/legalcode	José A. Barrientos (Barcelona, Spain)	CIBIO	37560003-ae75-43c3-95aa-48c98797aa2a	CJAB	Colección José A. Barrientos	bacc7f76-9dee-4f9a-a122-437cadbdee94	Arachnids of Castro Verde Special Protection Area (Southern Portugal)	5e9fa0bf18f448d0853f32070ac3642c	PreservedSpecimen	whole animal (ETOH)	0d08ce6d3bf1430596ba4b46ab7cd37c	123-9-b	123-9	Animalia | Arthropoda | Arachnida | Araneae | Gnaphosidae | Gnaphosa	Animalia	Arthropoda	Arachnida	Araneae	Gnaphosidae	Gnaphosa	Gnaphosa Latreille, 1804		Latreille, 1804	ICZN	genus	José A. Barrientos	Morphology		Juvenile	1	in collection	Joana Santana | Sérgio Henriques | Sílvia Pina
CIBIO:CVerde:Loc:Plot:123:9	PhysicalObject	present	2023-10-06	en	https://creativecommons.org/licenses/by/4.0/legalcode	José A. Barrientos (Barcelona, Spain)	CIBIO	37560003-ae75-43c3-95aa-48c98797aa2a	CJAB	Colección José A. Barrientos	bacc7f76-9dee-4f9a-a122-437cadbdee94	Arachnids of Castro Verde Special Protection Area (Southern Portugal)	5e9fa0bf18f448d0853f32070ac3642c	PreservedSpecimen	whole animal (ETOH)	6be34db9c3df46d491118b6f1c3950a6	123-9-b	123-9	Animalia | Arthropoda | Arachnida | Araneae | Salticidae | Phlegra	Animalia	Arthropoda	Arachnida	Araneae	Salticidae	Phlegra	Phlegra bresnieri (Lucas, 1846)	bresnieri	(Lucas, 1846)	ICZN	species	José A. Barrientos	Morphology	Female	Adult	1	in collection	Joana Santana | Sérgio Henriques | Sílvia Pina
CIBIO:CVerde:Loc:Plot:123:9	PhysicalObject	present	2023-10-06	en	https://creativecommons.org/licenses/by/4.0/legalcode	José A. Barrientos (Barcelona, Spain)	CIBIO	37560003-ae75-43c3-95aa-48c98797aa2a	CJAB	Colección José A. Barrientos	bacc7f76-9dee-4f9a-a122-437cadbdee94	Arachnids of Castro Verde Special Protection Area (Southern Portugal)	5e9fa0bf18f448d0853f32070ac3642c	PreservedSpecimen	whole animal (ETOH)	14555aed89d842878f9991a752eb2c25	123-9-b	123-9	Animalia | Arthropoda | Arachnida | Araneae | Salticidae | Euophrys	Animalia	Arthropoda	Arachnida	Araneae	Salticidae	Euophrys	Euophrys herbigrada (Simon, 1871)	herbigrada	(Simon, 1871)	ICZN	species	José A. Barrientos	Morphology		Juvenile	1	in collection	Joana Santana | Sérgio Henriques | Sílvia Pina
CIBIO:CVerde:Loc:Plot:123:9	PhysicalObject	present	2023-10-06	en	https://creativecommons.org/licenses/by/4.0/legalcode	José A. Barrientos (Barcelona, Spain)	CIBIO	37560003-ae75-43c3-95aa-48c98797aa2a	CJAB	Colección José A. Barrientos	bacc7f76-9dee-4f9a-a122-437cadbdee94	Arachnids of Castro Verde Special Protection Area (Southern Portugal)	5e9fa0bf18f448d0853f32070ac3642c	PreservedSpecimen	whole animal (ETOH)	d421159d3b3047deac8842242ff78509	123-9-b	123-9	Animalia | Arthropoda | Arachnida | Araneae | Dictynidae | Argenna	Animalia	Arthropoda	Arachnida	Araneae	Dictynidae	Argenna	Argenna subnigra (O. Pickard-Cambridge, 1861)	subnigra	(O. Pickard-Cambridge, 1861)	ICZN	species	José A. Barrientos	Morphology	Female	Adult	1	in collection	Joana Santana | Sérgio Henriques | Sílvia Pina
CIBIO:CVerde:Loc:Plot:123:9	PhysicalObject	present	2023-10-06	en	https://creativecommons.org/licenses/by/4.0/legalcode	José A. Barrientos (Barcelona, Spain)	CIBIO	37560003-ae75-43c3-95aa-48c98797aa2a	CJAB	Colección José A. Barrientos	bacc7f76-9dee-4f9a-a122-437cadbdee94	Arachnids of Castro Verde Special Protection Area (Southern Portugal)	5e9fa0bf18f448d0853f32070ac3642c	PreservedSpecimen	whole animal (ETOH)	7137e4f2b43b4567981756417e25bc18	123-9-b	123-9	Animalia | Arthropoda | Arachnida | Araneae | Linyphiidae | Agyneta	Animalia	Arthropoda	Arachnida	Araneae	Linyphiidae	Agyneta	Agyneta pseudorurestris Wunderlich, 1980	pseudorurestris	Wunderlich, 1980	ICZN	species	José A. Barrientos	Morphology		Juvenile	11	in collection	Joana Santana | Sérgio Henriques | Sílvia Pina
CIBIO:CVerde:Loc:Plot:123:9	PhysicalObject	present	2023-10-06	en	https://creativecommons.org/licenses/by/4.0/legalcode	José A. Barrientos (Barcelona, Spain)	CIBIO	37560003-ae75-43c3-95aa-48c98797aa2a	CJAB	Colección José A. Barrientos	bacc7f76-9dee-4f9a-a122-437cadbdee94	Arachnids of Castro Verde Special Protection Area (Southern Portugal)	5e9fa0bf18f448d0853f32070ac3642c	PreservedSpecimen	whole animal (ETOH)	f5b3f56d1b3047dcbf0814db39136770	123-9-b	123-9	Animalia | Arthropoda | Arachnida | Araneae | Linyphiidae | Agyneta	Animalia	Arthropoda	Arachnida	Araneae	Linyphiidae	Agyneta	Agyneta pseudorurestris Wunderlich, 1980	pseudorurestris	Wunderlich, 1980	ICZN	species	José A. Barrientos	Morphology	Female	Adult	1	in collection	Joana Santana | Sérgio Henriques | Sílvia Pina
CIBIO:CVerde:Loc:Plot:123:9	PhysicalObject	present	2023-10-06	en	https://creativecommons.org/licenses/by/4.0/legalcode	José A. Barrientos (Barcelona, Spain)	CIBIO	37560003-ae75-43c3-95aa-48c98797aa2a	CJAB	Colección José A. Barrientos	bacc7f76-9dee-4f9a-a122-437cadbdee94	Arachnids of Castro Verde Special Protection Area (Southern Portugal)	5e9fa0bf18f448d0853f32070ac3642c	PreservedSpecimen	whole animal (ETOH)	b8d62605ce6144e480b7f475a9be258c	123-9-b	123-9	Animalia | Arthropoda | Arachnida | Araneae | Linyphiidae | Diplocephalus	Animalia	Arthropoda	Arachnida	Araneae	Linyphiidae	Diplocephalus	Diplocephalus graecus (O. Pickard-Cambridge, 1873)	graecus	(O. Pickard-Cambridge, 1873)	ICZN	species	José A. Barrientos	Morphology	Female	Adult	1	in collection	Joana Santana | Sérgio Henriques | Sílvia Pina
CIBIO:CVerde:Loc:Plot:123:9	PhysicalObject	present	2023-10-06	en	https://creativecommons.org/licenses/by/4.0/legalcode	José A. Barrientos (Barcelona, Spain)	CIBIO	37560003-ae75-43c3-95aa-48c98797aa2a	CJAB	Colección José A. Barrientos	bacc7f76-9dee-4f9a-a122-437cadbdee94	Arachnids of Castro Verde Special Protection Area (Southern Portugal)	5e9fa0bf18f448d0853f32070ac3642c	PreservedSpecimen	whole animal (ETOH)	f88462adcd254f1ab2b9237ab95eeb1c	123-9-b	123-9	Animalia | Arthropoda | Arachnida | Araneae | Linyphiidae | Diplocephalus	Animalia	Arthropoda	Arachnida	Araneae	Linyphiidae	Diplocephalus	Diplocephalus graecus (O. Pickard-Cambridge, 1873)	graecus	(O. Pickard-Cambridge, 1873)	ICZN	species	José A. Barrientos	Morphology	Male	Adult	1	in collection	Joana Santana | Sérgio Henriques | Sílvia Pina
CIBIO:CVerde:Loc:Plot:124:8	PhysicalObject	present	2023-10-06	en	https://creativecommons.org/licenses/by/4.0/legalcode	José A. Barrientos (Barcelona, Spain)	CIBIO	37560003-ae75-43c3-95aa-48c98797aa2a	CJAB	Colección José A. Barrientos	bacc7f76-9dee-4f9a-a122-437cadbdee94	Arachnids of Castro Verde Special Protection Area (Southern Portugal)	5e9fa0bf18f448d0853f32070ac3642c	PreservedSpecimen	whole animal (ETOH)	65f94e036c75404f901d35afe60aee31	124-8-d	124-8	Animalia | Arthropoda | Arachnida | Araneae | Thomisidae	Animalia	Arthropoda	Arachnida	Araneae	Thomisidae		Thomisidae Sundevall,1833		Sundevall,1833		family	José A. Barrientos	Morphology		Juvenile	6	in collection	Joana Santana | Sérgio Henriques | Sílvia Pina
CIBIO:CVerde:Loc:Plot:124:8	PhysicalObject	present	2023-10-06	en	https://creativecommons.org/licenses/by/4.0/legalcode	José A. Barrientos (Barcelona, Spain)	CIBIO	37560003-ae75-43c3-95aa-48c98797aa2a	CJAB	Colección José A. Barrientos	bacc7f76-9dee-4f9a-a122-437cadbdee94	Arachnids of Castro Verde Special Protection Area (Southern Portugal)	5e9fa0bf18f448d0853f32070ac3642c	PreservedSpecimen	whole animal (ETOH)	800254e744014cd58d46433a14adac0a	124-8-d	124-8	Animalia | Arthropoda | Arachnida | Araneae | Araneidae | Hypsosinga	Animalia	Arthropoda	Arachnida	Araneae	Araneidae	Hypsosinga	Hypsosinga albovittata (Westring, 1851)	albovittata	(Westring, 1851)	ICZN	species	José A. Barrientos	Morphology		Juvenile	3	in collection	Joana Santana | Sérgio Henriques | Sílvia Pina
[truncated: 4,120 more rows]
